# Supplementary material for: Genomic characterization of DICER1-associated neoplasms uncovers molecular classes
Source: Nat Commun. 2023 Mar 25;14:1677. doi: 10.1038/s41467-023-37092-w (PMC10039902; doi:10.1038/s41467-023-37092-w)
Supplement: Supplementary file 5 — Supplementary Data 1 [file 41467_2023_37092_MOESM5_ESM.xlsx]

## Sheet: Tabelle1
Case ID	Methylation array	Methylation data previously reported	Methylation data avialability	Institutional diagnosis		Methylation class		DICER1 LOF variant	DICER1 hs variant	DICER1 status previously reported	Location	Gender
201194000072_R05C01	IlluminaHumanMethylationEPIC	Koelsche et al, Nat. Commun. 2021	GEO accession number: GSE140686		ARMS		ARMS	unknown	unknown		CNS	M
202128330246_R03C01	IlluminaHumanMethylationEPIC	Koelsche et al, Nat. Commun. 2021	GEO accession number: GSE140686		ARMS		ARMS	unknown	unknown		Lungs	F
201533510024_R02C01	IlluminaHumanMethylationEPIC	Koelsche et al, Nat. Commun. 2021	GEO accession number: GSE140686		ARMS		ARMS	unknown	unknown		Lungs	M
8359026006_R06C01	IlluminaHumanMethylation450k	Koelsche et al, Nat. Commun. 2021	GEO accession number: GSE140686		ARMS		ARMS	unknown	unknown		Lungs	M
200325530149_R01C02	IlluminaHumanMethylation450k	Koelsche et al, Nat. Commun. 2021	GEO accession number: GSE140686		ARMS		ARMS	unknown	unknown		Soft tissue	F
200397860110_R04C01	IlluminaHumanMethylation450k	Koelsche et al, Nat. Commun. 2021	GEO accession number: GSE140686		ARMS		ARMS	unknown	unknown		Soft tissue	F
201194010136_R02C01	IlluminaHumanMethylationEPIC	Koelsche et al, Nat. Commun. 2021	GEO accession number: GSE140686		ARMS		ARMS	unknown	unknown		Soft tissue	F
201465900054_R05C01	IlluminaHumanMethylationEPIC	Koelsche et al, Nat. Commun. 2021	GEO accession number: GSE140686		ARMS		ARMS	unknown	unknown		Soft tissue	F
201465900058_R02C01	IlluminaHumanMethylationEPIC	Koelsche et al, Nat. Commun. 2021	GEO accession number: GSE140686		ARMS		ARMS	unknown	unknown		Soft tissue	F
201465970016_R06C01	IlluminaHumanMethylationEPIC	Koelsche et al, Nat. Commun. 2021	GEO accession number: GSE140686		ARMS		ARMS	unknown	unknown		Soft tissue	F
201869680182_R07C01	IlluminaHumanMethylationEPIC	Koelsche et al, Nat. Commun. 2021	GEO accession number: GSE140686		ARMS		ARMS	unknown	unknown		Soft tissue	F
3998523055_R04C02	IlluminaHumanMethylation450k	Koelsche et al, Nat. Commun. 2021	GEO accession number: GSE140686		ARMS		ARMS	unknown	unknown		Soft tissue	F
3998523077_R04C02	IlluminaHumanMethylation450k	Koelsche et al, Nat. Commun. 2021	GEO accession number: GSE140686		ARMS		ARMS	unknown	unknown		Soft tissue	F
8359026006_R01C02	IlluminaHumanMethylation450k	Koelsche et al, Nat. Commun. 2021	GEO accession number: GSE140686		ARMS		ARMS	unknown	unknown		Soft tissue	F
8363800206_R04C02	IlluminaHumanMethylation450k	Koelsche et al, Nat. Commun. 2021	GEO accession number: GSE140686		ARMS		ARMS	unknown	unknown		Soft tissue	F
9420867122_R04C01	IlluminaHumanMethylation450k	Koelsche et al, Nat. Commun. 2021	GEO accession number: GSE140686		ARMS		ARMS	unknown	unknown		Soft tissue	F
9741950075_R01C02	IlluminaHumanMethylation450k	Koelsche et al, Nat. Commun. 2021	GEO accession number: GSE140686		ARMS		ARMS	unknown	unknown		Soft tissue	F
200397870033_R01C01	IlluminaHumanMethylation450k	Koelsche et al, Nat. Commun. 2021	GEO accession number: GSE140686		ARMS		ARMS	unknown	unknown		Soft tissue	M
200511510045_R02C01	IlluminaHumanMethylation450k	Koelsche et al, Nat. Commun. 2021	GEO accession number: GSE140686		ARMS		ARMS	unknown	unknown		Soft tissue	M
200875800080_R06C01	IlluminaHumanMethylationEPIC	Koelsche et al, Nat. Commun. 2021	GEO accession number: GSE140686		ARMS		ARMS	unknown	unknown		Soft tissue	M
201364900021_R03C01	IlluminaHumanMethylationEPIC	Koelsche et al, Nat. Commun. 2021	GEO accession number: GSE140686		ARMS		ARMS	unknown	unknown		Soft tissue	M
201465950042_R08C01	IlluminaHumanMethylationEPIC	Koelsche et al, Nat. Commun. 2021	GEO accession number: GSE140686		ARMS		ARMS	unknown	unknown		Soft tissue	M
201465970003_R07C01	IlluminaHumanMethylationEPIC	Koelsche et al, Nat. Commun. 2021	GEO accession number: GSE140686		ARMS		ARMS	unknown	unknown		Soft tissue	M
201490030243_R05C01	IlluminaHumanMethylationEPIC	Koelsche et al, Nat. Commun. 2021	GEO accession number: GSE140686		ARMS		ARMS	unknown	unknown		Soft tissue	M
201530470018_R07C01	IlluminaHumanMethylationEPIC	Koelsche et al, Nat. Commun. 2021	GEO accession number: GSE140686		ARMS		ARMS	unknown	unknown		Soft tissue	M
201533510024_R06C01	IlluminaHumanMethylationEPIC	Koelsche et al, Nat. Commun. 2021	GEO accession number: GSE140686		ARMS		ARMS	unknown	unknown		Soft tissue	M
201904650072_R01C01	IlluminaHumanMethylationEPIC	Koelsche et al, Nat. Commun. 2021	GEO accession number: GSE140686		ARMS		ARMS	unknown	unknown		Soft tissue	M
3998523077_R06C02	IlluminaHumanMethylation450k	Koelsche et al, Nat. Commun. 2021	GEO accession number: GSE140686		ARMS		ARMS	unknown	unknown		Soft tissue	M
3998590106_R03C02	IlluminaHumanMethylation450k	Koelsche et al, Nat. Commun. 2021	GEO accession number: GSE140686		ARMS		ARMS	unknown	unknown		Soft tissue	M
3999100043_R01C01	IlluminaHumanMethylation450k	Koelsche et al, Nat. Commun. 2021	GEO accession number: GSE140686		ARMS		ARMS	unknown	unknown		Soft tissue	M
8359026028_R01C02	IlluminaHumanMethylation450k	Koelsche et al, Nat. Commun. 2021	GEO accession number: GSE140686		ARMS		ARMS	unknown	unknown		Soft tissue	M
9533774067_R05C02	IlluminaHumanMethylation450k	Koelsche et al, Nat. Commun. 2021	GEO accession number: GSE140686		ARMS		ARMS	unknown	unknown		Soft tissue	M
3998909073_R06C02	IlluminaHumanMethylation450k	Koelsche et al, Nat. Commun. 2021	GEO accession number: GSE140686		ARMS		ARMS	unknown	unknown		unknown	F
3998909075_R05C01	IlluminaHumanMethylation450k	Koelsche et al, Nat. Commun. 2021	GEO accession number: GSE140686		ARMS		ARMS	unknown	unknown		unknown	M
8363800206_R04C01	IlluminaHumanMethylation450k	Koelsche et al, Nat. Commun. 2021	GEO accession number: GSE140686		ARMS		ARMS	unknown	unknown		unknown	M
200848860135_R05C01	IlluminaHumanMethylationEPIC	Koelsche et al, Nat. Commun. 2021	GEO accession number: GSE140686		ARMS		ARMS	unknown	unknown		unknown	unknown
201247480006_R08C01	IlluminaHumanMethylationEPIC	Koelsche et al, Nat. Commun. 2021	GEO accession number: GSE140686		ERMS		ERMS	unknown	unknown		CNS	M
201465960009_R03C01	IlluminaHumanMethylationEPIC	Koelsche et al, Nat. Commun. 2021	GEO accession number: GSE140686		ERMS		ERMS	unknown	unknown		Lungs	M
200277210036_R02C01	IlluminaHumanMethylation450k	Koelsche et al, Nat. Commun. 2021	GEO accession number: GSE140686		ERMS		ERMS	unknown	unknown		Soft tissue	F
200325530149_R02C01	IlluminaHumanMethylation450k	Koelsche et al, Nat. Commun. 2021	GEO accession number: GSE140686		ERMS		ERMS	unknown	unknown		Soft tissue	F
200394870086_R05C02	IlluminaHumanMethylation450k	Koelsche et al, Nat. Commun. 2021	GEO accession number: GSE140686		ERMS		ERMS	unknown	unknown		Soft tissue	F
201465910042_R06C01	IlluminaHumanMethylationEPIC	Koelsche et al, Nat. Commun. 2021	GEO accession number: GSE140686		ERMS		ERMS	unknown	unknown		Soft tissue	F
101231000026_R02C02	IlluminaHumanMethylation450k	Koelsche et al, Nat. Commun. 2021	GEO accession number: GSE140686		ERMS		ERMS	unknown	unknown		Soft tissue	M
200325530149_R01C01	IlluminaHumanMethylation450k	Koelsche et al, Nat. Commun. 2021	GEO accession number: GSE140686		ERMS		ERMS	unknown	unknown		Soft tissue	M
200325530149_R03C01	IlluminaHumanMethylation450k	Koelsche et al, Nat. Commun. 2021	GEO accession number: GSE140686		ERMS		ERMS	unknown	unknown		Soft tissue	M
200325530149_R04C01	IlluminaHumanMethylation450k	Koelsche et al, Nat. Commun. 2021	GEO accession number: GSE140686		ERMS		ERMS	unknown	unknown		Soft tissue	M
200325530149_R05C01	IlluminaHumanMethylation450k	Koelsche et al, Nat. Commun. 2021	GEO accession number: GSE140686		ERMS		ERMS	unknown	unknown		Soft tissue	M
200360420020_R04C02	IlluminaHumanMethylation450k	Koelsche et al, Nat. Commun. 2021	GEO accession number: GSE140686		ERMS		ERMS	unknown	unknown		Soft tissue	M
200360420020_R05C02	IlluminaHumanMethylation450k	Koelsche et al, Nat. Commun. 2021	GEO accession number: GSE140686		ERMS		ERMS	unknown	unknown		Soft tissue	M
200360420020_R06C02	IlluminaHumanMethylation450k	Koelsche et al, Nat. Commun. 2021	GEO accession number: GSE140686		ERMS		ERMS	unknown	unknown		Soft tissue	M
200397860055_R06C02	IlluminaHumanMethylation450k	Koelsche et al, Nat. Commun. 2021	GEO accession number: GSE140686		ERMS		ERMS	unknown	unknown		Soft tissue	M
200889820111_R02C01	IlluminaHumanMethylationEPIC	Koelsche et al, Nat. Commun. 2021	GEO accession number: GSE140686		ERMS		ERMS	unknown	unknown		Soft tissue	M
200925700107_R07C01	IlluminaHumanMethylationEPIC	Koelsche et al, Nat. Commun. 2021	GEO accession number: GSE140686		ERMS		ERMS	unknown	unknown		Soft tissue	M
3998568081_R04C01	IlluminaHumanMethylation450k	Koelsche et al, Nat. Commun. 2021	GEO accession number: GSE140686		ERMS		ERMS	unknown	unknown		Soft tissue	M
8221932018_R06C02	IlluminaHumanMethylation450k	Koelsche et al, Nat. Commun. 2021	GEO accession number: GSE140686		ERMS		ERMS	unknown	unknown		Soft tissue	M
8359026006_R02C01	IlluminaHumanMethylation450k	Koelsche et al, Nat. Commun. 2021	GEO accession number: GSE140686		ERMS		ERMS	unknown	unknown		Soft tissue	M
8359026028_R03C01	IlluminaHumanMethylation450k	Koelsche et al, Nat. Commun. 2021	GEO accession number: GSE140686		ERMS		ERMS	unknown	unknown		Soft tissue	M
9969477111_R05C01	IlluminaHumanMethylation450k	Koelsche et al, Nat. Commun. 2021	GEO accession number: GSE140686		ERMS		ERMS	unknown	unknown		Soft tissue	M
200397870025_R03C02	IlluminaHumanMethylation450k	Koelsche et al, Nat. Commun. 2021	GEO accession number: GSE140686		ERMS		ERMS	unknown	unknown		unknown	M
200397870025_R04C02	IlluminaHumanMethylation450k	Koelsche et al, Nat. Commun. 2021	GEO accession number: GSE140686		ERMS		ERMS	unknown	unknown		unknown	M
201465970058_R03C01	IlluminaHumanMethylationEPIC	Koelsche et al, Nat. Commun. 2021	GEO accession number: GSE140686		ERMS		ERMS	unknown	unknown		unknown	M
6229009095_R02C02	IlluminaHumanMethylation450k	Capper et al, Nature 2018	GEO accession number: GSE109381		ETMR		ETMR	not present	not present	Lambo et al, Nature 2019	CNS	F
6229017023_R02C01	IlluminaHumanMethylation450k	Capper et al, Nature 2018	GEO accession number: GSE109381		ETMR		ETMR	not present	not present	Lambo et al, Nature 2019	CNS	F
6247004023_R01C01	IlluminaHumanMethylation450k	Capper et al, Nature 2018	GEO accession number: GSE109381		ETMR		ETMR	not present	not present	Lambo et al, Nature 2019	CNS	F
6247004023_R03C01	IlluminaHumanMethylation450k	Capper et al, Nature 2018	GEO accession number: GSE109381		ETMR		ETMR	not present	not present	Lambo et al, Nature 2019	CNS	F
6929718057_R03C02	IlluminaHumanMethylation450k	Capper et al, Nature 2018	GEO accession number: GSE109381		ETMR		ETMR	not present	not present	Lambo et al, Nature 2019	CNS	F
8622007066_R02C01	IlluminaHumanMethylation450k	Capper et al, Nature 2018	GEO accession number: GSE109381		ETMR		ETMR	not present	not present	Lambo et al, Nature 2019	CNS	F
8622007130_R03C01	IlluminaHumanMethylation450k	Capper et al, Nature 2018	GEO accession number: GSE109381		ETMR		ETMR	not present	not present	Lambo et al, Nature 2019	CNS	F
9007217108_R05C02	IlluminaHumanMethylation450k	Capper et al, Nature 2018	GEO accession number: GSE109381		ETMR		ETMR	not present	not present	Lambo et al, Nature 2019	CNS	F
6229017057_R04C01	IlluminaHumanMethylation450k	Capper et al, Nature 2018	GEO accession number: GSE109381		ETMR		ETMR	not present	not present	Lambo et al, Nature 2019	CNS	M
6247004023_R02C01	IlluminaHumanMethylation450k	Capper et al, Nature 2018	GEO accession number: GSE109381		ETMR		ETMR	not present	not present	Lambo et al, Nature 2019	CNS	M
6929718049_R01C01	IlluminaHumanMethylation450k	Capper et al, Nature 2018	GEO accession number: GSE109381		ETMR		ETMR	not present	not present	Lambo et al, Nature 2019	CNS	M
6929718057_R04C02	IlluminaHumanMethylation450k	Capper et al, Nature 2018	GEO accession number: GSE109381		ETMR		ETMR	not present	not present	Lambo et al, Nature 2019	CNS	M
7990895159_R06C02	IlluminaHumanMethylation450k	Capper et al, Nature 2018	GEO accession number: GSE109381		ETMR		ETMR	not present	not present	Lambo et al, Nature 2019	CNS	M
8622007065_R06C01	IlluminaHumanMethylation450k	Capper et al, Nature 2018	GEO accession number: GSE109381		ETMR		ETMR	not present	not present	Lambo et al, Nature 2019	CNS	M
9003865058_R03C02	IlluminaHumanMethylation450k	Capper et al, Nature 2018	GEO accession number: GSE109381		ETMR		ETMR	not present	not present	Lambo et al, Nature 2019	CNS	M
9003865058_R06C01	IlluminaHumanMethylation450k	Capper et al, Nature 2018	GEO accession number: GSE109381		ETMR		ETMR	not present	not present	Lambo et al, Nature 2019	CNS	M
9007217016_R02C02	IlluminaHumanMethylation450k	Capper et al, Nature 2018	GEO accession number: GSE109381		ETMR		ETMR	not present	not present	Lambo et al, Nature 2019	CNS	M
9305651053_R05C02	IlluminaHumanMethylation450k	Capper et al, Nature 2018	GEO accession number: GSE109381		ETMR		ETMR	not present	not present	Lambo et al, Nature 2019	CNS	M
9379086117_R03C02	IlluminaHumanMethylation450k	Capper et al, Nature 2018	GEO accession number: GSE109381		ETMR		ETMR	not present	not present	Lambo et al, Nature 2019	CNS	M
9878820138_R02C01	IlluminaHumanMethylation450k	Capper et al, Nature 2018	GEO accession number: GSE109381		ETMR		ETMR	not present	not present	Lambo et al, Nature 2019	CNS	M
202073220050_R08C01	IlluminaHumanMethylation450k	Lambo et al, Nature 2019	GEO accession number: GSE122038		ETMR		ETMR	yes	yes	Lambo et al, Nature 2019	CNS	F
203189480074_R04C01	IlluminaHumanMethylation450k	Lambo et al, Nature 2019	GEO accession number: GSE122038		ETMR		ETMR	yes	yes	Lambo et al, Nature 2019	CNS	F
202250800064_R06C01	IlluminaHumanMethylation450k	Lambo et al, Nature 2019	GEO accession number: GSE122038		ETMR		ETMR	yes	yes	Lambo et al, Nature 2019	CNS	F
202702240148_R04C01	IlluminaHumanMethylation450k	Lambo et al, Nature 2019	GEO accession number: GSE122038		ETMR		ETMR	yes	yes	Lambo et al, Nature 2019	CNS	F
200848860109_R05C01	IlluminaHumanMethylation450k	Lambo et al, Nature 2019	GEO accession number: GSE122038		ETMR		ETMR	yes	yes	Lambo et al, Nature 2019	CNS	F
203049640038_R01C01	IlluminaHumanMethylation450k	Lambo et al, Nature 2019	GEO accession number: GSE122038		ETMR		ETMR	yes	yes	Lambo et al, Nature 2019	CNS	M
201530470060_R07C01	IlluminaHumanMethylationEPIC	Koelsche et al, Nat. Commun. 2021	GEO accession number: GSE140686		HGESS		HGESS	unknown	unknown		Uterus	F
201530480006_R02C01	IlluminaHumanMethylationEPIC	Koelsche et al, Nat. Commun. 2021	GEO accession number: GSE140686		HGESS		HGESS	unknown	unknown		Uterus	F
202259350188_R08C01	IlluminaHumanMethylationEPIC	Koelsche et al, Nat. Commun. 2021	GEO accession number: GSE140686		HGESS		HGESS	unknown	unknown		Uterus	F
202279130003_R02C01	IlluminaHumanMethylationEPIC	Koelsche et al, Nat. Commun. 2021	GEO accession number: GSE140686		HGESS		HGESS	unknown	unknown		Uterus	F
202279130003_R06C01	IlluminaHumanMethylationEPIC	Koelsche et al, Nat. Commun. 2021	GEO accession number: GSE140686		HGESS		HGESS	unknown	unknown		Uterus	F
202292310098_R05C01	IlluminaHumanMethylationEPIC	Koelsche et al, Nat. Commun. 2021	GEO accession number: GSE140686		HGESS		HGESS	unknown	unknown		Uterus	F
203197470140_R03C01	IlluminaHumanMethylationEPIC	Koelsche et al, Nat. Commun. 2021	GEO accession number: GSE140686		HGESS		HGESS	unknown	unknown		Uterus	F
202163110068_R08C01	IlluminaHumanMethylationEPIC	novel			HGESS		HGESS	unknown	unknown		Uterus	F
202259350188_R03C01	IlluminaHumanMethylationEPIC	novel			HGESS		HGESS	unknown	unknown		Uterus	F
6264488026_R04C01	IlluminaHumanMethylation450k	TCGA, Nature 2014	https://tcga-data.nci.nih.gov/docs/publications/luad_2014/		LAC		LAC	not present	not present	TCGA, Nature 2014	Lungs	F
6264488067_R03C01	IlluminaHumanMethylation450k	TCGA, Nature 2014	https://tcga-data.nci.nih.gov/docs/publications/luad_2014/		LAC		LAC	not present	not present	TCGA, Nature 2014	Lungs	F
6264488070_R05C02	IlluminaHumanMethylation450k	TCGA, Nature 2014	https://tcga-data.nci.nih.gov/docs/publications/luad_2014/		LAC		LAC	not present	not present	TCGA, Nature 2014	Lungs	F
6285633020_R05C02	IlluminaHumanMethylation450k	TCGA, Nature 2014	https://tcga-data.nci.nih.gov/docs/publications/luad_2014/		LAC		LAC	not present	not present	TCGA, Nature 2014	Lungs	F
6285633036_R03C01	IlluminaHumanMethylation450k	TCGA, Nature 2014	https://tcga-data.nci.nih.gov/docs/publications/luad_2014/		LAC		LAC	not present	not present	TCGA, Nature 2014	Lungs	F
6929742045_R03C01	IlluminaHumanMethylation450k	TCGA, Nature 2014	https://tcga-data.nci.nih.gov/docs/publications/luad_2014/		LAC		LAC	not present	not present	TCGA, Nature 2014	Lungs	F
8784241063_R06C01	IlluminaHumanMethylation450k	TCGA, Nature 2014	https://tcga-data.nci.nih.gov/docs/publications/luad_2014/		LAC		LAC	not present	not present	TCGA, Nature 2014	Lungs	F
8784241076_R04C01	IlluminaHumanMethylation450k	TCGA, Nature 2014	https://tcga-data.nci.nih.gov/docs/publications/luad_2014/		LAC		LAC	not present	not present	TCGA, Nature 2014	Lungs	F
8784241084_R03C02	IlluminaHumanMethylation450k	TCGA, Nature 2014	https://tcga-data.nci.nih.gov/docs/publications/luad_2014/		LAC		LAC	not present	not present	TCGA, Nature 2014	Lungs	F
8784241084_R05C01	IlluminaHumanMethylation450k	TCGA, Nature 2014	https://tcga-data.nci.nih.gov/docs/publications/luad_2014/		LAC		LAC	not present	not present	TCGA, Nature 2014	Lungs	F
8784241110_R03C02	IlluminaHumanMethylation450k	TCGA, Nature 2014	https://tcga-data.nci.nih.gov/docs/publications/luad_2014/		LAC		LAC	not present	not present	TCGA, Nature 2014	Lungs	F
8784241110_R05C01	IlluminaHumanMethylation450k	TCGA, Nature 2014	https://tcga-data.nci.nih.gov/docs/publications/luad_2014/		LAC		LAC	not present	not present	TCGA, Nature 2014	Lungs	F
8784241120_R01C02	IlluminaHumanMethylation450k	TCGA, Nature 2014	https://tcga-data.nci.nih.gov/docs/publications/luad_2014/		LAC		LAC	not present	not present	TCGA, Nature 2014	Lungs	F
8784241120_R02C01	IlluminaHumanMethylation450k	TCGA, Nature 2014	https://tcga-data.nci.nih.gov/docs/publications/luad_2014/		LAC		LAC	not present	not present	TCGA, Nature 2014	Lungs	F
8784241120_R03C01	IlluminaHumanMethylation450k	TCGA, Nature 2014	https://tcga-data.nci.nih.gov/docs/publications/luad_2014/		LAC		LAC	not present	not present	TCGA, Nature 2014	Lungs	F
8784241135_R01C01	IlluminaHumanMethylation450k	TCGA, Nature 2014	https://tcga-data.nci.nih.gov/docs/publications/luad_2014/		LAC		LAC	not present	not present	TCGA, Nature 2014	Lungs	F
8784241135_R05C01	IlluminaHumanMethylation450k	TCGA, Nature 2014	https://tcga-data.nci.nih.gov/docs/publications/luad_2014/		LAC		LAC	not present	not present	TCGA, Nature 2014	Lungs	F
9828653011_R01C02	IlluminaHumanMethylation450k	TCGA, Nature 2014	https://tcga-data.nci.nih.gov/docs/publications/luad_2014/		LAC		LAC	not present	not present	TCGA, Nature 2014	Lungs	F
9828653011_R04C01	IlluminaHumanMethylation450k	TCGA, Nature 2014	https://tcga-data.nci.nih.gov/docs/publications/luad_2014/		LAC		LAC	not present	not present	TCGA, Nature 2014	Lungs	F
6264488026_R02C01	IlluminaHumanMethylation450k	TCGA, Nature 2014	https://tcga-data.nci.nih.gov/docs/publications/luad_2014/		LAC		LAC	not present	not present	TCGA, Nature 2014	Lungs	M
6285633020_R06C02	IlluminaHumanMethylation450k	TCGA, Nature 2014	https://tcga-data.nci.nih.gov/docs/publications/luad_2014/		LAC		LAC	not present	not present	TCGA, Nature 2014	Lungs	M
8784241064_R05C02	IlluminaHumanMethylation450k	TCGA, Nature 2014	https://tcga-data.nci.nih.gov/docs/publications/luad_2014/		LAC		LAC	not present	not present	TCGA, Nature 2014	Lungs	M
8784241084_R01C01	IlluminaHumanMethylation450k	TCGA, Nature 2014	https://tcga-data.nci.nih.gov/docs/publications/luad_2014/		LAC		LAC	not present	not present	TCGA, Nature 2014	Lungs	M
8784241084_R03C01	IlluminaHumanMethylation450k	TCGA, Nature 2014	https://tcga-data.nci.nih.gov/docs/publications/luad_2014/		LAC		LAC	not present	not present	TCGA, Nature 2014	Lungs	M
8784241084_R04C01	IlluminaHumanMethylation450k	TCGA, Nature 2014	https://tcga-data.nci.nih.gov/docs/publications/luad_2014/		LAC		LAC	not present	not present	TCGA, Nature 2014	Lungs	M
8784241084_R05C02	IlluminaHumanMethylation450k	TCGA, Nature 2014	https://tcga-data.nci.nih.gov/docs/publications/luad_2014/		LAC		LAC	not present	not present	TCGA, Nature 2014	Lungs	M
8784241084_R06C01	IlluminaHumanMethylation450k	TCGA, Nature 2014	https://tcga-data.nci.nih.gov/docs/publications/luad_2014/		LAC		LAC	not present	not present	TCGA, Nature 2014	Lungs	M
8784241110_R01C01	IlluminaHumanMethylation450k	TCGA, Nature 2014	https://tcga-data.nci.nih.gov/docs/publications/luad_2014/		LAC		LAC	not present	not present	TCGA, Nature 2014	Lungs	M
8784241110_R02C01	IlluminaHumanMethylation450k	TCGA, Nature 2014	https://tcga-data.nci.nih.gov/docs/publications/luad_2014/		LAC		LAC	not present	not present	TCGA, Nature 2014	Lungs	M
8784241110_R02C02	IlluminaHumanMethylation450k	TCGA, Nature 2014	https://tcga-data.nci.nih.gov/docs/publications/luad_2014/		LAC		LAC	not present	not present	TCGA, Nature 2014	Lungs	M
8784241110_R03C01	IlluminaHumanMethylation450k	TCGA, Nature 2014	https://tcga-data.nci.nih.gov/docs/publications/luad_2014/		LAC		LAC	not present	not present	TCGA, Nature 2014	Lungs	M
8784241110_R04C02	IlluminaHumanMethylation450k	TCGA, Nature 2014	https://tcga-data.nci.nih.gov/docs/publications/luad_2014/		LAC		LAC	not present	not present	TCGA, Nature 2014	Lungs	M
8784241110_R06C01	IlluminaHumanMethylation450k	TCGA, Nature 2014	https://tcga-data.nci.nih.gov/docs/publications/luad_2014/		LAC		LAC	not present	not present	TCGA, Nature 2014	Lungs	M
8784241110_R06C02	IlluminaHumanMethylation450k	TCGA, Nature 2014	https://tcga-data.nci.nih.gov/docs/publications/luad_2014/		LAC		LAC	not present	not present	TCGA, Nature 2014	Lungs	M
8784241135_R05C02	IlluminaHumanMethylation450k	TCGA, Nature 2014	https://tcga-data.nci.nih.gov/docs/publications/luad_2014/		LAC		LAC	not present	not present	TCGA, Nature 2014	Lungs	M
9828653010_R06C02	IlluminaHumanMethylation450k	TCGA, Nature 2014	https://tcga-data.nci.nih.gov/docs/publications/luad_2014/		LAC		LAC	not present	not present	TCGA, Nature 2014	Lungs	M
9828653011_R03C01	IlluminaHumanMethylation450k	TCGA, Nature 2014	https://tcga-data.nci.nih.gov/docs/publications/luad_2014/		LAC		LAC	not present	not present	TCGA, Nature 2014	Lungs	M
9828653011_R06C01	IlluminaHumanMethylation450k	TCGA, Nature 2014	https://tcga-data.nci.nih.gov/docs/publications/luad_2014/		LAC		LAC	not present	not present	TCGA, Nature 2014	Lungs	M
8784241120_R03C02	IlluminaHumanMethylation450k	TCGA, Nature 2014	https://tcga-data.nci.nih.gov/docs/publications/luad_2014/		LAC		LAC	not present	not present	TCGA, Nature 2014	Lungs	unknown
9828653011_R06C02	IlluminaHumanMethylation450k	TCGA, Nature 2014	https://tcga-data.nci.nih.gov/docs/publications/luad_2014/		LAC		LAC	not present	not present	TCGA, Nature 2014	Lungs	unknown
201530470054_R07C01	IlluminaHumanMethylationEPIC	Koelsche et al, Nat. Commun. 2021	GEO accession number: GSE140686		LGESS		LGESS	unknown	unknown		Uterus	F
201530470060_R03C01	IlluminaHumanMethylationEPIC	Koelsche et al, Nat. Commun. 2021	GEO accession number: GSE140686		LGESS		LGESS	unknown	unknown		Uterus	F
201530470060_R08C01	IlluminaHumanMethylationEPIC	Koelsche et al, Nat. Commun. 2021	GEO accession number: GSE140686		LGESS		LGESS	unknown	unknown		Uterus	F
201530480006_R01C01	IlluminaHumanMethylationEPIC	Koelsche et al, Nat. Commun. 2021	GEO accession number: GSE140686		LGESS		LGESS	unknown	unknown		Uterus	F
202163110073_R01C01	IlluminaHumanMethylationEPIC	Koelsche et al, Nat. Commun. 2021	GEO accession number: GSE140686		LGESS		LGESS	unknown	unknown		Uterus	F
202163110073_R05C01	IlluminaHumanMethylationEPIC	Koelsche et al, Nat. Commun. 2021	GEO accession number: GSE140686		LGESS		LGESS	unknown	unknown		Uterus	F
202163110076_R01C01	IlluminaHumanMethylationEPIC	Koelsche et al, Nat. Commun. 2021	GEO accession number: GSE140686		LGESS		LGESS	unknown	unknown		Uterus	F
202163110076_R03C01	IlluminaHumanMethylationEPIC	Koelsche et al, Nat. Commun. 2021	GEO accession number: GSE140686		LGESS		LGESS	unknown	unknown		Uterus	F
202163110076_R05C01	IlluminaHumanMethylationEPIC	Koelsche et al, Nat. Commun. 2021	GEO accession number: GSE140686		LGESS		LGESS	unknown	unknown		Uterus	F
202163110076_R07C01	IlluminaHumanMethylationEPIC	Koelsche et al, Nat. Commun. 2021	GEO accession number: GSE140686		LGESS		LGESS	unknown	unknown		Uterus	F
202163110076_R08C01	IlluminaHumanMethylationEPIC	Koelsche et al, Nat. Commun. 2021	GEO accession number: GSE140686		LGESS		LGESS	unknown	unknown		Uterus	F
202163110077_R04C01	IlluminaHumanMethylationEPIC	novel			LGESS		LGESS	unknown	unknown		Uterus	F
202176290083_R07C01	IlluminaHumanMethylationEPIC	novel			LGESS		LGESS	unknown	unknown		Uterus	F
202259350187_R06C01	IlluminaHumanMethylationEPIC	novel			LGESS		LGESS	unknown	unknown		Uterus	F
205624630179_R04C01	IlluminaHumanMethylationEPIC	novel			MAS/ERMS		LGMT DICER1	not present	not present	de Kock et al, Mod Pathol. 2020	Uterus	F
204788470022_R01C01	IlluminaHumanMethylationEPIC	novel			CN		LGMT DICER1	not present	not present	novel	Kidney	F
205624640136_R02C01	IlluminaHumanMethylationEPIC	novel			MG		LGMT DICER1	yes	not present	novel	Thyroid	F
205624640113_R02C01	IlluminaHumanMethylationEPIC	novel			CN		LGMT DICER1	yes	yes	Apellaniz-Ruiz et al, N Engl J Med. 2019	Kidney	M
205624640167_R05C01	IlluminaHumanMethylationEPIC	novel			PPB I		LGMT DICER1	yes	yes	Apellaniz-Ruiz et al, N Engl J Med. 2019	Lungs	M
205624640167_R01C01	IlluminaHumanMethylationEPIC	novel			PPB I		LGMT DICER1	yes	yes	de Kock et al, Acta Neuropathol. 2014 and Thorner et al, J Pathol Clin Res. 2022	Lungs	M
205624640075_R07C01	IlluminaHumanMethylationEPIC	novel			CN		LGMT DICER1	yes	yes	de Kock et al, Hum Path. 2015	Kidney	F
205624640137_R03C01	IlluminaHumanMethylationEPIC	novel			PPB I		LGMT DICER1	not present	yes	de Kock et al, J Med Genet. 2016	Lungs	F
205624640137_R02C01	IlluminaHumanMethylationEPIC	novel			PPB II		LGMT DICER1	not present	yes	de Kock et al, J Med Genet. 2016	Lungs	M
205624640137_R04C01	IlluminaHumanMethylationEPIC	novel			PPB II		LGMT DICER1	yes	yes	de Kock et al, J Med Genet. 2016	Lungs	M
205624640137_R01C01	IlluminaHumanMethylationEPIC	novel			PPB II		LGMT DICER1	yes	yes	de Kock et al, Pediatr Blood Cancer. 2013	Lungs	F
205624640167_R07C01	IlluminaHumanMethylationEPIC	novel			PPB Ir		LGMT DICER1	yes	yes	Kuhlen et al, Eur J Pediatr. 2015 (Germline variant only)	Lungs	M
205624640018_R05C01	IlluminaHumanMethylationEPIC	novel			ERMS		LGMT DICER1	yes	yes	McCluggage et al, Am J Surg Pathol. 2020	Ovary/Fallopian tube	F
205624650042_R01C01	IlluminaHumanMethylationEPIC	novel			NCMH		LGMT DICER1	yes	yes	novel	Head and neck	F
204788470021_R08C01	IlluminaHumanMethylationEPIC	novel			CN		LGMT DICER1	unknown	yes	novel	Kidney	F
205624640167_R02C01	IlluminaHumanMethylationEPIC	novel			PPB I		LGMT DICER1	not present	yes	novel	Lungs	M
205624640173_R08C01	IlluminaHumanMethylationEPIC	novel			NCMH		LGMT DICER1	yes	yes	Thorner et al, J Pathol Clin Res. 2022	Head and neck	M
205624640075_R06C01	IlluminaHumanMethylationEPIC	novel			CN		LGMT DICER1	yes	yes	Thorner et al, J Pathol Clin Res. 2022	Kidney	M
205624640113_R01C01	IlluminaHumanMethylationEPIC	novel			CN		LGMT DICER1	yes	yes	Thorner et al, J Pathol Clin Res. 2022	Kidney	M
205624640167_R08C01	IlluminaHumanMethylationEPIC	novel			PPB I		LGMT DICER1	yes	yes	Thorner et al, J Pathol Clin Res. 2022	Lungs	M
205624630174_R07C01	IlluminaHumanMethylationEPIC	novel			ERMS		LGMT DICER1	yes	yes	Yoon et al, Int J Gynecol Pathol. 2021	Uterus	F
205624640075_R08C01	IlluminaHumanMethylationEPIC	novel			CN		LGMT DICER1	yes	yes	Yüksel et al, Pediatr Nephrol. 2006 and Foulkes et al, Hum Mutat. 2011	Kidney	F
205624630138_R04C01	IlluminaHumanMethylationEPIC	novel			MAS		MAS	not present	not present	de Kock et al, Mod Pathol. 2020	Uterus	F
205624630136_R06C01	IlluminaHumanMethylationEPIC	novel			MAS		MAS	not present	not present	de Kock et al, Mod Pathol. 2020	Uterus	F
205624630136_R07C01	IlluminaHumanMethylationEPIC	novel			MAS		MAS	not present	not present	de Kock et al, Mod Pathol. 2020	Uterus	F
205624630136_R08C01	IlluminaHumanMethylationEPIC	novel			MAS		MAS	not present	not present	de Kock et al, Mod Pathol. 2020	Uterus	F
205624630138_R01C01	IlluminaHumanMethylationEPIC	novel			MAS		MAS	not present	not present	de Kock et al, Mod Pathol. 2020	Uterus	F
205624630138_R02C01	IlluminaHumanMethylationEPIC	novel			MAS		MAS	not present	not present	de Kock et al, Mod Pathol. 2020	Uterus	F
205624630138_R03C01	IlluminaHumanMethylationEPIC	novel			MAS		MAS	not present	not present	de Kock et al, Mod Pathol. 2020	Uterus	F
205624630138_R05C01	IlluminaHumanMethylationEPIC	novel			MAS		MAS	not present	not present	de Kock et al, Mod Pathol. 2020	Uterus	F
205624630138_R06C01	IlluminaHumanMethylationEPIC	novel			MAS		MAS	not present	not present	de Kock et al, Mod Pathol. 2020	Uterus	F
205624630138_R07C01	IlluminaHumanMethylationEPIC	novel			MAS		MAS	not present	not present	de Kock et al, Mod Pathol. 2020	Uterus	F
205624630138_R08C01	IlluminaHumanMethylationEPIC	novel			MAS		MAS	not present	not present	de Kock et al, Mod Pathol. 2020	Uterus	F
205624630144_R01C01	IlluminaHumanMethylationEPIC	novel			MAS		MAS	not present	not present	de Kock et al, Mod Pathol. 2020	Uterus	F
205624630144_R02C01	IlluminaHumanMethylationEPIC	novel			MAS		MAS	not present	not present	de Kock et al, Mod Pathol. 2020	Uterus	F
205624630144_R03C01	IlluminaHumanMethylationEPIC	novel			MAS		MAS	not present	not present	de Kock et al, Mod Pathol. 2020	Uterus	F
205624630144_R04C01	IlluminaHumanMethylationEPIC	novel			MAS		MAS	not present	not present	de Kock et al, Mod Pathol. 2020	Uterus	F
205624630144_R06C01	IlluminaHumanMethylationEPIC	novel			MAS		MAS	not present	not present	de Kock et al, Mod Pathol. 2020	Uterus	F
205624630144_R07C01	IlluminaHumanMethylationEPIC	novel			MAS		MAS	not present	not present	de Kock et al, Mod Pathol. 2020	Uterus	F
205624630144_R08C01	IlluminaHumanMethylationEPIC	novel			MAS		MAS	not present	not present	de Kock et al, Mod Pathol. 2020	Uterus	F
205624630179_R06C01	IlluminaHumanMethylationEPIC	novel			MAS/ERMS		MAS	not present	not present	de Kock et al, Mod Pathol. 2020	Uterus	F
205624630179_R05C01	IlluminaHumanMethylationEPIC	novel			MAS/ERMS		MAS	not present	not present	de Kock et al, Mod Pathol. 2020	Uterus	F
205624630180_R04C01	IlluminaHumanMethylationEPIC	novel			MAS/ERMS		MAS	not present	not present	de Kock et al, Mod Pathol. 2020	Uterus	F
205624630179_R07C01	IlluminaHumanMethylationEPIC	novel			MAS/ERMS		MAS	not present	not present	de Kock et al, Mod Pathol. 2020	Uterus	F
203989100004_R08C01	IlluminaHumanMethylationEPIC	novel			MAS		MAS	not present	not present	novel	Uterus	F
203989100005_R08C01	IlluminaHumanMethylationEPIC	novel			MAS		MAS	not present	not present	novel	Uterus	F
203989100006_R02C01	IlluminaHumanMethylationEPIC	novel			MAS		MAS	not present	not present	novel	Uterus	F
201530470060_R02C01	IlluminaHumanMethylationEPIC	Koelsche et al, Nat. Commun. 2021	GEO accession number: GSE140686		LGESS		MAS	unknown	unknown		Uterus	F
201530470060_R06C01	IlluminaHumanMethylationEPIC	Koelsche et al, Nat. Commun. 2021	GEO accession number: GSE140686		LGESS		MAS	unknown	unknown		Uterus	F
205624630136_R05C01	IlluminaHumanMethylationEPIC	novel			MAS		MAS	not present	yes	de Kock et al, Mod Pathol. 2020	Uterus	F
205624630136_R02C01	IlluminaHumanMethylationEPIC	novel			MAS		MAS	not present	yes	de Kock et al, Mod Pathol. 2020	Uterus	F
205624630136_R03C01	IlluminaHumanMethylationEPIC	novel			MAS		MAS	not present	yes	de Kock et al, Mod Pathol. 2020	Uterus	F
205624630179_R02C01	IlluminaHumanMethylationEPIC	novel			MAS/ERMS		MAS	not present	yes	de Kock et al, Mod Pathol. 2020	Uterus	F
205624630179_R01C01	IlluminaHumanMethylationEPIC	novel			MAS/ERMS		MAS	yes	yes	de Kock et al, Mod Pathol. 2020	Uterus	F
205624630010_R06C01	IlluminaHumanMethylationEPIC	novel			SLCT		MAS	yes	yes	Karnezis et al, Am J Surg Pathol. 2019	Ovary	F
203989100006_R04C01	IlluminaHumanMethylationEPIC	novel			ERMS		MAS	yes	yes	Kommoss et al, Mod Path. 2021	Uterus	F
202259350187_R05C01	IlluminaHumanMethylationEPIC	novel			MAS		MAS	not present	yes	novel	Uterus	F
9878820121_R03C02	IlluminaHumanMethylation450k	novel			MEPL		MEPL	not present	not present	Sahm et al, Gene Chromosomes Cancer 2016	CNS	unknown
9878820121_R05C02	IlluminaHumanMethylation450k	novel			MEPL		MEPL	not present	not present	Sahm et al, Gene Chromosomes Cancer 2016	CNS	unknown
9878820122_R05C01	IlluminaHumanMethylation450k	novel			MEPL		MEPL	not present	not present	Sahm et al, Gene Chromosomes Cancer 2016	CNS	unknown
9878820121_R01C02	IlluminaHumanMethylation450k	novel			MEPL		MEPL	unknown	unknown		CNS	unknown
9878820122_R03C01	IlluminaHumanMethylation450k	novel			MEPL		MEPL	unknown	unknown		CNS	unknown
9980102032_R01C02	IlluminaHumanMethylation450k	novel			MEPL		MEPL	unknown	unknown		CNS	unknown
9980102032_R02C02	IlluminaHumanMethylation450k	novel			MEPL		MEPL	unknown	unknown		CNS	unknown
9980102032_R06C01	IlluminaHumanMethylation450k	novel			MEPL		MEPL	unknown	unknown		CNS	unknown
9878820122_R04C01	IlluminaHumanMethylation450k	novel			MEPL		MEPL	not present	yes	Sahm et al, Gene Chromosomes Cancer 2016	CNS	unknown
9878820122_R06C01	IlluminaHumanMethylation450k	novel			MEPL		MEPL	not present	yes	Sahm et al, Gene Chromosomes Cancer 2016	CNS	unknown
9878820121_R04C01	IlluminaHumanMethylation450k	novel			MEPL		MEPL	yes	yes	Sahm et al, Gene Chromosomes Cancer 2016	CNS	unknown
9878820122_R02C01	IlluminaHumanMethylation450k	novel			MEPL		MEPL	yes	yes	Sahm et al, Gene Chromosomes Cancer 2016	CNS	unknown
205624640136_R05C01	IlluminaHumanMethylationEPIC	novel			MG		MG	yes	not present	Apellaniz-Ruiz et al, Eur J Endocrinol. 2018	Thyroid	F
205624640136_R08C01	IlluminaHumanMethylationEPIC	novel			MG		MG	yes	not present	Apellaniz-Ruiz et al, N Engl J Med. 2019	Thyroid	M
205624640113_R04C01	IlluminaHumanMethylationEPIC	novel			MG		MG	yes	not present	Darrat et al, Head Neck. 2013 (Germline variant only)	Thyroid	F
205624640136_R03C01	IlluminaHumanMethylationEPIC	novel			MG		MG	yes	yes	Apellaniz-Ruiz et al, Eur J Endocrinol. 2018	Thyroid	F
205624640136_R04C01	IlluminaHumanMethylationEPIC	novel			MG		MG	yes	yes	Apellaniz-Ruiz et al, Eur J Endocrinol. 2018	Thyroid	F
205624640136_R06C01	IlluminaHumanMethylationEPIC	novel			MG		MG	yes	yes	Apellaniz-Ruiz et al, Eur J Endocrinol. 2018	Thyroid	F
205624640113_R05C01	IlluminaHumanMethylationEPIC	novel			MG		MG	yes	yes	Darrat et al, Head Neck. 2013 and de Kock et al, Am J Surg Pathol. 2017	Thyroid	F
205624640113_R06C01	IlluminaHumanMethylationEPIC	novel			MG		MG	yes	yes	de Kock et al, Acta Neuropathol. 2014 (Germline variant only)	Thyroid	F
205624640173_R02C01	IlluminaHumanMethylationEPIC	novel			PCA		MG	yes	yes	de Kock et al, J Clin Endocrinol Metab. 2014	Thyroid	F
205624640173_R04C01	IlluminaHumanMethylationEPIC	novel			PCA		MG	yes	yes	de Kock et al, J Clin Endocrinol Metab. 2014	Thyroid	M
205624640136_R07C01	IlluminaHumanMethylationEPIC	novel			MG		MG	yes	yes	de Kock et al, J Clin Endocrinol. Metab 2016	Thyroid	F
205624640113_R07C01	IlluminaHumanMethylationEPIC	novel			MG		MG	yes	yes	Rio Frio et al, JAMA. 2011 (Germline variant only)	Thyroid	F
205624640113_R08C01	IlluminaHumanMethylationEPIC	novel			MG		MG	yes	yes	Rio Frio et al, JAMA. 2011 (Germline variant only)	Thyroid	M
205624640113_R03C01	IlluminaHumanMethylationEPIC	novel			MG		MG	yes	yes	Sabbaghian et al, Eur J Hum Genet. 2014 and de Kock et al, J Clin Endocrinol. Metab 2016	Thyroid	M
205624640136_R01C01	IlluminaHumanMethylationEPIC	novel			MG		MG	yes	yes	Wu et al, Eur J Med Genet. 2014	Thyroid	unknown
6285633085_R05C01	IlluminaHumanMethylation450k	Agrawal et al, Nature 2015	https://tcga-data.nci.nih.gov/docs/publications/thca_2014/		PCA		PCA	not present	not present	Agrawal et al, Nature 2015	Thyroid	F
6285633085_R06C01	IlluminaHumanMethylation450k	Agrawal et al, Nature 2015	https://tcga-data.nci.nih.gov/docs/publications/thca_2014/		PCA		PCA	not present	not present	Agrawal et al, Nature 2015	Thyroid	F
6929718079_R06C02	IlluminaHumanMethylation450k	Agrawal et al, Nature 2015	https://tcga-data.nci.nih.gov/docs/publications/thca_2014/		PCA		PCA	not present	not present	Agrawal et al, Nature 2015	Thyroid	F
6929718113_R03C01	IlluminaHumanMethylation450k	Agrawal et al, Nature 2015	https://tcga-data.nci.nih.gov/docs/publications/thca_2014/		PCA		PCA	not present	not present	Agrawal et al, Nature 2015	Thyroid	F
6929718113_R04C01	IlluminaHumanMethylation450k	Agrawal et al, Nature 2015	https://tcga-data.nci.nih.gov/docs/publications/thca_2014/		PCA		PCA	not present	not present	Agrawal et al, Nature 2015	Thyroid	F
7796806048_R02C02	IlluminaHumanMethylation450k	Agrawal et al, Nature 2015	https://tcga-data.nci.nih.gov/docs/publications/thca_2014/		PCA		PCA	not present	not present	Agrawal et al, Nature 2015	Thyroid	F
7796806070_R03C01	IlluminaHumanMethylation450k	Agrawal et al, Nature 2015	https://tcga-data.nci.nih.gov/docs/publications/thca_2014/		PCA		PCA	not present	not present	Agrawal et al, Nature 2015	Thyroid	F
7796806107_R02C01	IlluminaHumanMethylation450k	Agrawal et al, Nature 2015	https://tcga-data.nci.nih.gov/docs/publications/thca_2014/		PCA		PCA	not present	not present	Agrawal et al, Nature 2015	Thyroid	F
7796806107_R04C01	IlluminaHumanMethylation450k	Agrawal et al, Nature 2015	https://tcga-data.nci.nih.gov/docs/publications/thca_2014/		PCA		PCA	not present	not present	Agrawal et al, Nature 2015	Thyroid	F
7796806122_R03C01	IlluminaHumanMethylation450k	Agrawal et al, Nature 2015	https://tcga-data.nci.nih.gov/docs/publications/thca_2014/		PCA		PCA	not present	not present	Agrawal et al, Nature 2015	Thyroid	F
7796806141_R01C02	IlluminaHumanMethylation450k	Agrawal et al, Nature 2015	https://tcga-data.nci.nih.gov/docs/publications/thca_2014/		PCA		PCA	not present	not present	Agrawal et al, Nature 2015	Thyroid	F
7796806154_R01C02	IlluminaHumanMethylation450k	Agrawal et al, Nature 2015	https://tcga-data.nci.nih.gov/docs/publications/thca_2014/		PCA		PCA	not present	not present	Agrawal et al, Nature 2015	Thyroid	F
7800246165_R03C01	IlluminaHumanMethylation450k	Agrawal et al, Nature 2015	https://tcga-data.nci.nih.gov/docs/publications/thca_2014/		PCA		PCA	not present	not present	Agrawal et al, Nature 2015	Thyroid	F
7800246165_R05C01	IlluminaHumanMethylation450k	Agrawal et al, Nature 2015	https://tcga-data.nci.nih.gov/docs/publications/thca_2014/		PCA		PCA	not present	not present	Agrawal et al, Nature 2015	Thyroid	F
7800246190_R05C01	IlluminaHumanMethylation450k	Agrawal et al, Nature 2015	https://tcga-data.nci.nih.gov/docs/publications/thca_2014/		PCA		PCA	not present	not present	Agrawal et al, Nature 2015	Thyroid	F
7800246198_R04C02	IlluminaHumanMethylation450k	Agrawal et al, Nature 2015	https://tcga-data.nci.nih.gov/docs/publications/thca_2014/		PCA		PCA	not present	not present	Agrawal et al, Nature 2015	Thyroid	F
7800246203_R03C01	IlluminaHumanMethylation450k	Agrawal et al, Nature 2015	https://tcga-data.nci.nih.gov/docs/publications/thca_2014/		PCA		PCA	not present	not present	Agrawal et al, Nature 2015	Thyroid	F
7800246203_R04C01	IlluminaHumanMethylation450k	Agrawal et al, Nature 2015	https://tcga-data.nci.nih.gov/docs/publications/thca_2014/		PCA		PCA	not present	not present	Agrawal et al, Nature 2015	Thyroid	F
7800246203_R05C01	IlluminaHumanMethylation450k	Agrawal et al, Nature 2015	https://tcga-data.nci.nih.gov/docs/publications/thca_2014/		PCA		PCA	not present	not present	Agrawal et al, Nature 2015	Thyroid	F
8784241003_R04C01	IlluminaHumanMethylation450k	Agrawal et al, Nature 2015	https://tcga-data.nci.nih.gov/docs/publications/thca_2014/		PCA		PCA	not present	not present	Agrawal et al, Nature 2015	Thyroid	F
8784241058_R01C01	IlluminaHumanMethylation450k	Agrawal et al, Nature 2015	https://tcga-data.nci.nih.gov/docs/publications/thca_2014/		PCA		PCA	not present	not present	Agrawal et al, Nature 2015	Thyroid	F
8784241058_R04C02	IlluminaHumanMethylation450k	Agrawal et al, Nature 2015	https://tcga-data.nci.nih.gov/docs/publications/thca_2014/		PCA		PCA	not present	not present	Agrawal et al, Nature 2015	Thyroid	F
8784241062_R04C02	IlluminaHumanMethylation450k	Agrawal et al, Nature 2015	https://tcga-data.nci.nih.gov/docs/publications/thca_2014/		PCA		PCA	not present	not present	Agrawal et al, Nature 2015	Thyroid	F
8784241072_R03C02	IlluminaHumanMethylation450k	Agrawal et al, Nature 2015	https://tcga-data.nci.nih.gov/docs/publications/thca_2014/		PCA		PCA	not present	not present	Agrawal et al, Nature 2015	Thyroid	F
8784241072_R06C01	IlluminaHumanMethylation450k	Agrawal et al, Nature 2015	https://tcga-data.nci.nih.gov/docs/publications/thca_2014/		PCA		PCA	not present	not present	Agrawal et al, Nature 2015	Thyroid	F
8784241072_R06C02	IlluminaHumanMethylation450k	Agrawal et al, Nature 2015	https://tcga-data.nci.nih.gov/docs/publications/thca_2014/		PCA		PCA	not present	not present	Agrawal et al, Nature 2015	Thyroid	F
8795194024_R02C01	IlluminaHumanMethylation450k	Agrawal et al, Nature 2015	https://tcga-data.nci.nih.gov/docs/publications/thca_2014/		PCA		PCA	not present	not present	Agrawal et al, Nature 2015	Thyroid	F
6285650032_R02C02	IlluminaHumanMethylation450k	Agrawal et al, Nature 2015	https://tcga-data.nci.nih.gov/docs/publications/thca_2014/		PCA		PCA	not present	not present	Agrawal et al, Nature 2015	Thyroid	M
6285650032_R06C02	IlluminaHumanMethylation450k	Agrawal et al, Nature 2015	https://tcga-data.nci.nih.gov/docs/publications/thca_2014/		PCA		PCA	not present	not present	Agrawal et al, Nature 2015	Thyroid	M
7796806141_R04C02	IlluminaHumanMethylation450k	Agrawal et al, Nature 2015	https://tcga-data.nci.nih.gov/docs/publications/thca_2014/		PCA		PCA	not present	not present	Agrawal et al, Nature 2015	Thyroid	M
7800246147_R01C01	IlluminaHumanMethylation450k	Agrawal et al, Nature 2015	https://tcga-data.nci.nih.gov/docs/publications/thca_2014/		PCA		PCA	not present	not present	Agrawal et al, Nature 2015	Thyroid	M
7800246198_R06C01	IlluminaHumanMethylation450k	Agrawal et al, Nature 2015	https://tcga-data.nci.nih.gov/docs/publications/thca_2014/		PCA		PCA	not present	not present	Agrawal et al, Nature 2015	Thyroid	M
7800246203_R02C02	IlluminaHumanMethylation450k	Agrawal et al, Nature 2015	https://tcga-data.nci.nih.gov/docs/publications/thca_2014/		PCA		PCA	not present	not present	Agrawal et al, Nature 2015	Thyroid	M
8784241003_R02C02	IlluminaHumanMethylation450k	Agrawal et al, Nature 2015	https://tcga-data.nci.nih.gov/docs/publications/thca_2014/		PCA		PCA	not present	not present	Agrawal et al, Nature 2015	Thyroid	M
8795194024_R02C02	IlluminaHumanMethylation450k	Agrawal et al, Nature 2015	https://tcga-data.nci.nih.gov/docs/publications/thca_2014/		PCA		PCA	not present	not present	Agrawal et al, Nature 2015	Thyroid	M
9828653010_R02C02	IlluminaHumanMethylation450k	Agrawal et al, Nature 2015	https://tcga-data.nci.nih.gov/docs/publications/thca_2014/		PCA		PCA	not present	not present	Agrawal et al, Nature 2015	Thyroid	M
7800246190_R02C01	IlluminaHumanMethylation450k	Agrawal et al, Nature 2015	https://tcga-data.nci.nih.gov/docs/publications/thca_2014/		PCA		PCA	not present	not present	Agrawal et al, Nature 2015	Thyroid	unknown
7800246198_R01C01	IlluminaHumanMethylation450k	Agrawal et al, Nature 2015	https://tcga-data.nci.nih.gov/docs/publications/thca_2014/		PCA		PCA	not present	not present	Agrawal et al, Nature 2015	Thyroid	unknown
8784241072_R05C02	IlluminaHumanMethylation450k	Agrawal et al, Nature 2015	https://tcga-data.nci.nih.gov/docs/publications/thca_2014/		PCA		PCA	not present	not present	Agrawal et al, Nature 2015	Thyroid	unknown
8795194031_R02C01	IlluminaHumanMethylation450k	Agrawal et al, Nature 2015	https://tcga-data.nci.nih.gov/docs/publications/thca_2014/		PCA		PCA	not present	not present	Agrawal et al, Nature 2015	Thyroid	unknown
205624640173_R03C01	IlluminaHumanMethylationEPIC	novel			PCA		PCA	not present	yes	de Kock et al, J Med Genet. 2016	Thyroid	unknown
101178130118_R06C01	IlluminaHumanMethylation450k	Capper et al, Nature 2018	GEO accession number: GSE109381		PINB		PINB	yes	not present	Pfaff et al, Acta Neuropathol. 2019	CNS	F
3999078080_R04C01	IlluminaHumanMethylation450k	Capper et al, Nature 2018	GEO accession number: GSE109381		PINB		PINB	not present	not present	Pfaff et al, Acta Neuropathol. 2019	CNS	F
3999078120_R02C01	IlluminaHumanMethylation450k	Capper et al, Nature 2018	GEO accession number: GSE109381		PINB		PINB	not present	not present	Pfaff et al, Acta Neuropathol. 2019	CNS	F
8942351007_R03C02	IlluminaHumanMethylation450k	Capper et al, Nature 2018	GEO accession number: GSE109381		PINB		PINB	not present	not present	Pfaff et al, Acta Neuropathol. 2019	CNS	F
9340996008_R02C02	IlluminaHumanMethylation450k	Capper et al, Nature 2018	GEO accession number: GSE109381		PINB		PINB	not present	not present	Pfaff et al, Acta Neuropathol. 2019	CNS	F
9420867122_R05C02	IlluminaHumanMethylation450k	Capper et al, Nature 2018	GEO accession number: GSE109381		PINB		PINB	not present	not present	Pfaff et al, Acta Neuropathol. 2019	CNS	F
9420867122_R06C02	IlluminaHumanMethylation450k	Capper et al, Nature 2018	GEO accession number: GSE109381		PINB		PINB	not present	not present	Pfaff et al, Acta Neuropathol. 2019	CNS	F
3999078080_R02C02	IlluminaHumanMethylation450k	Capper et al, Nature 2018	GEO accession number: GSE109381		PINB		PINB	not present	not present	Pfaff et al, Acta Neuropathol. 2019	CNS	M
3999100033_R02C02	IlluminaHumanMethylation450k	Capper et al, Nature 2018	GEO accession number: GSE109381		PINB		PINB	not present	not present	Pfaff et al, Acta Neuropathol. 2019	CNS	M
101178130116_R04C02	IlluminaHumanMethylation450k	novel			PINB		PINB	not present	not present	Pfaff et al, Acta Neuropathol. 2019	CNS	unknown
200394970024_R05C01	IlluminaHumanMethylation450k	novel			PINB		PINB	not present	not present	Pfaff et al, Acta Neuropathol. 2019	CNS	unknown
200394970025_R05C01	IlluminaHumanMethylation450k	novel			PINB		PINB	not present	not present	Pfaff et al, Acta Neuropathol. 2019	CNS	unknown
200394970026_R06C01	IlluminaHumanMethylation450k	novel			PINB		PINB	not present	not present	Pfaff et al, Acta Neuropathol. 2019	CNS	unknown
200394970034_R05C01	IlluminaHumanMethylation450k	novel			PINB		PINB	not present	not present	Pfaff et al, Acta Neuropathol. 2019	CNS	unknown
200394970046_R01C02	IlluminaHumanMethylation450k	novel			PINB		PINB	not present	not present	Pfaff et al, Acta Neuropathol. 2019	CNS	unknown
200394970115_R03C01	IlluminaHumanMethylation450k	novel			PINB		PINB	not present	not present	Pfaff et al, Acta Neuropathol. 2019	CNS	unknown
200397860056_R06C01	IlluminaHumanMethylation450k	novel			PINB		PINB	not present	not present	Pfaff et al, Acta Neuropathol. 2019	CNS	unknown
200397860069_R01C01	IlluminaHumanMethylation450k	novel			PINB		PINB	not present	not present	Pfaff et al, Acta Neuropathol. 2019	CNS	unknown
200772280002_R03C01	IlluminaHumanMethylation450k	novel			PINB		PINB	not present	not present	Pfaff et al, Acta Neuropathol. 2019	CNS	unknown
200772280002_R04C01	IlluminaHumanMethylation450k	novel			PINB		PINB	not present	not present	Pfaff et al, Acta Neuropathol. 2019	CNS	unknown
200772280002_R06C01	IlluminaHumanMethylation450k	novel			PINB		PINB	not present	not present	Pfaff et al, Acta Neuropathol. 2019	CNS	unknown
200772280006_R07C01	IlluminaHumanMethylation450k	novel			PINB		PINB	not present	not present	Pfaff et al, Acta Neuropathol. 2019	CNS	unknown
200772300041_R04C01	IlluminaHumanMethylation450k	novel			PINB		PINB	not present	not present	Pfaff et al, Acta Neuropathol. 2019	CNS	unknown
200874540088_R01C01	IlluminaHumanMethylation450k	novel			PINB		PINB	not present	not present	Pfaff et al, Acta Neuropathol. 2019	CNS	unknown
200970160009_R06C01	IlluminaHumanMethylation450k	novel			PINB		PINB	not present	not present	Pfaff et al, Acta Neuropathol. 2019	CNS	unknown
201904410016_R06C01	IlluminaHumanMethylation450k	novel			PINB		PINB	not present	not present	Pfaff et al, Acta Neuropathol. 2019	CNS	unknown
3999078080_R01C02	IlluminaHumanMethylation450k	novel			PINB		PINB	not present	not present	Pfaff et al, Acta Neuropathol. 2019	CNS	unknown
3999100019_R06C02	IlluminaHumanMethylation450k	novel			PINB		PINB	not present	not present	Pfaff et al, Acta Neuropathol. 2019	CNS	unknown
3999100040_R01C01	IlluminaHumanMethylation450k	novel			PINB		PINB	not present	not present	Pfaff et al, Acta Neuropathol. 2019	CNS	unknown
8942351007_R01C01	IlluminaHumanMethylation450k	novel			PINB		PINB	not present	not present	Pfaff et al, Acta Neuropathol. 2019	CNS	unknown
9376538153_R02C01	IlluminaHumanMethylation450k	novel			PINB		PINB	not present	not present	Pfaff et al, Acta Neuropathol. 2019	CNS	unknown
200394970024_R04C01	IlluminaHumanMethylation450k	novel			PINB		PINB	yes	not present	Pfaff et al, Acta Neuropathol. 2019	CNS	unknown
200397860068_R04C02	IlluminaHumanMethylation450k	novel			PINB		PINB	yes	not present	Pfaff et al, Acta Neuropathol. 2019	CNS	unknown
200772280002_R07C01	IlluminaHumanMethylation450k	novel			PINB		PINB	yes	not present	Pfaff et al, Acta Neuropathol. 2019	CNS	unknown
200925700144_R01C01	IlluminaHumanMethylation450k	novel			PINB		PINB	yes	not present	Pfaff et al, Acta Neuropathol. 2019	CNS	unknown
201868500126_R06C01	IlluminaHumanMethylation450k	novel			PINB		PINB	yes	not present	Pfaff et al, Acta Neuropathol. 2019	CNS	unknown
203734290043_R03C01	IlluminaHumanMethylationEPIC	novel			PINB		PINB	yes	not present	Pfaff et al, Acta Neuropathol. 2019	CNS	unknown
3999078080_R06C01	IlluminaHumanMethylation450k	novel			PINB		PINB	yes	not present	Pfaff et al, Acta Neuropathol. 2019	CNS	unknown
3999100019_R05C02	IlluminaHumanMethylation450k	novel			PINB		PINB	yes	not present	Pfaff et al, Acta Neuropathol. 2019	CNS	unknown
9444375114_R04C01	IlluminaHumanMethylation450k	novel			PINB		PINB	yes	not present	Pfaff et al, Acta Neuropathol. 2019	CNS	unknown
9878820127_R01C01	IlluminaHumanMethylation450k	novel			PINB		PINB	yes	not present	Pfaff et al, Acta Neuropathol. 2019	CNS	unknown
203293640063_R06C01	IlluminaHumanMethylationEPIC	novel			PPB III		PIS DICER1	yes	not present	Hiemcke-Jiwa et al, Ann Diag Path. 2022	Lungs	F
202905570034_R07C01	IlluminaHumanMethylationEPIC	novel			PIS DICER1		PIS DICER1	not present	yes	Diaz Coronado et al, Cancer 2021	CNS	F
202905570034_R08C01	IlluminaHumanMethylationEPIC	novel			PIS DICER1		PIS DICER1	not present	yes	Diaz Coronado et al, Cancer 2021	CNS	F
202915470040_R04C01	IlluminaHumanMethylationEPIC	novel			PIS DICER1		PIS DICER1	not present	yes	Diaz Coronado et al, Cancer 2021	CNS	F
203020900004_R05C01	IlluminaHumanMethylationEPIC	novel			PIS DICER1		PIS DICER1	not present	yes	Diaz Coronado et al, Cancer 2021	CNS	F
202905570034_R06C01	IlluminaHumanMethylationEPIC	novel			PIS DICER1		PIS DICER1	yes	yes	Diaz Coronado et al, Cancer 2021	CNS	F
202905570063_R02C01	IlluminaHumanMethylationEPIC	novel			PIS DICER1		PIS DICER1	yes	yes	Diaz Coronado et al, Cancer 2021	CNS	F
202905570063_R03C01	IlluminaHumanMethylationEPIC	novel			PIS DICER1		PIS DICER1	yes	yes	Diaz Coronado et al, Cancer 2021	CNS	F
202905570063_R07C01	IlluminaHumanMethylationEPIC	novel			PIS DICER1		PIS DICER1	yes	yes	Diaz Coronado et al, Cancer 2021	CNS	F
202915470040_R01C01	IlluminaHumanMethylationEPIC	novel			PIS DICER1		PIS DICER1	not present	yes	Diaz Coronado et al, Cancer 2021	CNS	M
202915470040_R03C01	IlluminaHumanMethylationEPIC	novel			PIS DICER1		PIS DICER1	not present	yes	Diaz Coronado et al, Cancer 2021	CNS	M
202905570063_R01C01	IlluminaHumanMethylationEPIC	novel			PIS DICER1		PIS DICER1	yes	yes	Diaz Coronado et al, Cancer 2021	CNS	M
202905570063_R04C01	IlluminaHumanMethylationEPIC	novel			PIS DICER1		PIS DICER1	yes	yes	Diaz Coronado et al, Cancer 2021	CNS	M
202905570063_R05C01	IlluminaHumanMethylationEPIC	novel			PIS DICER1		PIS DICER1	yes	yes	Diaz Coronado et al, Cancer 2021	CNS	M
202915470040_R02C01	IlluminaHumanMethylationEPIC	novel			PIS DICER1		PIS DICER1	yes	yes	Diaz Coronado et al, Cancer 2021	CNS	M
202232290177_R08C01	IlluminaHumanMethylationEPIC	novel			PIS DICER1		PIS DICER1	not present	yes	Koelsche et al, Acta Neuropath. 2018	CNS	F
202232290190_R01C01	IlluminaHumanMethylationEPIC	novel			PIS DICER1		PIS DICER1	not present	yes	Koelsche et al, Acta Neuropath. 2018	CNS	F
202232290177_R03C01	IlluminaHumanMethylationEPIC	novel			PIS DICER1		PIS DICER1	yes	yes	Koelsche et al, Acta Neuropath. 2018	CNS	F
202232290177_R05C01	IlluminaHumanMethylationEPIC	novel			PIS DICER1		PIS DICER1	yes	yes	Koelsche et al, Acta Neuropath. 2018	CNS	F
202232290177_R07C01	IlluminaHumanMethylationEPIC	novel			PIS DICER1		PIS DICER1	yes	yes	Koelsche et al, Acta Neuropath. 2018	CNS	F
202232290177_R01C01	IlluminaHumanMethylationEPIC	novel			PIS DICER1		PIS DICER1	not present	yes	Koelsche et al, Acta Neuropath. 2018	CNS	M
202232290177_R06C01	IlluminaHumanMethylationEPIC	novel			PIS DICER1		PIS DICER1	not present	yes	Koelsche et al, Acta Neuropath. 2018	CNS	M
202232290190_R07C01	IlluminaHumanMethylationEPIC	novel			PIS DICER1		PIS DICER1	not present	yes	Koelsche et al, Acta Neuropath. 2018	CNS	M
202232290177_R02C01	IlluminaHumanMethylationEPIC	novel			PIS DICER1		PIS DICER1	yes	yes	Koelsche et al, Acta Neuropath. 2018	CNS	M
202232290177_R04C01	IlluminaHumanMethylationEPIC	novel			PIS DICER1		PIS DICER1	yes	yes	Koelsche et al, Acta Neuropath. 2018	CNS	M
202232290190_R02C01	IlluminaHumanMethylationEPIC	novel			PIS DICER1		PIS DICER1	yes	yes	Koelsche et al, Acta Neuropath. 2018	CNS	M
202093110053_R08C01	IlluminaHumanMethylationEPIC	novel			PIS DICER1		PIS DICER1	yes	yes	novel	CNS	F
205624640018_R01C01	IlluminaHumanMethylationEPIC	novel			AS		PIS DICER1	yes	yes	Wu et al, Mod Pathol. 2017	Kidney	M
6055432006_R01C01	IlluminaHumanMethylation450k	TCGA, Nature 2013	https://tcga-data.nci.nih.gov/docs/publications/KIRC_2013/		RCC		RCC	not present	not present	TCGA, Nature 2013	Kidney	F
6929718090_R06C01	IlluminaHumanMethylation450k	TCGA, Nature 2013	https://tcga-data.nci.nih.gov/docs/publications/KIRC_2013/		RCC		RCC	not present	not present	TCGA, Nature 2013	Kidney	F
6042324009_R04C02	IlluminaHumanMethylation450k	TCGA, Nature 2013	https://tcga-data.nci.nih.gov/docs/publications/KIRC_2013/		RCC		RCC	not present	not present	TCGA, Nature 2013	Kidney	F
6042308103_R05C02	IlluminaHumanMethylation450k	TCGA, Nature 2013	https://tcga-data.nci.nih.gov/docs/publications/KIRC_2013/		RCC		RCC	not present	not present	TCGA, Nature 2013	Kidney	F
6055432001_R04C02	IlluminaHumanMethylation450k	TCGA, Nature 2013	https://tcga-data.nci.nih.gov/docs/publications/KIRC_2013/		RCC		RCC	not present	not present	TCGA, Nature 2013	Kidney	F
6042324113_R03C02	IlluminaHumanMethylation450k	TCGA, Nature 2013	https://tcga-data.nci.nih.gov/docs/publications/KIRC_2013/		RCC		RCC	not present	not present	TCGA, Nature 2013	Kidney	F
6929718092_R04C01	IlluminaHumanMethylation450k	TCGA, Nature 2013	https://tcga-data.nci.nih.gov/docs/publications/KIRC_2013/		RCC		RCC	not present	not present	TCGA, Nature 2013	Kidney	F
6042324027_R02C02	IlluminaHumanMethylation450k	TCGA, Nature 2013	https://tcga-data.nci.nih.gov/docs/publications/KIRC_2013/		RCC		RCC	not present	not present	TCGA, Nature 2013	Kidney	F
6042308135_R05C02	IlluminaHumanMethylation450k	TCGA, Nature 2013	https://tcga-data.nci.nih.gov/docs/publications/KIRC_2013/		RCC		RCC	not present	not present	TCGA, Nature 2013	Kidney	F
6042316163_R06C01	IlluminaHumanMethylation450k	TCGA, Nature 2013	https://tcga-data.nci.nih.gov/docs/publications/KIRC_2013/		RCC		RCC	not present	not present	TCGA, Nature 2013	Kidney	F
6042308103_R06C02	IlluminaHumanMethylation450k	TCGA, Nature 2013	https://tcga-data.nci.nih.gov/docs/publications/KIRC_2013/		RCC		RCC	not present	not present	TCGA, Nature 2013	Kidney	F
6055424116_R05C02	IlluminaHumanMethylation450k	TCGA, Nature 2013	https://tcga-data.nci.nih.gov/docs/publications/KIRC_2013/		RCC		RCC	not present	not present	TCGA, Nature 2013	Kidney	F
6042308135_R01C02	IlluminaHumanMethylation450k	TCGA, Nature 2013	https://tcga-data.nci.nih.gov/docs/publications/KIRC_2013/		RCC		RCC	not present	not present	TCGA, Nature 2013	Kidney	F
6042316163_R02C02	IlluminaHumanMethylation450k	TCGA, Nature 2013	https://tcga-data.nci.nih.gov/docs/publications/KIRC_2013/		RCC		RCC	not present	not present	TCGA, Nature 2013	Kidney	F
9701417173_R05C02	IlluminaHumanMethylation450k	TCGA, Nature 2013	https://tcga-data.nci.nih.gov/docs/publications/KIRC_2013/		RCC		RCC	not present	not present	TCGA, Nature 2013	Kidney	F
8795194065_R03C01	IlluminaHumanMethylation450k	TCGA, Nature 2013	https://tcga-data.nci.nih.gov/docs/publications/KIRC_2013/		RCC		RCC	not present	not present	TCGA, Nature 2013	Kidney	F
9701417173_R01C01	IlluminaHumanMethylation450k	TCGA, Nature 2013	https://tcga-data.nci.nih.gov/docs/publications/KIRC_2013/		RCC		RCC	not present	not present	TCGA, Nature 2013	Kidney	F
6042316163_R04C01	IlluminaHumanMethylation450k	TCGA, Nature 2013	https://tcga-data.nci.nih.gov/docs/publications/KIRC_2013/		RCC		RCC	not present	not present	TCGA, Nature 2013	Kidney	M
6042308163_R02C02	IlluminaHumanMethylation450k	TCGA, Nature 2013	https://tcga-data.nci.nih.gov/docs/publications/KIRC_2013/		RCC		RCC	not present	not present	TCGA, Nature 2013	Kidney	M
6055424116_R02C01	IlluminaHumanMethylation450k	TCGA, Nature 2013	https://tcga-data.nci.nih.gov/docs/publications/KIRC_2013/		RCC		RCC	not present	not present	TCGA, Nature 2013	Kidney	M
6055424037_R04C02	IlluminaHumanMethylation450k	TCGA, Nature 2013	https://tcga-data.nci.nih.gov/docs/publications/KIRC_2013/		RCC		RCC	not present	not present	TCGA, Nature 2013	Kidney	M
6042308104_R04C02	IlluminaHumanMethylation450k	TCGA, Nature 2013	https://tcga-data.nci.nih.gov/docs/publications/KIRC_2013/		RCC		RCC	not present	not present	TCGA, Nature 2013	Kidney	M
6055424037_R02C01	IlluminaHumanMethylation450k	TCGA, Nature 2013	https://tcga-data.nci.nih.gov/docs/publications/KIRC_2013/		RCC		RCC	not present	not present	TCGA, Nature 2013	Kidney	M
6042324033_R01C02	IlluminaHumanMethylation450k	TCGA, Nature 2013	https://tcga-data.nci.nih.gov/docs/publications/KIRC_2013/		RCC		RCC	not present	not present	TCGA, Nature 2013	Kidney	M
6042308166_R06C01	IlluminaHumanMethylation450k	TCGA, Nature 2013	https://tcga-data.nci.nih.gov/docs/publications/KIRC_2013/		RCC		RCC	not present	not present	TCGA, Nature 2013	Kidney	M
6042308104_R06C02	IlluminaHumanMethylation450k	TCGA, Nature 2013	https://tcga-data.nci.nih.gov/docs/publications/KIRC_2013/		RCC		RCC	not present	not present	TCGA, Nature 2013	Kidney	M
6042308163_R03C02	IlluminaHumanMethylation450k	TCGA, Nature 2013	https://tcga-data.nci.nih.gov/docs/publications/KIRC_2013/		RCC		RCC	not present	not present	TCGA, Nature 2013	Kidney	M
6042308135_R04C01	IlluminaHumanMethylation450k	TCGA, Nature 2013	https://tcga-data.nci.nih.gov/docs/publications/KIRC_2013/		RCC		RCC	not present	not present	TCGA, Nature 2013	Kidney	M
6042308135_R05C01	IlluminaHumanMethylation450k	TCGA, Nature 2013	https://tcga-data.nci.nih.gov/docs/publications/KIRC_2013/		RCC		RCC	not present	not present	TCGA, Nature 2013	Kidney	M
6042324012_R01C02	IlluminaHumanMethylation450k	TCGA, Nature 2013	https://tcga-data.nci.nih.gov/docs/publications/KIRC_2013/		RCC		RCC	not present	not present	TCGA, Nature 2013	Kidney	M
6042308129_R03C01	IlluminaHumanMethylation450k	TCGA, Nature 2013	https://tcga-data.nci.nih.gov/docs/publications/KIRC_2013/		RCC		RCC	not present	not present	TCGA, Nature 2013	Kidney	M
6042324009_R06C01	IlluminaHumanMethylation450k	TCGA, Nature 2013	https://tcga-data.nci.nih.gov/docs/publications/KIRC_2013/		RCC		RCC	not present	not present	TCGA, Nature 2013	Kidney	M
6042308157_R05C01	IlluminaHumanMethylation450k	TCGA, Nature 2013	https://tcga-data.nci.nih.gov/docs/publications/KIRC_2013/		RCC		RCC	not present	not present	TCGA, Nature 2013	Kidney	M
6285650094_R06C02	IlluminaHumanMethylation450k	TCGA, Nature 2013	https://tcga-data.nci.nih.gov/docs/publications/KIRC_2013/		RCC		RCC	not present	not present	TCGA, Nature 2013	Kidney	M
6929718090_R04C01	IlluminaHumanMethylation450k	TCGA, Nature 2013	https://tcga-data.nci.nih.gov/docs/publications/KIRC_2013/		RCC		RCC	not present	not present	TCGA, Nature 2013	Kidney	M
6042308164_R06C02	IlluminaHumanMethylation450k	TCGA, Nature 2013	https://tcga-data.nci.nih.gov/docs/publications/KIRC_2013/		RCC		RCC	not present	not present	TCGA, Nature 2013	Kidney	M
6042324022_R01C02	IlluminaHumanMethylation450k	TCGA, Nature 2013	https://tcga-data.nci.nih.gov/docs/publications/KIRC_2013/		RCC		RCC	not present	not present	TCGA, Nature 2013	Kidney	M
6042308152_R06C02	IlluminaHumanMethylation450k	TCGA, Nature 2013	https://tcga-data.nci.nih.gov/docs/publications/KIRC_2013/		RCC		RCC	not present	not present	TCGA, Nature 2013	Kidney	M
6042308164_R04C02	IlluminaHumanMethylation450k	TCGA, Nature 2013	https://tcga-data.nci.nih.gov/docs/publications/KIRC_2013/		RCC		RCC	not present	not present	TCGA, Nature 2013	Kidney	M
6285633053_R04C02	IlluminaHumanMethylation450k	TCGA, Nature 2013	https://tcga-data.nci.nih.gov/docs/publications/KIRC_2013/		RCC		RCC	not present	not present	TCGA, Nature 2013	Kidney	unknown
205624640018_R02C01	IlluminaHumanMethylationEPIC	novel			AS		SARC DICER1	not present	yes	Apellaniz-Ruiz et al, Pediatr Blood Cancer 2020	Kidney	M
205624640074_R02C01	IlluminaHumanMethylationEPIC	novel			SLCT		SARC DICER1	yes	yes	de Kock et al, Am J Surg Pathol. 2017	Ovary	F
205624640074_R03C01	IlluminaHumanMethylationEPIC	novel			SLCT		SARC DICER1	yes	yes	de Kock et al, Am J Surg Pathol. 2017	Ovary	F
205624640018_R03C01	IlluminaHumanMethylationEPIC	novel			ERMS		SARC DICER1	yes	yes	de Kock et al, Br J Cancer 2017	Soft tissue/Retroperitoneal	F
205624640173_R05C01	IlluminaHumanMethylationEPIC	novel			PB		SARC DICER1	yes	yes	de Kock et al, Eur Respir J. 2016	Lungs	F
205624640173_R07C01	IlluminaHumanMethylationEPIC	novel			PB		SARC DICER1	yes	yes	de Kock et al, Eur Respir J. 2016	Lungs	F
205624630146_R03C01	IlluminaHumanMethylationEPIC	novel			ERMS		SARC DICER1	not present	yes	de Kock et al, Mod Pathol. 2020	Uterus	F
205624630146_R04C01	IlluminaHumanMethylationEPIC	novel			ERMS		SARC DICER1	not present	yes	de Kock et al, Mod Pathol. 2020	Uterus	F
205624630146_R05C01	IlluminaHumanMethylationEPIC	novel			ERMS		SARC DICER1	not present	yes	de Kock et al, Mod Pathol. 2020	Uterus	F
205624630146_R02C01	IlluminaHumanMethylationEPIC	novel			ERMS		SARC DICER1	yes	yes	de Kock et al, Mod Pathol. 2020	Uterus	F
205624630146_R06C01	IlluminaHumanMethylationEPIC	novel			ERMS		SARC DICER1	yes	yes	de Kock et al, Mod Pathol. 2020	Uterus	F
205624630146_R07C01	IlluminaHumanMethylationEPIC	novel			ERMS		SARC DICER1	yes	yes	de Kock et al, Mod Pathol. 2020	Uterus	F
205624630146_R08C01	IlluminaHumanMethylationEPIC	novel			ERMS		SARC DICER1	yes	yes	de Kock et al, Mod Pathol. 2020	Uterus	F
205624630150_R01C01	IlluminaHumanMethylationEPIC	novel			ERMS		SARC DICER1	yes	yes	de Kock et al, Mod Pathol. 2020	Uterus	F
205624630150_R02C01	IlluminaHumanMethylationEPIC	novel			ERMS		SARC DICER1	yes	yes	de Kock et al, Mod Pathol. 2020	Uterus	F
205624630150_R03C01	IlluminaHumanMethylationEPIC	novel			ERMS		SARC DICER1	yes	yes	de Kock et al, Mod Pathol. 2020	Uterus	F
205624630150_R04C01	IlluminaHumanMethylationEPIC	novel			ERMS		SARC DICER1	yes	yes	de Kock et al, Mod Pathol. 2020	Uterus	F
205624630136_R01C01	IlluminaHumanMethylationEPIC	novel			MAS		SARC DICER1	yes	yes	de Kock et al, Mod Pathol. 2020	Uterus	F
205624630136_R04C01	IlluminaHumanMethylationEPIC	novel			MAS		SARC DICER1	yes	yes	de Kock et al, Mod Pathol. 2020	Uterus	F
205624630174_R08C01	IlluminaHumanMethylationEPIC	novel			MAS/ERMS		SARC DICER1	not present	yes	de Kock et al, Mod Pathol. 2020	Uterus	F
205624630179_R03C01	IlluminaHumanMethylationEPIC	novel			MAS/ERMS		SARC DICER1	not present	yes	de Kock et al, Mod Pathol. 2020	Uterus	F
204076520023_R04C01	IlluminaHumanMethylationEPIC	novel			PPB III		SARC DICER1	yes	yes	Hiemcke-Jiwa et al, Ann Diag Path. 2022	Lungs	F
205061430174_R01C01	IlluminaHumanMethylationEPIC	novel			PPB III		SARC DICER1	yes	yes	Hiemcke-Jiwa et al, Ann Diag Path. 2022	Lungs	F
202761400077_R07C01	IlluminaHumanMethylationEPIC	novel			PPB III		SARC DICER1	yes	yes	Hiemcke-Jiwa et al, Ann Diag Path. 2022	Lungs	M
203989100005_R05C01	IlluminaHumanMethylationEPIC	novel			ERMS		SARC DICER1	not present	yes	Kommoss et al, Mod Path. 2021	Uterus	F
203989100006_R03C01	IlluminaHumanMethylationEPIC	novel			ERMS		SARC DICER1	not present	yes	Kommoss et al, Mod Path. 2021	Uterus	F
204339300117_R08C01	IlluminaHumanMethylationEPIC	novel			ERMS		SARC DICER1	not present	yes	Kommoss et al, Mod Path. 2021	Uterus	F
203989100005_R01C01	IlluminaHumanMethylationEPIC	novel			ERMS		SARC DICER1	yes	yes	Kommoss et al, Mod Path. 2021	Uterus	F
203989100005_R03C01	IlluminaHumanMethylationEPIC	novel			ERMS		SARC DICER1	yes	yes	Kommoss et al, Mod Path. 2021	Uterus	F
204339300117_R04C01	IlluminaHumanMethylationEPIC	novel			ERMS		SARC DICER1	yes	yes	Kommoss et al, Mod Path. 2021	Uterus	F
204339300117_R06C01	IlluminaHumanMethylationEPIC	novel			ERMS		SARC DICER1	yes	yes	Kommoss et al, Mod Path. 2021	Uterus	F
203989100105_R06C01	IlluminaHumanMethylationEPIC	novel			ERMS		SARC DICER1	yes	yes	novel	Head and neck	M
205624640167_R04C01	IlluminaHumanMethylationEPIC	novel			PPB II		SARC DICER1	yes	yes	novel	Lungs	M
205624640167_R06C01	IlluminaHumanMethylationEPIC	novel			PPB III		SARC DICER1	yes	yes	novel	Lungs	M
205605880167_R04C01	IlluminaHumanMethylationEPIC	novel			SLCT		SARC DICER1	yes	yes	novel	Ovary	F
205624630150_R05C01	IlluminaHumanMethylationEPIC	novel			ERMS		SARC DICER1	not present	yes	novel	Uterus	F
205624630150_R06C01	IlluminaHumanMethylationEPIC	novel			ERMS		SARC DICER1	not present	yes	novel	Uterus	F
205624640137_R07C01	IlluminaHumanMethylationEPIC	novel			PPB III		SARC DICER1	yes	yes	Stewart et al, Hum Genet. 2014 (Germline variant only)	Lungs	F
205624640137_R06C01	IlluminaHumanMethylationEPIC	novel			PPB II		SARC DICER1	yes	yes	Stewart et al, Hum Genet. 2014 (Germline variant only)	Lungs	M
205624640137_R05C01	IlluminaHumanMethylationEPIC	novel			PPB III		SARC DICER1	yes	yes	Stewart et al, Hum Genet. 2014 (Germline variant only)	Lungs	M
205624640167_R03C01	IlluminaHumanMethylationEPIC	novel			PPB II		SARC DICER1	yes	yes	Thorner et al, J Pathol Clin Res. 2022	Lungs	F
205624640173_R01C01	IlluminaHumanMethylationEPIC	novel			PPB III		SARC DICER1	not present	yes	Thorner et al, J Pathol Clin Res. 2022	Lungs	M
205624640137_R08C01	IlluminaHumanMethylationEPIC	novel			PPB III		SARC DICER1	yes	yes	Thorner et al, J Pathol Clin Res. 2022	Lungs	M
205624630180_R08C01	IlluminaHumanMethylationEPIC	novel			AS		SARC DICER1	not present	yes	Wu et al, Mod Pathol. 2017	Kidney	F
205624630180_R07C01	IlluminaHumanMethylationEPIC	novel			AS		SARC DICER1	yes	yes	Wu et al, Pediatr Blood Cancer 2016	Kidney	F
205605880173_R07C01	IlluminaHumanMethylationEPIC	novel			SLCT		SLCT	unknown	not present	Karnezis et al, Am J Surg Pathol. 2019	Ovary	F
205624630011_R02C01	IlluminaHumanMethylationEPIC	novel			SLCT		SLCT	unknown	not present	Karnezis et al, Am J Surg Pathol. 2019	Ovary	F
205624630033_R07C01	IlluminaHumanMethylationEPIC	novel			SLCT		SLCT	unknown	not present	Karnezis et al, Am J Surg Pathol. 2019	Ovary	F
205624630054_R02C01	IlluminaHumanMethylationEPIC	novel			SLCT		SLCT	unknown	not present	Karnezis et al, Am J Surg Pathol. 2019	Ovary	F
205624630054_R03C01	IlluminaHumanMethylationEPIC	novel			SLCT		SLCT	unknown	not present	Karnezis et al, Am J Surg Pathol. 2019	Ovary	F
205605880167_R06C01	IlluminaHumanMethylationEPIC	novel			SLCT		SLCT	unknown	not present	Karnezis et al, Am J Surg Pathol. 2019	Ovary	F
205605880167_R07C01	IlluminaHumanMethylationEPIC	novel			SLCT		SLCT	unknown	not present	Karnezis et al, Am J Surg Pathol. 2019	Ovary	F
205605880167_R08C01	IlluminaHumanMethylationEPIC	novel			SLCT		SLCT	unknown	not present	Karnezis et al, Am J Surg Pathol. 2019	Ovary	F
205605880168_R02C01	IlluminaHumanMethylationEPIC	novel			SLCT		SLCT	unknown	not present	Karnezis et al, Am J Surg Pathol. 2019	Ovary	F
205605880168_R06C01	IlluminaHumanMethylationEPIC	novel			SLCT		SLCT	unknown	not present	Karnezis et al, Am J Surg Pathol. 2019	Ovary	F
205605880173_R02C01	IlluminaHumanMethylationEPIC	novel			SLCT		SLCT	unknown	not present	Karnezis et al, Am J Surg Pathol. 2019	Ovary	F
205605880173_R05C01	IlluminaHumanMethylationEPIC	novel			SLCT		SLCT	unknown	not present	Karnezis et al, Am J Surg Pathol. 2019	Ovary	F
205605880173_R06C01	IlluminaHumanMethylationEPIC	novel			SLCT		SLCT	unknown	not present	Karnezis et al, Am J Surg Pathol. 2019	Ovary	F
205624630010_R02C01	IlluminaHumanMethylationEPIC	novel			SLCT		SLCT	unknown	not present	Karnezis et al, Am J Surg Pathol. 2019	Ovary	F
205624630010_R07C01	IlluminaHumanMethylationEPIC	novel			SLCT		SLCT	unknown	not present	Karnezis et al, Am J Surg Pathol. 2019	Ovary	F
205624630010_R08C01	IlluminaHumanMethylationEPIC	novel			SLCT		SLCT	unknown	not present	Karnezis et al, Am J Surg Pathol. 2019	Ovary	F
205624630011_R03C01	IlluminaHumanMethylationEPIC	novel			SLCT		SLCT	unknown	not present	Karnezis et al, Am J Surg Pathol. 2019	Ovary	F
205624630054_R06C01	IlluminaHumanMethylationEPIC	novel			SLCT		SLCT	unknown	not present	Karnezis et al, Am J Surg Pathol. 2019	Ovary	F
205624630033_R08C01	IlluminaHumanMethylationEPIC	novel			SLCT		SLCT	unknown	not present	novel	Ovary	F
205605880173_R04C01	IlluminaHumanMethylationEPIC	novel			SLCT		SLCT	unknown	not present	novel	Ovary	F
205605880173_R08C01	IlluminaHumanMethylationEPIC	novel			SLCT		SLCT	unknown	not present	novel	Ovary	F
205624630010_R03C01	IlluminaHumanMethylationEPIC	novel			SLCT		SLCT	unknown	not present	novel	Ovary	F
205605880168_R04C01	IlluminaHumanMethylationEPIC	novel			SLCT		SLCT	unknown	unknown		Ovary	F
205624640074_R04C01	IlluminaHumanMethylationEPIC	novel			SLCT		SLCT	yes	yes	novel	Ovary	F
205605880168_R03C01	IlluminaHumanMethylationEPIC	novel			SLCT		SLCT DICER1	unknown	not present	Karnezis et al, Am J Surg Pathol. 2019	Ovary	F
205624640073_R01C01	IlluminaHumanMethylationEPIC	novel			SLCT		SLCT DICER1	yes	yes	de Kock et al, Acta Neuropathol. 2014 (Germline variant only)	Ovary	F
205624640018_R08C01	IlluminaHumanMethylationEPIC	novel			SLCT		SLCT DICER1	yes	yes	Darrat et al, Head Neck. 2013 and de Kock et al, Am J Surg Pathol. 2017	Ovary	F
205624640073_R06C01	IlluminaHumanMethylationEPIC	novel			SLCT		SLCT DICER1	not present	yes	de Kock et al, Am J Surg Pathol. 2017	Ovary	F
205624640073_R04C01	IlluminaHumanMethylationEPIC	novel			SLCT		SLCT DICER1	yes	yes	de Kock et al, Am J Surg Pathol. 2017	Ovary	F
205624640073_R05C01	IlluminaHumanMethylationEPIC	novel			SLCT		SLCT DICER1	yes	yes	de Kock et al, Am J Surg Pathol. 2017	Ovary	F
205624640073_R07C01	IlluminaHumanMethylationEPIC	novel			SLCT		SLCT DICER1	yes	yes	de Kock et al, Am J Surg Pathol. 2017	Ovary	F
205624640018_R07C01	IlluminaHumanMethylationEPIC	novel			SLCT		SLCT DICER1	not present	yes	de Kock et al, J Med Genet. 2016	Ovary	F
205624640018_R06C01	IlluminaHumanMethylationEPIC	novel			SLCT		SLCT DICER1	yes	yes	de Kock et al, J Med Genet. 2016	Ovary	F
205605880167_R05C01	IlluminaHumanMethylationEPIC	novel			SLCT		SLCT DICER1	unknown	yes	Karnezis et al, Am J Surg Pathol. 2019	Ovary	F
205605880168_R01C01	IlluminaHumanMethylationEPIC	novel			SLCT		SLCT DICER1	unknown	yes	Karnezis et al, Am J Surg Pathol. 2019	Ovary	F
205605880168_R05C01	IlluminaHumanMethylationEPIC	novel			SLCT		SLCT DICER1	unknown	yes	Karnezis et al, Am J Surg Pathol. 2019	Ovary	F
205605880168_R07C01	IlluminaHumanMethylationEPIC	novel			SLCT		SLCT DICER1	unknown	yes	Karnezis et al, Am J Surg Pathol. 2019	Ovary	F
205605880168_R08C01	IlluminaHumanMethylationEPIC	novel			SLCT		SLCT DICER1	unknown	yes	Karnezis et al, Am J Surg Pathol. 2019	Ovary	F
205605880173_R03C01	IlluminaHumanMethylationEPIC	novel			SLCT		SLCT DICER1	unknown	yes	Karnezis et al, Am J Surg Pathol. 2019	Ovary	F
205624630010_R01C01	IlluminaHumanMethylationEPIC	novel			SLCT		SLCT DICER1	unknown	yes	Karnezis et al, Am J Surg Pathol. 2019	Ovary	F
205624630010_R05C01	IlluminaHumanMethylationEPIC	novel			SLCT		SLCT DICER1	unknown	yes	Karnezis et al, Am J Surg Pathol. 2019	Ovary	F
205624630011_R01C01	IlluminaHumanMethylationEPIC	novel			SLCT		SLCT DICER1	unknown	yes	Karnezis et al, Am J Surg Pathol. 2019	Ovary	F
205624630054_R01C01	IlluminaHumanMethylationEPIC	novel			SLCT		SLCT DICER1	unknown	yes	Karnezis et al, Am J Surg Pathol. 2019	Ovary	F
205624630054_R04C01	IlluminaHumanMethylationEPIC	novel			SLCT		SLCT DICER1	unknown	yes	Karnezis et al, Am J Surg Pathol. 2019	Ovary	F
205624630054_R07C01	IlluminaHumanMethylationEPIC	novel			SLCT		SLCT DICER1	unknown	yes	Karnezis et al, Am J Surg Pathol. 2019	Ovary	F
205605880173_R01C01	IlluminaHumanMethylationEPIC	novel			SLCT		SLCT DICER1	yes	yes	Karnezis et al, Am J Surg Pathol. 2019	Ovary	F
205624640075_R02C01	IlluminaHumanMethylationEPIC	novel			SLCT		SLCT DICER1	unknown	yes	McCluggage et al, Histopathology 2020	Ovary	F
205624640075_R03C01	IlluminaHumanMethylationEPIC	novel			SLCT		SLCT DICER1	unknown	yes	McCluggage et al, Histopathology 2020	Ovary	F
205624640074_R06C01	IlluminaHumanMethylationEPIC	novel			SLCT		SLCT DICER1	not present	yes	novel	Ovary	F
205624640074_R07C01	IlluminaHumanMethylationEPIC	novel			SLCT		SLCT DICER1	not present	yes	novel	Ovary	F
205624640074_R05C01	IlluminaHumanMethylationEPIC	novel			SLCT		SLCT DICER1	unknown	yes	novel	Ovary	F
205624640074_R08C01	IlluminaHumanMethylationEPIC	novel			SLCT		SLCT DICER1	unknown	yes	novel	Ovary	F
205624640075_R01C01	IlluminaHumanMethylationEPIC	novel			SLCT		SLCT DICER1	unknown	yes	novel	Ovary	F
205624640075_R04C01	IlluminaHumanMethylationEPIC	novel			SLCT		SLCT DICER1	unknown	yes	novel	Ovary	F
205605880167_R03C01	IlluminaHumanMethylationEPIC	novel			SLCT		SLCT DICER1	yes	yes	novel	Ovary	F
205624640073_R03C01	IlluminaHumanMethylationEPIC	novel			SLCT		SLCT DICER1	yes	yes	Thorner et al, J Pathol Clin Res. 2022	Ovary	F
205624640074_R01C01	IlluminaHumanMethylationEPIC	novel			SLCT		SLCT DICER1	not present	yes	Witkowski et al, Br J Cancer 2013 and de Kock et al, Am J Surg Pathol. 2017	Ovary	F
205624640073_R08C01	IlluminaHumanMethylationEPIC	novel			SLCT		SLCT DICER1	yes	yes	Wu et al, Endocr Relat Cancer 2016 and de Kock et al, Am J Surg Pathol. 2017	Ovary	F
205624640073_R02C01	IlluminaHumanMethylationEPIC	novel			SLCT		SLCT DICER1	yes	yes	Wu et al, Eur J Med Genet. 2014	Ovary	F
202273260014_R03C01	IlluminaHumanMethylationEPIC	Koelsche et al, Nat. Commun. 2021	GEO accession number: GSE140686		SRMS		SRMS	unknown	unknown		CNS	F
201533490047_R02C01	IlluminaHumanMethylationEPIC	Koelsche et al, Nat. Commun. 2021	GEO accession number: GSE140686		SRMS		SRMS	unknown	unknown		Soft tissue	F
201194000076_R01C01	IlluminaHumanMethylationEPIC	Koelsche et al, Nat. Commun. 2021	GEO accession number: GSE140686		SRMS		SRMS	unknown	unknown		Soft tissue	M
3999095007_R01C01	IlluminaHumanMethylation450k	Koelsche et al, Nat. Commun. 2021	GEO accession number: GSE140686		SRMS		SRMS	unknown	unknown		Soft tissue	M
9533774023_R03C02	IlluminaHumanMethylation450k	Koelsche et al, Nat. Commun. 2021	GEO accession number: GSE140686		SRMS		SRMS	unknown	unknown		Soft tissue	M
200325530093_R04C02	IlluminaHumanMethylation450k	Koelsche et al, Nat. Commun. 2021	GEO accession number: GSE140686		SRMS		SRMS	unknown	unknown		unknown	F
201869680016_R05C01	IlluminaHumanMethylationEPIC	Koelsche et al, Nat. Commun. 2021	GEO accession number: GSE140686		SRMS		SRMS	unknown	unknown		unknown	M
201465900037_R01C01	IlluminaHumanMethylationEPIC	Koelsche et al, Nat. Commun. 2021	GEO accession number: GSE140686		SRMS		SRMS	unknown	unknown		unknown	unknown
203034110090_R05C01	IlluminaHumanMethylationEPIC	Koelsche et al, Nat. Commun. 2021	GEO accession number: GSE140686		SRMS		SRMS	unknown	unknown		unknown	unknown
203038290066_R02C01	IlluminaHumanMethylationEPIC	Koelsche et al, Nat. Commun. 2021	GEO accession number: GSE140686		SRMS		SRMS	unknown	unknown		unknown	unknown
203175700098_R03C01	IlluminaHumanMethylationEPIC	Koelsche et al, Nat. Commun. 2021	GEO accession number: GSE140686		SRMS		SRMS	unknown	unknown		unknown	unknown
6026818137_R02C01	IlluminaHumanMethylation450k	Gadd et al, Nat. Genet. 2017	https://ocg.cancer.gov/programs/target/data-matrix		WILMS		WILMS	not present	not present	Gadd et al, Nat. Genet. 2017	Kidney	F
6026818137_R04C01	IlluminaHumanMethylation450k	Gadd et al, Nat. Genet. 2017	https://ocg.cancer.gov/programs/target/data-matrix		WILMS		WILMS	not present	not present	Gadd et al, Nat. Genet. 2017	Kidney	F
6026818137_R06C02	IlluminaHumanMethylation450k	Gadd et al, Nat. Genet. 2017	https://ocg.cancer.gov/programs/target/data-matrix		WILMS		WILMS	not present	not present	Gadd et al, Nat. Genet. 2017	Kidney	F
6026818138_R02C01	IlluminaHumanMethylation450k	Gadd et al, Nat. Genet. 2017	https://ocg.cancer.gov/programs/target/data-matrix		WILMS		WILMS	not present	not present	Gadd et al, Nat. Genet. 2017	Kidney	F
6026818138_R03C01	IlluminaHumanMethylation450k	Gadd et al, Nat. Genet. 2017	https://ocg.cancer.gov/programs/target/data-matrix		WILMS		WILMS	not present	not present	Gadd et al, Nat. Genet. 2017	Kidney	F
6026818140_R01C02	IlluminaHumanMethylation450k	Gadd et al, Nat. Genet. 2017	https://ocg.cancer.gov/programs/target/data-matrix		WILMS		WILMS	not present	not present	Gadd et al, Nat. Genet. 2017	Kidney	F
6026818140_R04C01	IlluminaHumanMethylation450k	Gadd et al, Nat. Genet. 2017	https://ocg.cancer.gov/programs/target/data-matrix		WILMS		WILMS	not present	not present	Gadd et al, Nat. Genet. 2017	Kidney	F
6026818140_R04C02	IlluminaHumanMethylation450k	Gadd et al, Nat. Genet. 2017	https://ocg.cancer.gov/programs/target/data-matrix		WILMS		WILMS	not present	not present	Gadd et al, Nat. Genet. 2017	Kidney	F
6026818141_R05C01	IlluminaHumanMethylation450k	Gadd et al, Nat. Genet. 2017	https://ocg.cancer.gov/programs/target/data-matrix		WILMS		WILMS	not present	not present	Gadd et al, Nat. Genet. 2017	Kidney	F
6164621010_R06C02	IlluminaHumanMethylation450k	Gadd et al, Nat. Genet. 2017	https://ocg.cancer.gov/programs/target/data-matrix		WILMS		WILMS	not present	not present	Gadd et al, Nat. Genet. 2017	Kidney	F
6164621024_R01C02	IlluminaHumanMethylation450k	Gadd et al, Nat. Genet. 2017	https://ocg.cancer.gov/programs/target/data-matrix		WILMS		WILMS	not present	not present	Gadd et al, Nat. Genet. 2017	Kidney	F
6164621024_R02C02	IlluminaHumanMethylation450k	Gadd et al, Nat. Genet. 2017	https://ocg.cancer.gov/programs/target/data-matrix		WILMS		WILMS	not present	not present	Gadd et al, Nat. Genet. 2017	Kidney	F
6164621024_R03C02	IlluminaHumanMethylation450k	Gadd et al, Nat. Genet. 2017	https://ocg.cancer.gov/programs/target/data-matrix		WILMS		WILMS	not present	not present	Gadd et al, Nat. Genet. 2017	Kidney	F
6164621024_R06C02	IlluminaHumanMethylation450k	Gadd et al, Nat. Genet. 2017	https://ocg.cancer.gov/programs/target/data-matrix		WILMS		WILMS	not present	not present	Gadd et al, Nat. Genet. 2017	Kidney	F
6164621032_R01C01	IlluminaHumanMethylation450k	Gadd et al, Nat. Genet. 2017	https://ocg.cancer.gov/programs/target/data-matrix		WILMS		WILMS	not present	not present	Gadd et al, Nat. Genet. 2017	Kidney	F
6164621032_R02C01	IlluminaHumanMethylation450k	Gadd et al, Nat. Genet. 2017	https://ocg.cancer.gov/programs/target/data-matrix		WILMS		WILMS	not present	not present	Gadd et al, Nat. Genet. 2017	Kidney	F
6164621032_R02C02	IlluminaHumanMethylation450k	Gadd et al, Nat. Genet. 2017	https://ocg.cancer.gov/programs/target/data-matrix		WILMS		WILMS	not present	not present	Gadd et al, Nat. Genet. 2017	Kidney	F
6164621032_R03C01	IlluminaHumanMethylation450k	Gadd et al, Nat. Genet. 2017	https://ocg.cancer.gov/programs/target/data-matrix		WILMS		WILMS	not present	not present	Gadd et al, Nat. Genet. 2017	Kidney	F
6164621032_R03C02	IlluminaHumanMethylation450k	Gadd et al, Nat. Genet. 2017	https://ocg.cancer.gov/programs/target/data-matrix		WILMS		WILMS	not present	not present	Gadd et al, Nat. Genet. 2017	Kidney	F
6026818137_R01C01	IlluminaHumanMethylation450k	Gadd et al, Nat. Genet. 2017	https://ocg.cancer.gov/programs/target/data-matrix		WILMS		WILMS	not present	not present	Gadd et al, Nat. Genet. 2017	Kidney	M
6026818137_R05C01	IlluminaHumanMethylation450k	Gadd et al, Nat. Genet. 2017	https://ocg.cancer.gov/programs/target/data-matrix		WILMS		WILMS	not present	not present	Gadd et al, Nat. Genet. 2017	Kidney	M
6026818140_R03C01	IlluminaHumanMethylation450k	Gadd et al, Nat. Genet. 2017	https://ocg.cancer.gov/programs/target/data-matrix		WILMS		WILMS	not present	not present	Gadd et al, Nat. Genet. 2017	Kidney	M
6026818140_R05C01	IlluminaHumanMethylation450k	Gadd et al, Nat. Genet. 2017	https://ocg.cancer.gov/programs/target/data-matrix		WILMS		WILMS	not present	not present	Gadd et al, Nat. Genet. 2017	Kidney	M
6026818140_R06C01	IlluminaHumanMethylation450k	Gadd et al, Nat. Genet. 2017	https://ocg.cancer.gov/programs/target/data-matrix		WILMS		WILMS	not present	not present	Gadd et al, Nat. Genet. 2017	Kidney	M
6026818141_R01C01	IlluminaHumanMethylation450k	Gadd et al, Nat. Genet. 2017	https://ocg.cancer.gov/programs/target/data-matrix		WILMS		WILMS	not present	not present	Gadd et al, Nat. Genet. 2017	Kidney	M
6164621010_R05C01	IlluminaHumanMethylation450k	Gadd et al, Nat. Genet. 2017	https://ocg.cancer.gov/programs/target/data-matrix		WILMS		WILMS	not present	not present	Gadd et al, Nat. Genet. 2017	Kidney	M
6164621010_R05C02	IlluminaHumanMethylation450k	Gadd et al, Nat. Genet. 2017	https://ocg.cancer.gov/programs/target/data-matrix		WILMS		WILMS	not present	not present	Gadd et al, Nat. Genet. 2017	Kidney	M
6164621010_R06C01	IlluminaHumanMethylation450k	Gadd et al, Nat. Genet. 2017	https://ocg.cancer.gov/programs/target/data-matrix		WILMS		WILMS	not present	not present	Gadd et al, Nat. Genet. 2017	Kidney	M
6164621013_R03C02	IlluminaHumanMethylation450k	Gadd et al, Nat. Genet. 2017	https://ocg.cancer.gov/programs/target/data-matrix		WILMS		WILMS	not present	not present	Gadd et al, Nat. Genet. 2017	Kidney	M
6164621024_R05C02	IlluminaHumanMethylation450k	Gadd et al, Nat. Genet. 2017	https://ocg.cancer.gov/programs/target/data-matrix		WILMS		WILMS	not present	not present	Gadd et al, Nat. Genet. 2017	Kidney	M
6164621026_R02C01	IlluminaHumanMethylation450k	Gadd et al, Nat. Genet. 2017	https://ocg.cancer.gov/programs/target/data-matrix		WILMS		WILMS	not present	not present	Gadd et al, Nat. Genet. 2017	Kidney	M
6164621032_R05C01	IlluminaHumanMethylation450k	Gadd et al, Nat. Genet. 2017	https://ocg.cancer.gov/programs/target/data-matrix		WILMS		WILMS	not present	not present	Gadd et al, Nat. Genet. 2017	Kidney	M
6026818140_R02C01	IlluminaHumanMethylation450k	Gadd et al, Nat. Genet. 2017	https://ocg.cancer.gov/programs/target/data-matrix		WILMS		WILMS	not present	yes	Gadd et al, Nat. Genet. 2017	Kidney	F
6026818137_R01C02	IlluminaHumanMethylation450k	Gadd et al, Nat. Genet. 2017	https://ocg.cancer.gov/programs/target/data-matrix		WILMS		WILMS	yes	yes	Gadd et al, Nat. Genet. 2017	Kidney	F
6164621024_R06C01	IlluminaHumanMethylation450k	Gadd et al, Nat. Genet. 2017	https://ocg.cancer.gov/programs/target/data-matrix		WILMS		WILMS	not present	yes	Gadd et al, Nat. Genet. 2017	Kidney	M
