# Supplementary material for: Genomic characterization of DICER1-associated neoplasms uncovers molecular classes
Source: Nat Commun. 2023 Mar 25;14:1677. doi: 10.1038/s41467-023-37092-w (PMC10039902; doi:10.1038/s41467-023-37092-w)
Supplement: Supplementary file 6 — Supplementary Data 2 [file 41467_2023_37092_MOESM6_ESM.xlsx]

## Sheet: Tabelle1
Case ID	Site	Age (range)	Gender	Death	Disease specific death	OS/DSS (months)	Progression	PFS (months)	Diagnosis	Methylation class	Genomic index	DICER1 sequencing method	DICER1 RNase IIIa/b - AA Change rumor	VAF	DICER1 RNase IIIa/b - Transcript tumor	DICER1 RNase IIIa/b - Germline provenance	DICER1 LOF - AA Change tumor	VAF	DICER1 LOF - Transcript tumor	DICER1 LOF - Germline provenance	DICER1 other - AA Change tumor	VAF	DICER1 other - Transcript tumor	DICER1 LOF - Germline provenance
205624650042_R01C01	Head and neck	NA	F	NA	NA	NA	NA	NA	NCMH	LGMT DICER1	49	NGS (PANEL)	D1810Y	0.177893	DICER1:NM_177438:exon25:c.G5428T:p.D1810Y	No	C1535fs	0.433308	DICER1:NM_001271282:exon23:c.4605_4606delTG:p.C1535fs	Yes	not present	NA	NA	NA
205624630174_R07C01	Uterus	>10 to 20	F	NA	NA	NA	NA	NA	ERMS	LGMT DICER1	2	NGS (PANEL)	D1709N	0.160606	DICER1:NM_001271282:exon24:c.G5125A:p.D1709N	NA	R656X	0.315961	DICER1:NM_001271282:exon12:c.C1966T:p.R656X	NA	not present	NA	NA	NA
205624640018_R05C01	Fallopian tube	>10 to 20	F	NA	NA	NA	NA	NA	ERMS	LGMT DICER1	12.5	NGS (PANEL)	D1810Y	0.165154	DICER1:NM_177438:exon25:c.G5428T:p.D1810Y	No	F1772fs	0.414858	DICER1:NM_001271282:exon24:c.5315_5316del:p.1772_1772del	Yes	not present	NA	NA	NA
205624640075_R07C01	Kidney	>10 to 20	F	0	0	46	0	46	CN	LGMT DICER1	38.4	NGS (PANEL)	E1813D	0.102273	DICER1:NM_177438:exon25:c.G5439T:p.E1813D	No	W400fs	0.12931	DICER1:NM_001271282:exon8:c.1196_1197dupAG:p.W400fs	Yes	not present	NA	NA	NA
205624640167_R07C01	Lungs	>10 to 20	M	0	0	18	0	18	PPB Ir	LGMT DICER1	3	NGS (PANEL)	E1813G	0.0766667	DICER1:NM_177438:exon25:c.A5438G:p.E1813G	No	H1767fs	0.313725	DICER1:NM_001271282:exon24:c.5299delC:p.H1767fs	Yes	not present	NA	NA	NA
205624640173_R08C01	Head and neck	>5 to 10	M	NA	NA	NA	NA	NA	NCMH	LGMT DICER1	44.6429	NGS (PANEL)	E1813D	0.128936	DICER1:NM_177438:exon25:c.G5439T:p.E1813D	No	E1799fs	0.501529	DICER1:NM_177438:exon25:c.5394delA:p.E1799fs	Yes	not present	NA	NA	NA
205624640137_R04C01	Lungs	>0 to 5	M	0	0	192	0	192	PPB II	LGMT DICER1	24.1429	NGS (PANEL)	G1809R	0.105536	DICER1:NM_177438:exon25:c.G5425A:p.G1809R	Mosaic	R656X	0.105566	DICER1:NM_001271282:exon12:c.C1966T:p.R656X	No	not present	NA	NA	NA
205624640137_R01C01	Lungs	>0 to 5	F	0	0	120	0	120	PPB II	LGMT DICER1	26.6667	NGS (PANEL)	E1813G	0.229508	DICER1:NM_177438:exon25:c.A5438G:p.E1813G	No	E1519fs	0.301887	DICER1:NM_001271282:exon23:c.4555delG:p.E1519fs	Yes	not present	NA	NA	NA
205624640137_R02C01	Lungs	>0 to 5	M	0	0	126	1	25.2	PPB II	LGMT DICER1	16.9	NGS (PANEL)	D1709N	0.166667	DICER1:NM_001271282:exon24:c.G5125A:p.D1709N	Mosaic	not present	NA	not present	NA	not present	NA	NA	NA
205624640075_R06C01	Kidney	>0 to 5	M	0	0	132	0	132	CN	LGMT DICER1	12.5	NGS (PANEL)	G1809R	0.0379747	DICER1:NM_177438:exon25:c.G5425A:p.G1809R	No	Y793X	0.297674	DICER1:NM_001271282:exon15:c.T2379G:p.Y793X	Yes	not present	NA	NA	NA
204788470022_R01C01	Kidney	>0 to 5	F	0	0	48	0	48	CN	LGMT DICER1	17.2857	NGS (WES)	not present	NA	not present	NA	not present	NA	not present	NA	not present	NA	NA	NA
205624640075_R08C01	Kidney	>0 to 5	F	0	0	17	0	17	CN	LGMT DICER1	7.2	NGS (PANEL)	G1809R	0.0956938	DICER1:NM_177438:exon25:c.G5425A:p.G1809R	No	R656X	0.337278	DICER1:NM_001271282:exon12:c.C1966T:p.R656X	Yes	not present	NA	NA	NA
205624640113_R01C01	Kidney	>0 to 5	M	NA	NA	NA	NA	NA	CN	LGMT DICER1	32.2667	NGS (PANEL)	D1810Y	0.027027	DICER1:NM_177438:exon25:c.G5428T:p.D1810Y	No	Y793X	0.289572	DICER1:NM_001271282:exon15:c.T2379G:p.Y793X	Yes	not present	NA	NA	NA
205624640113_R02C01	Kidney	>0 to 5	M	0	0	171.6	0	171.6	CN	LGMT DICER1	1	NGS (PANEL)	D1709N	0.177871	DICER1:NM_001271282:exon24:c.G5125A:p.D1709N	No	N1741fs	0.480603	DICER1:NM_001271282:exon24:c.5225_5227delACA:p.N1741fs	Yes	not present	NA	NA	NA
205624640167_R01C01	Lungs	>0 to 5	M	1	0	44	0	44	PPB I	LGMT DICER1	20	NGS (PANEL)	D1709N	0.0798319	DICER1:NM_001271282:exon24:c.G5125A:p.D1709N	No	S1470fs	0.322695	DICER1:NM_001271282:exon23:c.4407_4410delTTCT:p.S1470fs	Yes	not present	NA	NA	NA
204788470021_R08C01	Kidney	>0 to 5	F	0	0	132	0	132	CN	LGMT DICER1	2	Sanger	E1813G	NA	DICER1:NM_177438:exon25:c.A5438G:p.E1813G	No	NA	NA	NA	NA	NA	NA	NA	NA
205624640167_R02C01	Lungs	>0 to 5	M	NA	NA	NA	NA	NA	PPB I	LGMT DICER1	56.0769	NGS (PANEL)	D1709N	0.170648	DICER1:NM_001271282:exon24:c.G5125A:p.D1709N	No	D1810Y	0.265928	DICER1:NM_177438:exon25:c.G5428T:p.D1810Y	No	S1814L	0.122914	DICER1:NM_177438:exon25:c.C5441T:p.S1814L	NA
205624640137_R03C01	Lungs	>0 to 5	F	0	0	112.8	0	111.2	PPB I	LGMT DICER1	2	NGS (PANEL)	E1813D	0.110787	DICER1:NM_177438:exon25:c.G5439C:p.E1813D	Mosaic	not present	NA	not present	NA	not present	NA	NA	NA
205624640167_R08C01	Lungs	>0 to 5	M	0	0	11	0	11	PPB I	LGMT DICER1	7.2	NGS (PANEL)	E1813K	0.12218	DICER1:NM_177438:exon25:c.G5437A:p.E1813K	No	W1098X	0.316327	DICER1:NM_001271282:exon21:c.G3293A:p.W1098X	Yes	not present	NA	NA	NA
205624640167_R05C01	Lungs	>0 to 5	M	0	0	178	0	178	PPB I	LGMT DICER1	3	NGS (PANEL)	not present	NA	not present	NA	N1741fs	0.69	DICER1:NM_001271282:exon24:c.5225_5227delACA:p.N1741fs	Yes	not present	NA	NA	NA
202093110053_R08C01	CNS	>60 to 70	F	NA	NA	NA	NA	NA	PIS DICER1	PIS DICER1	817.19	NGS (PANEL)	G1809R	0.207048	DICER1:NM_177438:exon25:c.G5425A:p.G1809R	NA	Q1135X	0.692082	DICER1:NM_001271282:exon21:c.C3403T:p.Q1135X	NA	not present	NA	NA	NA
202915470040_R01C01	CNS	>10 to 20	M	0	0	18.48	0	18.48	PIS DICER1	PIS DICER1	3216.18	NGS (PANEL)	E1705K	0.412308	DICER1:NM_001271282:exon24:c.G5113A:p.E1705K	NA	G1708R	0.42772	DICER1:NM_001271282:exon24:c.G5122A:p.G1708R	NA	not present	NA	NA	NA
202905570063_R04C01	CNS	>10 to 20	M	0	0	16.32	0	16.32	PIS DICER1	PIS DICER1	246.857	NGS (PANEL)	D1709N	0.586127	DICER1:NM_001271282:exon24:c.G5125A:p.D1709N	No	splice site	0.225532	DICER1:NM_001271282:c.1908-1G>A	No	not present	NA	NA	NA
202232290190_R01C01	CNS	>10 to 20	F	0	0	26.88	0	26.88	PIS DICER1	PIS DICER1	1282.91	NGS (PANEL)	E1813K	0.601626	DICER1:NM_177438:exon25:c.G5437A:p.E1813K	NA	not present	NA	not present	NA	not present	NA	NA	NA
202915470040_R04C01	CNS	>5 to 10	F	0	0	22.44	0	22.44	PIS DICER1	PIS DICER1	1572.55	NGS (PANEL)	E1705K	0.558692	DICER1:NM_001271282:exon24:c.G5113A:p.E1705K	NA	G1319D*	0.325397	DICER1:NM_001271282:exon21:c.G3956A:p.G1319D	No	not present	NA	NA	NA
202905570063_R02C01	CNS	>5 to 10	F	0	0	15.24	0	15.24	PIS DICER1	PIS DICER1	165.762	NGS (PANEL)	D1709N	0.357934	DICER1:NM_001271282:exon24:c.G5125A:p.D1709N	No	W1048X	0.356322	DICER1:NM_001271282:exon20:c.G3143A:p.W1048X	No	not present	NA	NA	NA
202232290190_R07C01	CNS	>5 to 10	M	1	1	23.64	1	13.2	PIS DICER1	PIS DICER1	1282.91	NGS (PANEL)	E1705K	0.687204	DICER1:NM_001271282:exon24:c.G5113A:p.E1705K	NA	not present	NA	not present	NA	not present	NA	NA	NA
203020900004_R05C01	CNS	>5 to 10	F	1	1	14.64	1	13.44	PIS DICER1	PIS DICER1	183.048	NGS (PANEL)	G1809R	0.9	DICER1:NM_177438:exon25:c.G5425A:p.G1809R	NA	not present	NA	not present	NA	not present	NA	NA	NA
202905570063_R05C01	CNS	>5 to 10	M	0	0	15.72	0	15.72	PIS DICER1	PIS DICER1	257.895	NGS (PANEL)	E1705K	0.274882	DICER1:NM_001271282:exon24:c.G5113A:p.E1705K	No	W400X	0.333333	DICER1:NM_001271282:exon8:c.G1200A:p.W400X	No	not present	NA	NA	NA
202915470040_R03C01	CNS	>5 to 10	M	0	0	12.36	0	12.36	PIS DICER1	PIS DICER1	290.4	NGS (PANEL)	E1705K	0.595291	DICER1:NM_001271282:exon24:c.G5113A:p.E1705K	No	not present	NA	not present	NA	not present	NA	NA	NA
202905570034_R06C01	CNS	>5 to 10	F	0	0	49.92	1	26.76	PIS DICER1	PIS DICER1	84.9412	NGS (PANEL)	D1709N	0.408451	DICER1:NM_001271282:exon24:c.G5125A:p.D1709N	No	R1003X	0.377358	DICER1:NM_001271282:exon19:c.C3007T:p.R1003X	No	not present	NA	NA	NA
202232290177_R06C01	CNS	>5 to 10	M	0	0	40.68	1	15.24	PIS DICER1	PIS DICER1	336.842	NGS (PANEL)	E1705K	0.705706	DICER1:NM_001271282:exon24:c.G5113A:p.E1705K	NA	not present	NA	not present	NA	not present	NA	NA	NA
202232290177_R04C01	CNS	>5 to 10	M	1	1	35.04	1	16.32	PIS DICER1	PIS DICER1	348.765	NGS (PANEL)	E1705K	0.235782	DICER1:NM_001271282:exon24:c.G5113A:p.E1705K	NA	splice site	0.569536	DICER1:NM_001271282:c.904-1G>A	NA	R1910Q	0.596583	DICER1:NM_177438:exon27:c.G5729A:p.R1910Q	NA
202232290177_R02C01	CNS	>5 to 10	M	0	0	26.88	1	10.08	PIS DICER1	PIS DICER1	1392.05	NGS (PANEL)	E1705K	0.333333	DICER1:NM_001271282:exon24:c.G5113A:p.E1705K	NA	splice site	0.308271	DICER1:NM_001271282:c.1908-1G>A	NA	not present	NA	NA	NA
202232290177_R05C01	CNS	>5 to 10	F	1	1	1.2	1	1.2	PIS DICER1	PIS DICER1	227.556	NGS (PANEL)	E1705K	0.446247	DICER1:NM_001271282:exon24:c.G5113A:p.E1705K	NA	Q1702X	0.351695	DICER1:NM_001271282:exon24:c.C5104T:p.Q1702X	NA	not present	NA	NA	NA
202232290177_R08C01	CNS	>5 to 10	F	0	0	35.28	0	35.28	PIS DICER1	PIS DICER1	385.714	NGS (PANEL)	D1709N	0.738739	DICER1:NM_001271282:exon24:c.G5125A:p.D1709N	NA	not present	NA	not present	NA	not present	NA	NA	NA
202905570034_R08C01	CNS	>5 to 10	F	0	0	20.52	0	20.52	PIS DICER1	PIS DICER1	676.545	NGS (PANEL)	G1809R	0.342593	DICER1:NM_177438:exon25:c.G5425A:p.G1809R	No	E1843K	0.471795	DICER1:NM_177438:exon25:c.G5527A:p.E1843K	No	not present	NA	NA	NA
202232290177_R01C01	CNS	>5 to 10	M	1	1	28.56	1	17.04	PIS DICER1	PIS DICER1	2662	NGS (PANEL)	E1705K	0.844697	DICER1:NM_001271282:exon24:c.G5113A:p.E1705K	NA	not present	NA	not present	NA	not present	NA	NA	NA
202232290190_R02C01	CNS	>5 to 10	M	1	1	18.84	1	4.8	PIS DICER1	PIS DICER1	530.182	NGS (PANEL)	E1705K	0.394316	DICER1:NM_001271282:exon24:c.G5113A:p.E1705K	NA	splice site	0.434944	DICER1:NM_001271282:c.1377-1G>A	NA	not present	NA	NA	NA
202905570063_R01C01	CNS	>0 to 5	M	0	0	20.4	0	20.4	PIS DICER1	PIS DICER1	952.2	NGS (PANEL)	E1705K	0.504762	DICER1:NM_001271282:exon24:c.G5113A:p.E1705K	No	Q1028X	0.266667	DICER1:NM_001271282:exon19:c.C3082T:p.Q1028X	No	not present	NA	NA	NA
202905570063_R07C01	CNS	>0 to 5	F	0	0	17.76	0	17.76	PIS DICER1	PIS DICER1	942.545	NGS (PANEL)	D1709N	0.441489	DICER1:NM_001271282:exon24:c.G5125A:p.D1709N	No	splice site	0.491525	DICER1:NM_001271282:c.2987+1G>A	No	not present	NA	NA	NA
202232290177_R07C01	CNS	>0 to 5	F	1	1	3.96	1	3.72	PIS DICER1	PIS DICER1	200.643	NGS (PANEL)	G1809R	0.15	DICER1:NM_177438:exon25:c.G5425A:p.G1809R	NA	splice site	0.21 and 0.28	DICER1:NM_001271282:c.1753-1G>A and DICER1:NM_001271282:c.4050+1G>A	NA	not present	NA	NA	NA
202905570034_R07C01	CNS	>0 to 5	F	0	0	19.08	0	19.08	PIS DICER1	PIS DICER1	133.762	NGS (PANEL)	G1809R	0.4	DICER1:NM_177438:exon25:c.G5425A:p.G1809R	No	not present	NA	not present	NA	not present	NA	NA	NA
202905570063_R03C01	CNS	>0 to 5	F	0	0	60.24	1	54.72	PIS DICER1	PIS DICER1	36.125	NGS (PANEL)	E1705K	0.416342	DICER1:NM_001271282:exon24:c.G5113A:p.E1705K	No	R745X	0.405714	DICER1:NM_001271282:exon14:c.C2233T:p.R745X	No	not present	NA	NA	NA
202915470040_R02C01	CNS	>0 to 5	M	0	0	11.52	0	11.52	PIS DICER1	PIS DICER1	3	NGS (PANEL)	E1705K	0.318966	DICER1:NM_001271282:exon24:c.G5113A:p.E1705K	No	Q1148X	0.318584	DICER1:NM_001271282:exon21:c.C3442T:p.Q1148X	No	not present	NA	NA	NA
202232290177_R03C01	CNS	>0 to 5	F	0	0	35.04	0	35.04	PIS DICER1	PIS DICER1	87.1111	NGS (PANEL)	D1709N	0.367568	DICER1:NM_001271282:exon24:c.G5125A:p.D1709N	NA	K1105fs	0.296029	DICER1:NM_001271282:exon21:c.3313_3314insCA:p.K1105fs	NA	not present	NA	NA	NA
205624640018_R01C01	Kidney	>0 to 5	M	0	0	156	0	156	ASK	PIS DICER1	15.125	NGS (PANEL)	D1709N	0.294118	DICER1:NM_001271282:exon24:c.G5125A:p.D1709N	No	R676X	0.239726	DICER1:NM_001271282:exon12:c.C2026T:p.R676X	Yes	not present	NA	NA	NA
203293640063_R06C01	Lungs	>0 to 5	F	0	0	16	0	16	PPB III	PIS DICER1	22.2308	NGS (WES)	not present	NA	not present	NA	S1470fs	0.49	DICER1:NM_001271282:exon23:c.4407_4410delTTCT:p.S1470fs	NA	not present	NA	NA	NA
205624640167_R04C01	Lungs	NA	M	NA	NA	NA	NA	NA	PPB II	SARC DICER1	80.5294	NGS (PANEL)	D1810Y	0.279197	DICER1:NM_177438:exon25:c.G5428T:p.D1810Y	No	I355fs	0.510324	DICER1:NM_001271282:exon8:c.1063delA:p.I355fs	Yes	not present	NA	NA	NA
205624630146_R08C01	Uterus	>60 to 70	F	NA	NA	NA	NA	NA	ERMS	SARC DICER1	2531.64	NGS (PANEL)	E1705K	0.294872	DICER1:NM_001271282:exon24:c.G5113A:p.E1705K	No	V1750X	0.500773	DICER1:NM_001271282:exon24:c.5248delG:p.V1750X	No	not present	NA	NA	NA
203989100006_R03C01	Uterus	>60 to 70	F	0	0	49.8	0	0	ERMS	SARC DICER1	189.062	NGS (PANEL)	D1709N	0.3125	DICER1:NM_001271282:exon24:c.G5125A:p.D1709N	NA	not present	NA	not present	NA	not present	NA	NA	NA
203989100005_R01C01	Uterus	>50 to 60	F	NA	NA	NA	NA	NA	ERMS	SARC DICER1	17.8182	NGS (PANEL)	E1705K	0.135458	DICER1:NM_001271282:exon24:c.G5113A:p.E1705K	NA	N1195fs	0.21	DICER1:NM_001271282:exon21:c.3583_3584del:p.N1195fs	NA	T967I	0.296804	DICER1:NM_001271282:exon18:c.C2900T:p.T967I	NA
205624630150_R04C01	Uterus	>50 to 60	F	NA	NA	NA	NA	NA	ERMS	SARC DICER1	26.2727	NGS (PANEL)	D1709N	0.596522	DICER1:NM_001271282:exon24:c.G5125A:p.D1709N	NA	L1303fs	0.35	DICER1:NM_001271282:exon21:c.3902_3929del:p.L1303fs	NA	not present	NA	NA	NA
205624630146_R06C01	Uterus	>50 to 60	F	NA	NA	NA	NA	NA	ERMS	SARC DICER1	5.33333	NGS (PANEL)	E1705K	0.154303	DICER1:NM_001271282:exon24:c.G5113A:p.E1705K	No	R688X	0.307263	DICER1:NM_001271282:exon13:c.C2062T:p.R688X	Yes	not present	NA	NA	NA
205624630150_R01C01	Uterus	>50 to 60	F	0	0	3	1	3	ERMS	SARC DICER1	29.4545	NGS (PANEL)	E1813D	0.347578	DICER1:NM_177438:exon25:c.G5439T:p.E1813D	No	Y819X	0.444664	DICER1:NM_001271282:exon16:c.C2457G:p.Y819X	Yes	not present	NA	NA	NA
205624630146_R03C01	Uterus	>50 to 60	F	NA	NA	NA	NA	NA	ERMS	SARC DICER1	5.33333	NGS (PANEL)	E1813G	0.200924	DICER1:NM_177438:exon25:c.G5437C:p.E1813G	No	not present	NA	not present	NA	not present	NA	NA	NA
205624630146_R02C01	Uterus	>40 to 50	F	NA	NA	NA	NA	NA	ERMS	SARC DICER1	76.5625	NGS (PANEL)	D1810Y	0.162722	DICER1:NM_177438:exon25:c.G5428T:p.D1810Y	NA	N1674fs	0.318182	DICER1:NM_001271282:exon23:c.5019dupC:p.N1674fs	NA	not present	NA	NA	NA
205624630150_R06C01	Uterus	>40 to 50	F	NA	NA	NA	NA	NA	ERMS	SARC DICER1	3	NGS (PANEL)	D1810Y	0.223529	DICER1:NM_177438:exon25:c.G5428T:p.D1810Y	NA	not present	NA	not present	NA	not present	NA	NA	NA
203989100005_R05C01	Uterus	>30 to 40	F	0	0	111.84	0	0	ERMS	SARC DICER1	17.2857	NGS (PANEL)	E1705K	0.669683	DICER1:NM_001271282:exon24:c.G5113A:p.E1705K	NA	not present	NA	not present	NA	not present	NA	NA	NA
204339300117_R04C01	Uterus	>30 to 40	F	1	1	37.08	1	24	ERMS	SARC DICER1	121.263	NGS (PANEL)	E1813G	0.305085	DICER1:NM_177438:exon25:c.A5438G:p.E1813G	NA	E1423X	0.383721	DICER1:NM_001271282:exon23:c.G4267T:p.E1423X	NA	not present	NA	NA	NA
204339300117_R08C01	Uterus	>30 to 40	F	0	0	107.4	0	0	ERMS	SARC DICER1	1	NGS (PANEL)	E1813A	0.104396	DICER1:NM_177438:exon25:c.A5438C:p.E1813A	NA	not present	NA	not present	NA	not present	NA	NA	NA
203989100005_R03C01	Uterus	>30 to 40	F	NA	NA	NA	NA	NA	ERMS	SARC DICER1	28.125	NGS (PANEL)	D1709N	0.297398	DICER1:NM_001271282:exon24:c.G5125A:p.D1709N	NA	V1080fs	0.282609	DICER1:NM_001271282:exon20:c.3238_3239insTGGCTT:p.V1080fs	NA	not present	NA	NA	NA
205624630146_R05C01	Uterus	>20 to 30	F	NA	NA	NA	NA	NA	ERMS	SARC DICER1	40.5	NGS (PANEL)	G1809R	0.52451	DICER1:NM_177438:exon25:c.G5425A:p.G1809R	NA	not present	NA	not present	NA	not present	NA	NA	NA
205624640173_R05C01	Lungs	>20 to 30	F	0	0	24	1	1	PB	SARC DICER1	20.5714	NGS (PANEL)	D1709N	0.270195	DICER1:NM_001271282:exon24:c.G5125A:p.D1709N	No	I557fs	0.355263	DICER1:NM_001271282:exon10:c.1668_1668delC:p.I557fs	No	not present	NA	NA	NA
205624630146_R04C01	Uterus	>20 to 30	F	NA	NA	NA	NA	NA	ERMS	SARC DICER1	14.2857	NGS (PANEL)	E1813D	0.359281	DICER1:NM_177438:exon25:c.G5439T:p.E1813D	NA	not present	NA	not present	NA	not present	NA	NA	NA
204339300117_R06C01	Uterus	>20 to 30	F	NA	NA	NA	NA	NA	ERMS	SARC DICER1	82.5714	NGS (PANEL)	E1705K	0.287411	DICER1:NM_001271282:exon24:c.G5113A:p.E1705K	NA	R1194fs	0.408696	DICER1:NM_001271282:exon21:c.3580delA:p.R1194fs	NA	not present	NA	NA	NA
205624640173_R07C01	Lungs	>20 to 30	F	0	0	21	1	3	PB	SARC DICER1	946.714	NGS (PANEL)	E1813V	0.452569	DICER1:NM_177438:exon25:c.A5438T:p.E1813V	No	G1730fs	0.350962	DICER1:NM_001271282:exon24:c.5189_5198delGGGTCCTGAC:p.G1730fs	No	not present	NA	NA	NA
205624640018_R03C01	Retroperitoneal	>20 to 30	F	1	1	57.6	1	57.6	ERMS	SARC DICER1	438.857	NGS (PANEL)	E1813D	0.455545	DICER1:NM_177438:exon25:c.G5439T:p.E1813D	No	T596fs	0.463968	DICER1:NM_001271282:exon11:c.1786dupA:p.T596fs	No	not present	NA	NA	NA
205624630146_R07C01	Uterus	>10 to 20	F	NA	NA	NA	NA	NA	ERMS	SARC DICER1	385.714	NGS (PANEL)	E1705K	0.292254	DICER1:NM_001271282:exon24:c.G5113A:p.E1705K	No	S1179fs	0.357496	DICER1:NM_001271282:exon21:c.3535delT:p.S1179fs	No	not present	NA	NA	NA
205624630150_R02C01	Uterus	>10 to 20	F	NA	NA	NA	NA	NA	ERMS	SARC DICER1	2531.64	NGS (PANEL)	E1813G	0.573864	DICER1:NM_177438:exon25:c.A5438G:p.E1813G	No	Y1204fs	0.333333	DICER1:NM_001271282:exon21:c.3611_3616delACTACAinsT:p.Y1204fs	Yes	not present	NA	NA	NA
205624640018_R02C01	Kidney	>10 to 20	M	0	0	17.5	0	17.5	ASK	SARC DICER1	95.0625	NGS (PANEL)	E1813D	0.472527	DICER1:NM_177438:exon25:c.G5439T:p.E1813D	NA	not present	NA	not present	NA	not present	NA	NA	NA
205624630150_R03C01	Uterus	>10 to 20	F	0	0	24	0	24	ERMS	SARC DICER1	44.0833	NGS (PANEL)	E1813K	0.203837	DICER1:NM_177438:exon25:c.G5437A:p.E1813K	No	S1179fs	0.502024	DICER1:NM_001271282:exon21:c.3535_3538delTCTT:p.S1179fs	Yes	not present	NA	NA	NA
205624630150_R05C01	Uterus	>10 to 20	F	NA	NA	NA	NA	NA	ERMS	SARC DICER1	72	NGS (PANEL)	D1709N	0.392857	DICER1:NM_001271282:exon24:c.G5125A:p.D1709N	No	not present	NA	not present	NA	not present	NA	NA	NA
205624630180_R08C01	Kidney	>5 to 10	F	0	0	144	0	144	ASK	SARC DICER1	360.429	NGS (PANEL)	G1809R	0.54522	DICER1:NM_177438:exon25:c.G5425C:p.G1809R	No	not present	NA	not present	NA	not present	NA	NA	NA
205624630180_R07C01	Kidney	>5 to 10	F	0	0	60	0	60	ASK	SARC DICER1	1163.64	NGS (PANEL)	G1809R	0.278678	DICER1:NM_177438:exon25:c.G5425A:p.G1809R	No	R656X	0.315961	DICER1:NM_001271282:exon12:c.C1966T:p.R656X	Yes	not present	NA	NA	NA
203989100105_R06C01	Head and neck	>5 to 10	M	0	0	96	0	96	ERMS	SARC DICER1	865.636	NGS (PANEL)	D1709N	0.222445	DICER1:NM_001271282:exon24:c.G5125A:p.D1709N	NA	E844X	0.414141	DICER1:NM_001271282:exon16:c.G2530T:p.E844X	NA	not present	NA	NA	NA
202761400077_R07C01	Lungs	>0 to 5	M	1	1	27	1	24	PPB III	SARC DICER1	195.048	NGS (WES)	G1809R	0.47	DICER1:NM_177438:exon25:c.G5425C:p.G1809R	No	deletion	0.51	DICER1:NM_001271282:exon15_20:c.(2256+1_2257-1)_(3269+1_3270-1)del	Yes	not present	NA	NA	NA
205624640173_R01C01	Lungs	>0 to 5	M	NA	NA	NA	NA	NA	PPB III	SARC DICER1	272.842	NGS (PANEL)	D1709N	0.190476	DICER1:NM_001271282:exon24:c.G5125A:p.D1709N	NA	not present	NA	not present	NA	not present	NA	NA	NA
205624640137_R05C01	Lungs	>0 to 5	M	0	0	110	0	110	PPB III	SARC DICER1	344.045	NGS (PANEL)	G1809R	0.175	DICER1:NM_177438:exon25:c.G5425A:p.G1809R	No	S1470fs	0.332117	DICER1:NM_001271282:exon23:c.4407_4410delTTCT:p.S1470fs	Yes	not present	NA	NA	NA
205061430174_R01C01	Lungs	>0 to 5	F	NA	NA	NA	NA	NA	PPB III	SARC DICER1	64.6923	NGS (WES)	D1709N	0.42	DICER1:NM_001271282:exon24:c.G5125A:p.D1709N	No	M842fs	0.49	DICER1:NM_001271282:exon16:c.2524delA:p.M842fs	yes	not present	NA	NA	NA
205624640137_R06C01	Lungs	>0 to 5	M	0	0	96	1	13	PPB II	SARC DICER1	153.474	NGS (PANEL)	E1705K	0.267033	DICER1:NM_001271282:exon24:c.G5113A:p.E1705K	No	E1799fs	0.410646	DICER1:NM_177438:exon25:c.5394delA:p.E1799fs	Yes	not present	NA	NA	NA
205624640137_R08C01	Lungs	>0 to 5	M	NA	NA	NA	NA	NA	PPB III	SARC DICER1	168.056	NGS (PANEL)	E1813D	0.375339	DICER1:NM_177438:exon25:c.G5439T:p.E1813D	NA	E423fs	0.333333	DICER1:NM_001271282:exon8:c.1269_1270delAA:p.E423fs	NA	not present	NA	NA	NA
205624640167_R03C01	Lungs	>0 to 5	F	NA	NA	NA	NA	NA	PPB II	SARC DICER1	611.636	NGS (PANEL)	E1705K	0.257525	DICER1:NM_001271282:exon24:c.G5113A:p.E1705K	No	G314fs	0.315377	DICER1:NM_001271282:exon8:c.940_941delGG:p.G314fs	Yes	not present	NA	NA	NA
205624640137_R07C01	Lungs	>0 to 5	F	0	0	162	0	162	PPB III	SARC DICER1	1589.5	NGS (PANEL)	G1809R	0.289517	DICER1:NM_177438:exon25:c.G5425A:p.G1809R	No	splice site	0.645283	DICER1:NM_001271282:c.2040+1G>T	Yes	not present	NA	NA	NA
204076520023_R04C01	Lungs	>0 to 5	F	0	0	16	0	16	PPB III	SARC DICER1	90.75	NGS (WES)	G1809R	0.44	DICER1:NM_177438:exon25:c.G5425C:p.G1809R	No	D595fs	0.49	DICER1:NM_001271282:exon11:c.1783delG:p.N595fs	Yes	not present	NA	NA	NA
205624640167_R06C01	Lungs	>0 to 5	M	NA	NA	NA	NA	NA	PPB III	SARC DICER1	732.19	NGS (PANEL)	G1809R	0.221649	DICER1:NM_177438:exon25:c.G5425A:p.G1809R	No	R392X	0.50365	DICER1:NM_001271282:exon8:c.C1174T:p.R392X	Yes	not present	NA	NA	NA
