# Supplementary material for: Genomic characterization of DICER1-associated neoplasms uncovers molecular classes
Source: Nat Commun. 2023 Mar 25;14:1677. doi: 10.1038/s41467-023-37092-w (PMC10039902; doi:10.1038/s41467-023-37092-w)
Supplement: Supplementary file 7 — Supplementary Data 3 [file 41467_2023_37092_MOESM7_ESM.xlsx]

## Sheet: Tabelle1
Genes
ABL1
ACVR1
AIFM3
AIP
AKT1
AKT2
AKT3
ALK
APC
ARID1A
ARID1B
ARID2
ASXL1
ATM
ATR
ATRX
ATXN1
ATXN1L
BAP1
BCOR
BRAF
BRCA1
BRCA2
BRPF1
BRPF3
C11ORF95
CCND1
CCND2
CDH1
CDK4
CDK6
CDKN2A
CDKN2C
CHD7
CHEK2
CIC
COL2A1
CREBBP
CSF1R
CTDNEP1
CTNNB1
D2HGDH
DAXX
DDR1
DDX3X
DGCR8
DICER1
DROSHA
EED
EGFR
EIF1AX
EPAS1
ERBB2
ESR1
EZH2
EZHIP
FBXW7
FGFR1
FGFR2
FGFR3
FGFR4
FLT3
FOXO3
FOXR2
FUBP1
GABRA6
GNA11
GNAQ
GNAS
GPR161
GSE1
H2AFX
H2AX
H3C2
H3C3
H3F3A
H3F3B
H3P6
HDAC2
HIST1H3B
HIST1H3C
HNF1A
HRAS
HTRA1
IDH1
IDH2
IDO2
IKBKAP (ELP1)
IST1
JAK2
JAK3
KBTBD4
KCNK12
KDM6A
KDR
KIT
KLF4
KLK1
KMT2B
KMT2C
KMT2D
KRAS
LDB1
LRRFIP2
LZTR1
MDM2
MDM4
MEN1
MET
MGMT
MLH1
MLL2
MN1
MPL
MRE11
MRE11A
MSH2
MSH6
MTOR
MYB
MYBL1
MYC
MYCN
MYCNOS
MYL1
NAB2
NBN
NDRG2
NDUFS3
NF1
NF2
NOTCH1
NRAS
NTRK2
PALB2
PAX6
PBRM1
PCDH8
PDGFRA
PHOX2B
PIK3C2B
PIK3C2G
PIK3CA
PIK3CG
PIK3R1
PIK3R2
PLCH1
PLXNB1
PMS2
POLD1
POLE
PPL
PPM1D
PRKAR1A
PRKCA
PTCH1
PTCH2
PTEN
PTPMT1
PTPN11
RAD50
RAF1
RB1
RBPJ
RELA
RET
ROS1
SDCCAG8
SETD2
SF3B1
SH3PXD2A
SMAD4
SMARCA2
SMARCA4
SMARCB1
SMARCD1
SMARCD2
SMARCD3
SMARCE1
SMIM4
SMO
SPRED1
SRP19
STAG2
STAT6
SUFU
SUZ12
TBR1
TCF4
TERT
TH2LCRR
TP53
TRAF7
TSC1
TSC2
TSPAN31
VHL
YAP1
ZIC1
ZIC4
ZMYM3
