# Supplementary material for: Genomic characterization of DICER1-associated neoplasms uncovers molecular classes
Source: Nat Commun. 2023 Mar 25;14:1677. doi: 10.1038/s41467-023-37092-w (PMC10039902; doi:10.1038/s41467-023-37092-w)
Supplement: Supplementary file 9 — Source Data [file 41467_2023_37092_MOESM9_ESM.xlsx]

## Sheet: Figure 1d
diagnoses	class
AS	SARC DICER1
AS	SARC DICER1
AS	SARC DICER1
AS	PIS DICER1
CN	LGMT DICER1
CN	LGMT DICER1
CN	LGMT DICER1
CN	LGMT DICER1
CN	LGMT DICER1
CN	LGMT DICER1
CN	LGMT DICER1
ERMS	LGMT DICER1
ERMS	LGMT DICER1
ERMS	SARC DICER1
ERMS	SARC DICER1
ERMS	SARC DICER1
ERMS	SARC DICER1
ERMS	SARC DICER1
ERMS	SARC DICER1
ERMS	SARC DICER1
ERMS	SARC DICER1
ERMS	SARC DICER1
ERMS	SARC DICER1
ERMS	SARC DICER1
ERMS	SARC DICER1
ERMS	SARC DICER1
ERMS	SARC DICER1
ERMS	SARC DICER1
ERMS	SARC DICER1
ERMS	SARC DICER1
ERMS	SARC DICER1
ERMS	SARC DICER1
ERMS	SARC DICER1
ERMS	SARC DICER1
ERMS	SARC DICER1
MAS	SARC DICER1
MAS	SARC DICER1
MAS/ERMS	LGMT DICER1
MAS/ERMS	SARC DICER1
MAS/ERMS	SARC DICER1
MG	LGMT DICER1
NCH	LGMT DICER1
NCH	LGMT DICER1
PB	SARC DICER1
PB	SARC DICER1
PIS DICER1	PIS DICER1
PIS DICER1	PIS DICER1
PIS DICER1	PIS DICER1
PIS DICER1	PIS DICER1
PIS DICER1	PIS DICER1
PIS DICER1	PIS DICER1
PIS DICER1	PIS DICER1
PIS DICER1	PIS DICER1
PIS DICER1	PIS DICER1
PIS DICER1	PIS DICER1
PIS DICER1	PIS DICER1
PIS DICER1	PIS DICER1
PIS DICER1	PIS DICER1
PIS DICER1	PIS DICER1
PIS DICER1	PIS DICER1
PIS DICER1	PIS DICER1
PIS DICER1	PIS DICER1
PIS DICER1	PIS DICER1
PIS DICER1	PIS DICER1
PIS DICER1	PIS DICER1
PIS DICER1	PIS DICER1
PIS DICER1	PIS DICER1
PIS DICER1	PIS DICER1
PIS DICER1	PIS DICER1
PIS DICER1	PIS DICER1
PIS DICER1	PIS DICER1
PPB	LGMT DICER1
PPB	LGMT DICER1
PPB	LGMT DICER1
PPB	LGMT DICER1
PPB	LGMT DICER1
PPB	LGMT DICER1
PPB	LGMT DICER1
PPB	LGMT DICER1
PPB	LGMT DICER1
PPB	SARC DICER1
PPB	SARC DICER1
PPB	SARC DICER1
PPB	SARC DICER1
PPB	SARC DICER1
PPB	SARC DICER1
PPB	SARC DICER1
PPB	SARC DICER1
PPB	SARC DICER1
PPB	SARC DICER1
PPB	SARC DICER1
PPB	PIS DICER1
SLCT	SARC DICER1
SLCT	SARC DICER1
SLCT	SARC DICER1

## Sheet: Figure 2a-c
age							gender							location							diagnosis
LGMT DICER1		SARC DICER1		PIS DICER1			LGMT DICER1		SARC DICER1		PIS DICER1			LGMT DICER1		SARC DICER1		PIS DICER1			LGMT DICER1		SARC DICER1		PIS DICER1
0.1		2		0.8			F		F		F			Fallopian tube		Head and neck		CNS			CN		ASK		ASK
0.1		2		1.5			F		F		F			Head and neck		Kidney		CNS			CN		ASK		PIS DICER1
0.1		3		2.1			F		F		F			Head and neck		Kidney		CNS			CN		ASK		PIS DICER1
0.1		3		2.7			F		F		F			Kidney		Kidney		CNS			CN		ERMS		PIS DICER1
0.4		3		2.8			F		F		F			Kidney		Lungs		CNS			CN		ERMS		PIS DICER1
0.5		3		3			F		F		F			Kidney		Lungs		CNS			CN		ERMS		PIS DICER1
0.7		3		3.3			F		F		F			Kidney		Lungs		CNS			CN		ERMS		PIS DICER1
1		4		4.7			F		F		F			Kidney		Lungs		CNS			ERMS		ERMS		PIS DICER1
1.2		4		4.9			F		F		F			Kidney		Lungs		CNS			ERMS		ERMS		PIS DICER1
1.5		4		5.2			M		F		F			Kidney		Lungs		CNS			NCMH		ERMS		PIS DICER1
2		6		5.3			M		F		F			Lungs		Lungs		CNS			NCMH		ERMS		PIS DICER1
2		8.7		5.3			M		F		F			Lungs		Lungs		CNS			PPB I		ERMS		PIS DICER1
3		8.8		5.5			M		F		F			Lungs		Lungs		CNS			PPB I		ERMS		PIS DICER1
4		11		6			M		F		F			Lungs		Lungs		CNS			PPB I		ERMS		PIS DICER1
8		13		6.1			M		F		F			Lungs		Lungs		CNS			PPB I		ERMS		PIS DICER1
11		13		6.2			M		F		M			Lungs		Lungs		CNS			PPB I		ERMS		PIS DICER1
12		14		6.3			M		F		M			Lungs		Lungs		CNS			PPB II		ERMS		PIS DICER1
13		14		6.4			M		F		M			Lungs		Retroperitoneal		CNS			PPB II		ERMS		PIS DICER1
18		23		6.5			M		F		M			Lungs		Uterus		CNS			PPB II		ERMS		PIS DICER1
NA		28		7			M		F		M			Uterus		Uterus		CNS			PPB Ir		ERMS		PIS DICER1
		28.3041		8.6					F		M					Uterus		CNS					ERMS		PIS DICER1
		29		8.7					F		M					Uterus		CNS					ERMS		PIS DICER1
		29		9					F		M					Uterus		CNS					ERMS		PIS DICER1
		30		9					F		M					Uterus		CNS					ERMS		PIS DICER1
		31.2959		10.4					F		M					Uterus		CNS					ERMS		PIS DICER1
		35.1945		11					F		M					Uterus		CNS					PB		PIS DICER1
		36		13.6					F		M					Uterus		Kidney					PB		PIS DICER1
		37.411		61					F		M					Uterus		Lungs					PPB II		PPB III
		41							F							Uterus							PPB II
		44							M							Uterus							PPB II
		52							M							Uterus							PPB III
		53							M							Uterus							PPB III
		53							M							Uterus							PPB III
		53							M							Uterus							PPB III
		56							M							Uterus							PPB III
		67.2986							M							Uterus							PPB III
		69							M							Uterus							PPB III
		NA							M							Uterus							PPB III

## Sheet: Figure 2d-f
class	OS	DSS	OS/DSS (months)	PFS	PFS (months)
LGMT DICER1	NA	NA	NA	NA	NA
LGMT DICER1	NA	NA	NA	NA	NA
LGMT DICER1	0	0	120	0	120
LGMT DICER1	NA	NA	NA	NA	NA
LGMT DICER1	NA	NA	NA	NA	NA
LGMT DICER1	0	0	18	0	18
LGMT DICER1	0	0	171.6	0	171.6
LGMT DICER1	0	0	112.8	0	111.2
LGMT DICER1	0	0	126	1	25.2
LGMT DICER1	NA	NA	NA	NA	NA
LGMT DICER1	0	0	17	0	17
LGMT DICER1	0	0	192	0	192
LGMT DICER1	1	0	44	0	44
LGMT DICER1	0	0	11	0	11
LGMT DICER1	0	0	46	0	46
LGMT DICER1	NA	NA	NA	NA	NA
LGMT DICER1	0	0	132	0	132
LGMT DICER1	0	0	178	0	178
LGMT DICER1	0	0	132	0	132
LGMT DICER1	0	0	48	0	48
PIS DICER1	NA	NA	NA	NA	NA
PIS DICER1	0	0	16	0	16
PIS DICER1	0	0	156	0	156
PIS DICER1	0	0	20.52	0	20.52
PIS DICER1	0	0	22.44	0	22.44
PIS DICER1	0	0	18.48	0	18.48
PIS DICER1	0	0	19.08	0	19.08
PIS DICER1	0	0	12.36	0	12.36
PIS DICER1	1	1	14.64	1	13.44
PIS DICER1	0	0	20.4	0	20.4
PIS DICER1	0	0	11.52	0	11.52
PIS DICER1	0	0	49.92	1	26.76
PIS DICER1	0	0	60.24	1	54.72
PIS DICER1	0	0	16.32	0	16.32
PIS DICER1	0	0	17.76	0	17.76
PIS DICER1	0	0	15.24	0	15.24
PIS DICER1	0	0	15.72	0	15.72
PIS DICER1	0	0	35.04	0	35.04
PIS DICER1	0	0	26.88	0	26.88
PIS DICER1	1	1	23.64	1	13.2
PIS DICER1	0	0	40.68	1	15.24
PIS DICER1	0	0	35.28	0	35.28
PIS DICER1	1	1	28.56	1	17.04
PIS DICER1	1	1	1.2	1	1.2
PIS DICER1	0	0	26.88	1	10.08
PIS DICER1	1	1	18.84	1	4.8
PIS DICER1	1	1	3.96	1	3.72
PIS DICER1	1	1	35.04	1	16.32
SARC DICER1	0	0	96	0	96
SARC DICER1	0	0	16	0	16
SARC DICER1	1	1	27	1	24
SARC DICER1	NA	NA	NA	NA	NA
SARC DICER1	0	0	96	1	13
SARC DICER1	NA	NA	NA	NA	NA
SARC DICER1	0	0	21	1	3
SARC DICER1	NA	NA	NA	NA	NA
SARC DICER1	NA	NA	NA	NA	NA
SARC DICER1	0	0	24	1	1
SARC DICER1	NA	NA	NA	NA	NA
SARC DICER1	NA	NA	NA	NA	NA
SARC DICER1	NA	NA	NA	NA	NA
SARC DICER1	NA	NA	NA	NA	NA
SARC DICER1	NA	NA	NA	NA	NA
SARC DICER1	NA	NA	NA	NA	NA
SARC DICER1	NA	NA	NA	NA	NA
SARC DICER1	0	0	17.5	0	17.5
SARC DICER1	NA	NA	NA	NA	NA
SARC DICER1	0	0	144	0	144
SARC DICER1	NA	NA	NA	NA	NA
SARC DICER1	0	0	60	0	60
SARC DICER1	NA	NA	NA	NA	NA
SARC DICER1	NA	NA	NA	NA	NA
SARC DICER1	0	0	24	0	24
SARC DICER1	0	0	110	0	110
SARC DICER1	0	0	162	0	162
SARC DICER1	1	1	57.6	1	57.6
SARC DICER1	NA	NA	NA	NA	NA
SARC DICER1	NA	NA	NA	NA	NA
SARC DICER1	0	0	3	1	3
SARC DICER1	1	1	37.08	1	24
SARC DICER1	NA	NA	NA	NA	NA
SARC DICER1	0	0	107.4	0	0
SARC DICER1	0	0	49.8	0	0
SARC DICER1	0	0	111.84	0	0
SARC DICER1	NA	NA	NA	NA	NA
SARC DICER1	NA	NA	NA	NA	NA

## Sheet: Figure 3d
class	GI
LGMT DICER1	49
LGMT DICER1	56.0769
LGMT DICER1	26.6667
LGMT DICER1	44.6429
LGMT DICER1	12.5
LGMT DICER1	3
LGMT DICER1	1
LGMT DICER1	2
LGMT DICER1	16.9
LGMT DICER1	2
LGMT DICER1	7.2
LGMT DICER1	24.1429
LGMT DICER1	20
LGMT DICER1	7.2
LGMT DICER1	38.4
LGMT DICER1	32.2667
LGMT DICER1	12.5
LGMT DICER1	3
LGMT DICER1	2
LGMT DICER1	17.2857
PIS DICER1	817.19
PIS DICER1	22.2308
PIS DICER1	15.125
PIS DICER1	676.545
PIS DICER1	1572.55
PIS DICER1	3216.18
PIS DICER1	133.762
PIS DICER1	290.4
PIS DICER1	183.048
PIS DICER1	952.2
PIS DICER1	3
PIS DICER1	84.9412
PIS DICER1	36.125
PIS DICER1	246.857
PIS DICER1	942.545
PIS DICER1	165.762
PIS DICER1	257.895
PIS DICER1	87.1111
PIS DICER1	1282.91
PIS DICER1	1282.91
PIS DICER1	336.842
PIS DICER1	385.714
PIS DICER1	2662
PIS DICER1	227.556
PIS DICER1	1392.05
PIS DICER1	530.182
PIS DICER1	200.643
PIS DICER1	348.765
SARC DICER1	865.636
SARC DICER1	90.75
SARC DICER1	195.048
SARC DICER1	64.6923
SARC DICER1	153.474
SARC DICER1	168.056
SARC DICER1	946.714
SARC DICER1	611.636
SARC DICER1	80.5294
SARC DICER1	20.5714
SARC DICER1	26.2727
SARC DICER1	76.5625
SARC DICER1	272.842
SARC DICER1	5.33333
SARC DICER1	3
SARC DICER1	14.2857
SARC DICER1	72
SARC DICER1	95.0625
SARC DICER1	40.5
SARC DICER1	360.429
SARC DICER1	732.19
SARC DICER1	1163.64
SARC DICER1	5.33333
SARC DICER1	385.714
SARC DICER1	44.0833
SARC DICER1	344.045
SARC DICER1	1589.5
SARC DICER1	438.857
SARC DICER1	2531.64
SARC DICER1	2531.64
SARC DICER1	29.4545
SARC DICER1	121.263
SARC DICER1	17.8182
SARC DICER1	1
SARC DICER1	189.062
SARC DICER1	17.2857
SARC DICER1	82.5714
SARC DICER1	28.125

## Sheet: Figure 3e
case ID	chrom	start.pos	end.pos	n.probes	mean
202093110053_R08C01	20	130000	3375000	50	0.01
202093110053_R08C01	16	80000	33825000	404	-0.035
202093110053_R08C01	1	93709	32425000	500	0.013
202093110053_R08C01	1	107600000	121392717	150	0.006
202093110053_R08C01	1	144500872	148817074	34	-0.011
202093110053_R08C01	1	149800000	158725000	144	0.016
202093110053_R08C01	1	159700000	249220311	922	0.08
202093110053_R08C01	10	15225000	17837338	24	-0.04
202093110053_R08C01	10	42723344	47746238	56	-0.056
202093110053_R08C01	10	51474423	51825000	5	-0.15
202093110053_R08C01	10	59925000	89625000	290	-0.009
202093110053_R08C01	10	91850000	97525000	61	-0.004
202093110053_R08C01	10	98475000	99525000	20	0.113
202093110053_R08C01	11	34000000	37725000	41	0.01
202093110053_R08C01	11	43375000	48225000	78	0.008
202093110053_R08C01	11	56950000	96193792	469	0.054
202093110053_R08C01	12	172870	22950000	271	-0.016
202093110053_R08C01	12	24725000	34375000	88	-0.039
202093110053_R08C01	12	39900000	81425000	383	-0.013
202093110053_R08C01	12	88500000	131525000	501	-0.027
202093110053_R08C01	14	20475000	92250000	642	-0.005
202093110053_R08C01	14	93525000	97900000	64	-0.022
202093110053_R08C01	14	101425000	107269770	104	-0.046
202093110053_R08C01	16	46517901	52125000	68	-0.027
202093110053_R08C01	16	53075000	68650000	144	-0.022
202093110053_R08C01	17	16575000	17475000	17	0.041
202093110053_R08C01	17	25306503	81122605	772	0
202093110053_R08C01	18	1600000	15205449	122	-0.027
202093110053_R08C01	19	180000	24415891	394	-0.018
202093110053_R08C01	19	27990891	59084492	487	-0.023
202093110053_R08C01	2	55900000	76300000	204	0.001
202093110053_R08C01	2	84575000	92188086	63	-0.008
202093110053_R08C01	2	95438086	139625000	411	-0.022
202093110053_R08C01	2	143900000	243051238	873	-0.015
202093110053_R08C01	20	29484785	29626954	3	-0.034
202093110053_R08C01	21	14694065	19625000	34	-0.059
202093110053_R08C01	21	26725000	48084948	266	-0.011
202093110053_R08C01	3	3175000	90027427	744	0.097
202093110053_R08C01	3	93602427	97300000	9	-0.155
202093110053_R08C01	5	8650000	19125000	87	-0.018
202093110053_R08C01	5	31175000	46027821	126	-0.031
202093110053_R08C01	5	52000000	99275000	367	-0.017
202093110053_R08C01	6	48625000	50375000	11	-0.115
202093110053_R08C01	6	75575000	81250000	32	-0.11
202093110053_R08C01	7	62233579	123675000	487	-0.036
202093110053_R08C01	7	126625000	141775000	175	-0.01
202093110053_R08C01	8	105000	2650000	45	-0.064
202093110053_R08C01	8	6000000	13550000	86	-0.026
202093110053_R08C01	8	16725000	43494444	289	-0.012
202093110053_R08C01	8	46969444	50125000	32	-0.068
202093110053_R08C01	9	15950000	21475000	31	0.005
202093110053_R08C01	9	23825000	38375000	98	-0.096
202093110053_R08C01	9	66534426	88950000	110	-0.036
202093110053_R08C01	9	90000000	141076716	579	0
202093110053_R08C01	6	130000	48225000	614	0.15
202093110053_R08C01	18	30000	1150000	13	0.224
202093110053_R08C01	4	55000	28700000	271	0.134
202093110053_R08C01	7	55000	57902166	564	0.263
202093110053_R08C01	10	13675000	15175000	25	0.275
202093110053_R08C01	10	90772500	91675000	14	0.306
202093110053_R08C01	10	97600000	98425000	13	0.325
202093110053_R08C01	10	100175000	104425000	60	0.139
202093110053_R08C01	10	104475000	104900000	8	0.356
202093110053_R08C01	10	104975000	105750000	15	0.137
202093110053_R08C01	10	105825000	116500000	80	0.4
202093110053_R08C01	10	127300000	127575000	6	0.276
202093110053_R08C01	11	100250000	134898258	390	0.132
202093110053_R08C01	17	17550000	18275000	15	0.383
202093110053_R08C01	17	18400000	21375000	46	0.183
202093110053_R08C01	18	18580449	78008624	417	0.251
202093110053_R08C01	20	29876954	62932760	457	0.251
202093110053_R08C01	3	97475000	161175000	576	0.144
202093110053_R08C01	3	167075000	197881215	329	0.138
202093110053_R08C01	4	33370319	49574529	112	0.152
202093110053_R08C01	4	52705059	55350000	23	0.172
202093110053_R08C01	5	99875000	138868537	296	0.153
202093110053_R08C01	5	175075000	175325000	5	0.066
202093110053_R08C01	5	177675000	180400000	51	0.106
202093110053_R08C01	6	50675000	58540083	68	0.131
202093110053_R08C01	6	71525000	75175000	29	0.205
202093110053_R08C01	7	141900000	159039332	189	0.308
202093110053_R08C01	9	14325000	15675000	12	0.289
202093110053_R08C01	9	89075000	89850000	7	0.278
202093110053_R08C01	11	130000	33925000	361	-0.202
202093110053_R08C01	2	30000	3475000	54	-0.509
202093110053_R08C01	5	55000	8475000	105	-0.193
202093110053_R08C01	4	55450000	59144667	34	-0.238
202093110053_R08C01	8	55450000	56250000	5	-0.5
202093110053_R08C01	10	80000	1775000	34	-0.556
202093110053_R08C01	9	80000	3525000	24	-5.029
202093110053_R08C01	1	32475000	71050000	456	-0.171
202093110053_R08C01	1	71350000	75075000	10	-0.605
202093110053_R08C01	1	75175000	107100000	213	-0.257
202093110053_R08C01	1	142633228	143983393	4	-0.354
202093110053_R08C01	1	148927230	149700000	6	-0.208
202093110053_R08C01	1	158850000	159550000	8	-0.214
202093110053_R08C01	10	1875000	2850000	8	-0.88
202093110053_R08C01	10	2925000	13625000	127	-0.607
202093110053_R08C01	10	18137338	39011885	190	-0.628
202093110053_R08C01	10	48227854	51043705	28	-0.538
202093110053_R08C01	10	51950000	54525000	19	-0.691
202093110053_R08C01	10	54625000	59000000	8	-0.97
202093110053_R08C01	10	99575000	100100000	7	-0.467
202093110053_R08C01	10	116575000	127150000	123	-0.514
202093110053_R08C01	10	127650000	135462374	107	-0.511
202093110053_R08C01	11	38500000	43325000	10	-0.28
202093110053_R08C01	11	48600000	50516927	9	-0.214
202093110053_R08C01	11	54922103	56725000	13	-0.445
202093110053_R08C01	11	96768792	99750000	6	-0.122
202093110053_R08C01	12	23175000	24625000	7	-0.423
202093110053_R08C01	12	34425000	34703347	4	-0.31
202093110053_R08C01	12	38178347	39750000	8	-0.336
202093110053_R08C01	12	81575000	88425000	23	-0.246
202093110053_R08C01	12	131575000	133795948	43	-0.441
202093110053_R08C01	13	19110000	61100000	391	-0.24
202093110053_R08C01	13	61350000	70125000	20	-0.638
202093110053_R08C01	13	70675000	81100000	59	-0.33
202093110053_R08C01	13	81425000	89525000	14	-0.679
202093110053_R08C01	13	90050000	101675000	94	-0.276
202093110053_R08C01	13	101925000	109775000	46	-0.524
202093110053_R08C01	13	109825000	115079939	86	-0.232
202093110053_R08C01	14	19300000	20325000	5	-0.428
202093110053_R08C01	14	92325000	93475000	18	-1.149
202093110053_R08C01	14	98075000	101375000	44	-1.1
202093110053_R08C01	15	22723097	53075000	325	-0.207
202093110053_R08C01	15	53375000	54875000	6	-0.552
202093110053_R08C01	15	55500000	86525000	410	-0.174
202093110053_R08C01	15	86675000	87625000	5	-0.498
202093110053_R08C01	15	87950000	102435696	170	-0.214
202093110053_R08C01	16	33925000	35142901	9	-0.222
202093110053_R08C01	16	52225000	52875000	6	-0.224
202093110053_R08C01	16	68725000	90222377	303	-0.201
202093110053_R08C01	17	25000	16500000	234	-0.501
202093110053_R08C01	17	21425000	22156503	8	-0.115
202093110053_R08C01	2	3514656	33925000	313	-0.183
202093110053_R08C01	2	34300000	36300000	5	-0.487
202093110053_R08C01	2	36575000	49125000	154	-0.196
202093110053_R08C01	2	49425000	52375000	10	-0.712
202093110053_R08C01	2	52825000	55800000	26	-0.252
202093110053_R08C01	2	76800000	84300000	23	-0.216
202093110053_R08C01	2	139975000	143750000	10	-0.384
202093110053_R08C01	20	3500000	26234785	189	-0.562
202093110053_R08C01	21	10798948	11144065	4	-0.149
202093110053_R08C01	21	19775000	26550000	12	-0.262
202093110053_R08C01	22	16373925	18625000	26	-1.011
202093110053_R08C01	22	18750000	51222283	490	-0.169
202093110053_R08C01	3	155000	3125000	12	-0.366
202093110053_R08C01	3	161700000	166775000	11	-0.139
202093110053_R08C01	4	29850000	32336028	6	-0.16
202093110053_R08C01	4	60219667	71000000	30	-0.509
202093110053_R08C01	4	71125000	91025000	171	-0.267
202093110053_R08C01	4	91150000	94400000	7	-0.722
202093110053_R08C01	4	94725000	107750000	74	-0.274
202093110053_R08C01	4	108125000	190475000	524	-0.725
202093110053_R08C01	4	190525000	190972138	7	-0.403
202093110053_R08C01	5	19650000	31075000	30	-0.232
202093110053_R08C01	5	49577821	51650000	7	-0.168
202093110053_R08C01	5	138950000	161275000	238	-0.212
202093110053_R08C01	5	161400000	166725000	17	-0.679
202093110053_R08C01	5	166875000	175000000	105	-0.189
202093110053_R08C01	5	175425000	177625000	35	-0.179
202093110053_R08C01	5	180475000	180777630	5	-0.269
202093110053_R08C01	6	62589295	71375000	26	-0.719
202093110053_R08C01	6	81900000	119475000	252	-0.667
202093110053_R08C01	6	119575000	121000000	5	-1.262
202093110053_R08C01	6	121700000	170977534	490	-0.647
202093110053_R08C01	7	123850000	126300000	7	-0.246
202093110053_R08C01	8	2800000	5475000	10	-0.21
202093110053_R08C01	8	13925000	16525000	9	-0.233
202093110053_R08C01	8	50525000	53400000	14	-0.417
202093110053_R08C01	8	53475000	55375000	18	-0.265
202093110053_R08C01	8	56525000	82625000	201	-0.27
202093110053_R08C01	8	82725000	85550000	6	-0.596
202093110053_R08C01	8	86025000	110975000	205	-0.263
202093110053_R08C01	8	111400000	113200000	5	-0.749
202093110053_R08C01	8	114025000	136475000	209	-0.248
202093110053_R08C01	8	136575000	139350000	10	-0.548
202093110053_R08C01	8	139525000	146277011	111	-0.164
202093110053_R08C01	9	3700000	14225000	50	-0.671
202093110053_R08C01	9	21675000	23725000	8	-6.198
202093110053_R08C01	9	38425000	44817470	10	-1.921
202232290177_R01C01	3	11250000	33825000	202	-0.045
202232290177_R01C01	20	130000	26234785	239	-0.075
202232290177_R01C01	6	130000	8600000	116	0.038
202232290177_R01C01	4	25175000	30725000	27	0.082
202232290177_R01C01	18	30000	13725000	126	-0.034
202232290177_R01C01	10	80000	1375000	26	-0.094
202232290177_R01C01	1	47475000	70875000	228	-0.083
202232290177_R01C01	1	76175000	97175000	164	-0.07
202232290177_R01C01	1	143983393	152250000	84	0.039
202232290177_R01C01	1	160225000	165875000	69	-0.086
202232290177_R01C01	1	234525000	236975000	38	-0.117
202232290177_R01C01	1	244625000	246925000	32	-0.001
202232290177_R01C01	10	3225000	25400000	228	-0.076
202232290177_R01C01	11	28000000	48600000	175	0.063
202232290177_R01C01	11	121525000	123075000	21	-0.079
202232290177_R01C01	12	172870	19800000	248	0.033
202232290177_R01C01	12	41725000	47075000	38	-0.019
202232290177_R01C01	12	48075000	59425000	175	0.029
202232290177_R01C01	12	62600000	65675000	32	0.139
202232290177_R01C01	12	81225000	117400000	340	-0.008
202232290177_R01C01	12	118475000	118825000	7	-0.04
202232290177_R01C01	12	120125000	125575000	101	-0.071
202232290177_R01C01	13	20150000	38100000	194	0.027
202232290177_R01C01	14	19300000	60850000	314	-0.013
202232290177_R01C01	14	61775000	68225000	76	0.038
202232290177_R01C01	14	68875000	78225000	145	-0.005
202232290177_R01C01	14	79850000	92925000	91	0.016
202232290177_R01C01	14	99675000	107269770	138	-0.111
202232290177_R01C01	15	27125000	102435696	874	0.034
202232290177_R01C01	16	46517901	82025000	381	-0.114
202232290177_R01C01	17	72925000	76775000	74	-0.048
202232290177_R01C01	18	18580449	34600000	114	-0.044
202232290177_R01C01	18	36775000	61075000	175	-0.066
202232290177_R01C01	18	71825000	74825000	36	-0.014
202232290177_R01C01	2	5975000	10925000	66	0.004
202232290177_R01C01	2	13800000	48925000	361	0.044
202232290177_R01C01	2	52375000	75925000	230	0.044
202232290177_R01C01	2	80400000	92188086	75	-0.018
202232290177_R01C01	2	95438086	199075000	820	-0.043
202232290177_R01C01	2	200600000	210500000	104	0.07
202232290177_R01C01	20	29484785	40300000	153	-0.078
202232290177_R01C01	20	42225000	58850000	232	0.004
202232290177_R01C01	21	16225000	19775000	21	-0.055
202232290177_R01C01	21	26925000	30725000	27	0.094
202232290177_R01C01	21	32550000	40975000	111	-0.009
202232290177_R01C01	3	4325000	10375000	55	-0.057
202232290177_R01C01	3	36600000	90027427	461	-0.036
202232290177_R01C01	3	118875000	121575000	29	0.034
202232290177_R01C01	3	122125000	126175000	63	-0.111
202232290177_R01C01	3	127475000	190125000	549	-0.043
202232290177_R01C01	3	193325000	197881215	78	0.046
202232290177_R01C01	4	37375000	42750000	70	0.036
202232290177_R01C01	4	47250000	49574529	20	0.005
202232290177_R01C01	4	110225000	111525000	15	0.037
202232290177_R01C01	4	114050000	119325000	20	-0.057
202232290177_R01C01	4	153050000	155475000	30	0.087
202232290177_R01C01	5	7875000	11075000	31	0.034
202232290177_R01C01	5	14125000	18375000	45	-0.049
202232290177_R01C01	5	49577821	145625000	750	0.023
202232290177_R01C01	5	148675000	157250000	93	-0.092
202232290177_R01C01	6	13325000	18050000	60	0.083
202232290177_R01C01	6	19825000	25125000	40	0.108
202232290177_R01C01	6	29525000	58540083	350	-0.039
202232290177_R01C01	6	62589295	90075000	142	-0.07
202232290177_R01C01	6	94375000	104775000	39	0.118
202232290177_R01C01	7	22150000	23650000	20	0.011
202232290177_R01C01	7	32525000	49525000	168	0.074
202232290177_R01C01	7	54850000	56300000	22	0.012
202232290177_R01C01	7	62233579	105925000	376	-0.073
202232290177_R01C01	7	106825000	108750000	19	0.047
202232290177_R01C01	7	127100000	152525000	272	0.089
202232290177_R01C01	8	21625000	31025000	127	-0.01
202232290177_R01C01	8	33325000	43494444	99	-0.026
202232290177_R01C01	8	46969444	49825000	29	0.044
202232290177_R01C01	8	56875000	59475000	24	-0.048
202232290177_R01C01	8	68375000	74975000	53	-0.002
202232290177_R01C01	8	79475000	81675000	19	-0.009
202232290177_R01C01	8	101025000	101325000	6	0.068
202232290177_R01C01	8	103925000	131675000	226	0.016
202232290177_R01C01	9	26200000	44817470	106	-0.01
202232290177_R01C01	9	66534426	119525000	388	-0.074
202232290177_R01C01	7	25175000	30625000	67	0.215
202232290177_R01C01	2	30000	5875000	70	0.446
202232290177_R01C01	7	55000	10300000	137	0.261
202232290177_R01C01	9	80000	2825000	21	0.169
202232290177_R01C01	1	192300000	193025000	8	0.23
202232290177_R01C01	1	249104105	249220311	3	0.098
202232290177_R01C01	10	26975000	39011885	122	0.142
202232290177_R01C01	10	113925000	129275000	180	0.391
202232290177_R01C01	10	129825000	130275000	7	0.262
202232290177_R01C01	10	130325000	131725000	20	0.79
202232290177_R01C01	10	131775000	135462374	60	0.172
202232290177_R01C01	12	21600000	22950000	13	0.081
202232290177_R01C01	12	24975000	34175000	84	0.121
202232290177_R01C01	12	65800000	66575000	11	0.62
202232290177_R01C01	12	66650000	72200000	50	0.112
202232290177_R01C01	12	75725000	78400000	26	0.15
202232290177_R01C01	13	39500000	53225000	159	0.15
202232290177_R01C01	13	97750000	111925000	133	0.66
202232290177_R01C01	13	111975000	113125000	20	0.103
202232290177_R01C01	13	113175000	115079939	32	0.568
202232290177_R01C01	14	61025000	61725000	10	0.543
202232290177_R01C01	14	68275000	68825000	8	0.548
202232290177_R01C01	14	95175000	95875000	12	0.175
202232290177_R01C01	17	58475000	66425000	103	0.159
202232290177_R01C01	17	66475000	70575000	32	0.719
202232290177_R01C01	17	70625000	72225000	25	0.223
202232290177_R01C01	2	10975000	13150000	28	0.52
202232290177_R01C01	3	93602427	108325000	84	0.066
202232290177_R01C01	3	111375000	114875000	42	0.142
202232290177_R01C01	4	52705059	59144667	57	0.135
202232290177_R01C01	4	119525000	131550000	71	0.601
202232290177_R01C01	4	132400000	135875000	9	0.051
202232290177_R01C01	4	136625000	152975000	114	0.57
202232290177_R01C01	4	159075000	164500000	29	0.032
202232290177_R01C01	4	169225000	170600000	18	0.365
202232290177_R01C01	4	181875000	185675000	42	0.175
202232290177_R01C01	4	187075000	190972138	40	0.181
202232290177_R01C01	5	31175000	44375000	122	0.16
202232290177_R01C01	5	157450000	158525000	10	0.341
202232290177_R01C01	6	25975000	28975000	52	0.247
202232290177_R01C01	6	90125000	94125000	24	0.524
202232290177_R01C01	6	105200000	151825000	407	0.421
202232290177_R01C01	6	157375000	159150000	28	0.328
202232290177_R01C01	6	159225000	159525000	7	0.763
202232290177_R01C01	6	161500000	162675000	9	0.552
202232290177_R01C01	7	10900000	20200000	58	0.695
202232290177_R01C01	7	154725000	155575000	16	0.104
202232290177_R01C01	7	156425000	159039332	49	0.156
202232290177_R01C01	8	75125000	79225000	17	0.658
202232290177_R01C01	8	101375000	103875000	36	0.428
202232290177_R01C01	9	12700000	21325000	48	0.257
202232290177_R01C01	9	123250000	141076716	296	0.184
202232290177_R01C01	5	11250000	14050000	13	-0.565
202232290177_R01C01	11	126225000	127575000	11	-1.03
202232290177_R01C01	3	126225000	127425000	20	-0.493
202232290177_R01C01	11	130000	4725000	80	-0.853
202232290177_R01C01	6	25175000	25925000	10	-0.513
202232290177_R01C01	4	55000	775000	12	-0.202
202232290177_R01C01	5	55000	7825000	102	-0.513
202232290177_R01C01	16	80000	5225000	101	-0.907
202232290177_R01C01	1	93709	3822634	63	-0.541
202232290177_R01C01	1	4022634	5525000	14	-1.339
202232290177_R01C01	1	5575000	6625000	20	-0.828
202232290177_R01C01	1	6675000	17875000	174	-0.151
202232290177_R01C01	1	17925000	18900000	13	-0.571
202232290177_R01C01	1	18975000	24675000	99	-0.147
202232290177_R01C01	1	24725000	34000000	146	-0.628
202232290177_R01C01	1	34075000	35425000	11	-1.1
202232290177_R01C01	1	35475000	47375000	187	-0.729
202232290177_R01C01	1	71050000	76075000	17	-0.597
202232290177_R01C01	1	97275000	100150000	14	-0.667
202232290177_R01C01	1	100250000	104006953	25	-0.107
202232290177_R01C01	1	104375000	108625000	13	-0.746
202232290177_R01C01	1	108725000	121392717	141	-0.239
202232290177_R01C01	1	142633228	143443671	3	-0.496
202232290177_R01C01	1	152375000	153450000	20	-0.669
202232290177_R01C01	1	153525000	158175000	75	-0.149
202232290177_R01C01	1	158250000	160175000	23	-0.592
202232290177_R01C01	1	166000000	167075000	10	-0.558
202232290177_R01C01	1	167150000	181125000	141	-0.076
202232290177_R01C01	1	181200000	182300000	12	-0.587
202232290177_R01C01	1	182375000	187225000	54	-0.109
202232290177_R01C01	1	187525000	191925000	8	-0.616
202232290177_R01C01	1	193075000	233425000	442	-0.198
202232290177_R01C01	1	233475000	234450000	9	-0.8
202232290177_R01C01	1	237075000	244550000	60	-0.675
202232290177_R01C01	1	246975000	248854105	27	-0.465
202232290177_R01C01	10	1425000	3175000	21	-0.673
202232290177_R01C01	10	25475000	26925000	11	-0.533
202232290177_R01C01	10	42723344	49600000	65	-0.762
202232290177_R01C01	10	49675000	51043705	19	-1.41
202232290177_R01C01	10	51474423	83200000	279	-0.764
202232290177_R01C01	10	83625000	88225000	26	-1.438
202232290177_R01C01	10	88275000	91550000	30	-0.679
202232290177_R01C01	10	91675000	92975000	10	-1.242
202232290177_R01C01	10	93075000	97175000	47	-0.728
202232290177_R01C01	10	97250000	101275000	53	-0.127
202232290177_R01C01	10	101350000	106125000	81	-0.705
202232290177_R01C01	10	106200000	111450000	17	-1.445
202232290177_R01C01	10	111675000	113675000	21	-0.731
202232290177_R01C01	10	129425000	129775000	5	-0.859
202232290177_R01C01	11	4825000	5550000	11	-1.351
202232290177_R01C01	11	5625000	27825000	225	-0.838
202232290177_R01C01	11	48975000	50516927	8	-0.528
202232290177_R01C01	11	54922103	87394189	420	-0.153
202232290177_R01C01	11	87819189	121475000	295	-0.625
202232290177_R01C01	11	123125000	126175000	48	-0.548
202232290177_R01C01	11	128000000	130625000	36	-0.483
202232290177_R01C01	11	130725000	133775000	27	-1.188
202232290177_R01C01	11	133825000	134898258	20	-0.768
202232290177_R01C01	12	19975000	21500000	10	-0.422
202232290177_R01C01	12	23175000	24825000	9	-0.465
202232290177_R01C01	12	34275000	34703347	6	-0.952
202232290177_R01C01	12	38178347	41575000	19	-0.446
202232290177_R01C01	12	47225000	47900000	6	-0.575
202232290177_R01C01	12	59725000	61800000	6	-0.46
202232290177_R01C01	12	72300000	75650000	10	-0.487
202232290177_R01C01	12	78700000	81125000	15	-0.481
202232290177_R01C01	12	117475000	118425000	12	-0.524
202232290177_R01C01	12	118950000	120050000	10	-0.761
202232290177_R01C01	12	125625000	132125000	69	-0.578
202232290177_R01C01	12	132175000	133795948	31	-0.174
202232290177_R01C01	13	19110000	20025000	10	-0.831
202232290177_R01C01	13	38300000	39350000	7	-0.422
202232290177_R01C01	13	53325000	70675000	42	-0.323
202232290177_R01C01	13	71125000	88975000	71	-0.857
202232290177_R01C01	13	89525000	97625000	42	-0.243
202232290177_R01C01	14	78275000	79725000	11	-0.542
202232290177_R01C01	14	92975000	95125000	35	-0.325
202232290177_R01C01	14	95925000	99625000	37	-0.449
202232290177_R01C01	15	22723097	27050000	42	-0.467
202232290177_R01C01	16	5500000	7800000	11	-1.798
202232290177_R01C01	16	8125000	10975000	30	-1.218
202232290177_R01C01	16	11025000	12450000	28	-0.744
202232290177_R01C01	16	12550000	13425000	10	-1.562
202232290177_R01C01	16	13650000	19800000	62	-0.899
202232290177_R01C01	16	19875000	20725000	9	-1.507
202232290177_R01C01	16	20775000	22550000	26	-0.765
202232290177_R01C01	16	22775000	26825000	41	-1.31
202232290177_R01C01	16	27075000	35142901	95	-0.235
202232290177_R01C01	16	82075000	84075000	18	-0.593
202232290177_R01C01	16	84125000	90222377	122	-0.118
202232290177_R01C01	17	25000	2400000	45	-0.686
202232290177_R01C01	17	2500000	2825000	7	-1.241
202232290177_R01C01	17	2875000	9675000	113	-0.885
202232290177_R01C01	17	9750000	11825000	22	-1.374
202232290177_R01C01	17	11925000	22156503	133	-0.757
202232290177_R01C01	17	25306503	30750000	74	-0.749
202232290177_R01C01	17	30825000	33650000	28	-1.354
202232290177_R01C01	17	33725000	46575000	212	-0.77
202232290177_R01C01	17	46625000	46825000	5	-0.077
202232290177_R01C01	17	46875000	58350000	122	-0.697
202232290177_R01C01	17	72275000	72875000	13	-1.23
202232290177_R01C01	17	76825000	77523231	15	-1.081
202232290177_R01C01	17	77623231	80575000	59	-0.133
202232290177_R01C01	17	80625000	81122605	10	-0.723
202232290177_R01C01	18	13825000	15205449	9	-0.512
202232290177_R01C01	18	34825000	35800000	9	-0.583
202232290177_R01C01	18	61125000	71625000	42	-0.529
202232290177_R01C01	18	74900000	78008624	41	-0.918
202232290177_R01C01	19	180000	14325000	256	-0.9
202232290177_R01C01	19	14375000	24415891	138	-0.213
202232290177_R01C01	19	27990891	54175000	398	-0.131
202232290177_R01C01	19	54225000	55575000	28	-0.739
202232290177_R01C01	19	55625000	59084492	61	-0.215
202232290177_R01C01	2	49125000	51650000	10	-0.392
202232290177_R01C01	2	76300000	80250000	12	-0.543
202232290177_R01C01	2	199550000	200425000	5	-0.516
202232290177_R01C01	2	210600000	243051238	365	-0.737
202232290177_R01C01	20	40475000	42175000	9	-0.578
202232290177_R01C01	20	58975000	60475000	18	-0.906
202232290177_R01C01	20	60525000	62932760	48	-0.353
202232290177_R01C01	21	10798948	11144065	4	-0.467
202232290177_R01C01	21	14694065	16125000	14	-0.56
202232290177_R01C01	21	20375000	26825000	13	-0.564
202232290177_R01C01	21	30875000	32375000	14	-0.608
202232290177_R01C01	21	41025000	42375000	8	-0.685
202232290177_R01C01	21	42525000	48084948	104	-0.22
202232290177_R01C01	22	16373925	19725000	41	-0.383
202232290177_R01C01	22	19775000	48725000	429	-0.849
202232290177_R01C01	22	48800000	50175000	25	-1.702
202232290177_R01C01	22	50225000	51222283	21	-1.002
202232290177_R01C01	3	155000	4075000	17	-0.492
202232290177_R01C01	3	10425000	11150000	12	-0.619
202232290177_R01C01	3	33900000	36425000	9	-0.504
202232290177_R01C01	3	108450000	111325000	13	-0.554
202232290177_R01C01	3	115025000	118800000	18	-0.451
202232290177_R01C01	3	121650000	122050000	7	-0.546
202232290177_R01C01	3	190225000	193275000	22	-0.539
202232290177_R01C01	4	825000	18300000	201	-0.9
202232290177_R01C01	4	18850000	21125000	9	-0.173
202232290177_R01C01	4	21525000	25100000	24	-0.93
202232290177_R01C01	4	30850000	37225000	13	-0.554
202232290177_R01C01	4	43000000	47025000	13	-0.413
202232290177_R01C01	4	60219667	68625000	17	-0.772
202232290177_R01C01	4	68725000	76325000	53	-1.212
202232290177_R01C01	4	76475000	90125000	125	-0.645
202232290177_R01C01	4	90225000	94725000	14	-1.414
202232290177_R01C01	4	94925000	110075000	88	-0.718
202232290177_R01C01	4	111575000	113975000	14	-0.937
202232290177_R01C01	4	155575000	158825000	19	-0.492
202232290177_R01C01	4	164825000	169100000	23	-0.458
202232290177_R01C01	4	170675000	181325000	49	-0.307
202232290177_R01C01	4	185725000	187025000	23	-0.283
202232290177_R01C01	5	19125000	31075000	31	-0.534
202232290177_R01C01	5	44600000	46027821	4	-0.262
202232290177_R01C01	5	145725000	148600000	30	-0.519
202232290177_R01C01	5	158600000	159875000	17	-0.24
202232290177_R01C01	5	159925000	161950000	10	-0.667
202232290177_R01C01	5	162625000	180777630	216	-0.09
202232290177_R01C01	6	8925000	13275000	47	-0.482
202232290177_R01C01	6	18125000	19750000	10	-0.355
202232290177_R01C01	6	29025000	29475000	8	-0.626
202232290177_R01C01	6	151925000	157325000	49	-0.981
202232290177_R01C01	6	159575000	161425000	23	-0.793
202232290177_R01C01	6	162975000	170977534	106	-0.782
202232290177_R01C01	7	20275000	22050000	16	-0.383
202232290177_R01C01	7	23725000	25100000	15	-0.505
202232290177_R01C01	7	30675000	32425000	19	-0.318
202232290177_R01C01	7	49825000	54725000	28	-0.74
202232290177_R01C01	7	56425000	57902166	14	-0.632
202232290177_R01C01	7	106000000	106750000	8	-0.582
202232290177_R01C01	7	109725000	116725000	42	-0.755
202232290177_R01C01	7	116800000	120500000	17	-1.268
202232290177_R01C01	7	120575000	126925000	34	-0.495
202232290177_R01C01	7	152575000	154675000	13	-0.382
202232290177_R01C01	7	155625000	156375000	12	-0.387
202232290177_R01C01	8	105000	10675000	105	-0.295
202232290177_R01C01	8	10750000	11050000	6	-1.098
202232290177_R01C01	8	11125000	20250000	85	-0.157
202232290177_R01C01	8	20400000	21575000	7	-0.752
202232290177_R01C01	8	31300000	33125000	10	-0.746
202232290177_R01C01	8	49900000	56825000	44	-0.404
202232290177_R01C01	8	59525000	68225000	71	-0.983
202232290177_R01C01	8	81775000	84075000	16	-0.313
202232290177_R01C01	8	84700000	87250000	15	-1.214
202232290177_R01C01	8	87375000	100925000	99	-0.657
202232290177_R01C01	8	131800000	134125000	19	-0.497
202232290177_R01C01	8	134175000	134750000	11	-1.035
202232290177_R01C01	8	134875000	136675000	12	-0.409
202232290177_R01C01	8	136875000	140875000	21	-1.57
202232290177_R01C01	8	140925000	141200000	6	-6.261
202232290177_R01C01	8	141275000	142475000	23	-0.948
202232290177_R01C01	8	142525000	143625000	20	-1.703
202232290177_R01C01	8	143675000	144275000	13	-1.22
202232290177_R01C01	8	144325000	146277011	36	-0.298
202232290177_R01C01	9	3025000	11650000	46	-0.24
202232290177_R01C01	9	21375000	24775000	12	-0.461
202232290177_R01C01	9	119750000	123150000	12	-0.633
202232290177_R02C01	20	130000	26234785	239	0.016
202232290177_R02C01	6	130000	8600000	116	0.015
202232290177_R02C01	18	30000	3800000	34	-0.074
202232290177_R02C01	2	30000	13150000	164	0.056
202232290177_R02C01	4	55000	33370319	278	-0.022
202232290177_R02C01	5	55000	10850000	131	-0.083
202232290177_R02C01	1	8375000	121392717	1205	0.012
202232290177_R02C01	10	19850000	25900000	49	-0.014
202232290177_R02C01	10	26975000	39011885	122	0.023
202232290177_R02C01	10	42723344	54900000	110	-0.014
202232290177_R02C01	10	59925000	83200000	247	0.025
202232290177_R02C01	10	85875000	115925000	305	0.015
202232290177_R02C01	11	8500000	9200000	13	-0.044
202232290177_R02C01	11	56725000	57525000	13	-0.016
202232290177_R02C01	11	60475000	78175000	301	-0.009
202232290177_R02C01	12	172870	22950000	271	0.015
202232290177_R02C01	12	24725000	34175000	86	0.018
202232290177_R02C01	12	41075000	55125000	168	0.04
202232290177_R02C01	12	56025000	70900000	137	0.049
202232290177_R02C01	12	72125000	117650000	397	-0.005
202232290177_R02C01	12	120050000	125675000	104	-0.039
202232290177_R02C01	12	128575000	133795948	80	-0.06
202232290177_R02C01	14	21475000	106175000	840	0.018
202232290177_R02C01	15	24650000	25375000	8	-0.002
202232290177_R02C01	15	27125000	44700000	195	-0.029
202232290177_R02C01	17	35625000	50225000	242	0.019
202232290177_R02C01	17	52975000	72425000	232	0.018
202232290177_R02C01	17	72725000	81122605	162	-0.023
202232290177_R02C01	18	5175000	15205449	96	-0.062
202232290177_R02C01	18	18580449	24425000	53	-0.053
202232290177_R02C01	18	29100000	48725000	135	-0.072
202232290177_R02C01	18	71625000	74975000	39	-0.082
202232290177_R02C01	18	76725000	78008624	24	-0.092
202232290177_R02C01	19	27990891	30375000	18	0.099
202232290177_R02C01	19	31625000	37800000	79	0.072
202232290177_R02C01	2	15375000	33825000	197	0.064
202232290177_R02C01	2	36575000	37575000	15	0.023
202232290177_R02C01	2	38025000	75925000	373	0.07
202232290177_R02C01	2	84675000	89075000	52	-0.003
202232290177_R02C01	2	95438086	114700000	218	0.007
202232290177_R02C01	2	118025000	153825000	273	0.001
202232290177_R02C01	2	155575000	187400000	242	0.017
202232290177_R02C01	2	237550000	241525000	71	0.006
202232290177_R02C01	20	30075000	40225000	146	0.008
202232290177_R02C01	20	42175000	62932760	299	0.02
202232290177_R02C01	21	16725000	17625000	6	0.032
202232290177_R02C01	22	16373925	26200000	144	-0.089
202232290177_R02C01	3	96525000	165800000	588	0.042
202232290177_R02C01	3	167450000	180375000	107	0.06
202232290177_R02C01	3	182425000	191200000	115	0.031
202232290177_R02C01	3	193275000	197881215	79	0.045
202232290177_R02C01	4	37225000	49574529	104	0.004
202232290177_R02C01	4	52705059	164500000	675	-0.075
202232290177_R02C01	5	14050000	17825000	45	0.007
202232290177_R02C01	5	30175000	46027821	129	0.037
202232290177_R02C01	5	49577821	70875000	156	0.048
202232290177_R02C01	5	146725000	159925000	141	0.013
202232290177_R02C01	5	166725000	180777630	202	-0.001
202232290177_R02C01	6	10675000	28975000	204	-0.006
202232290177_R02C01	6	29475000	49425000	275	0.023
202232290177_R02C01	6	50675000	58540083	68	-0.003
202232290177_R02C01	6	62589295	170977534	834	-0.097
202232290177_R02C01	7	4025000	49825000	437	0.097
202232290177_R02C01	7	62233579	122525000	477	-0.027
202232290177_R02C01	7	127225000	159039332	361	-0.1
202232290177_R02C01	8	1725000	2650000	15	-0.05
202232290177_R02C01	8	6275000	31025000	273	-0.037
202232290177_R02C01	8	32425000	43494444	104	0.001
202232290177_R02C01	8	46969444	82725000	271	-0.03
202232290177_R02C01	8	86488226	110975000	199	0.006
202232290177_R02C01	8	114425000	134475000	194	0.024
202232290177_R02C01	9	17325000	22600000	29	-0.038
202232290177_R02C01	9	26800000	44817470	105	-0.016
202232290177_R02C01	9	66534426	141076716	696	0.004
202232290177_R02C01	1	143983393	158175000	179	0.297
202232290177_R02C01	1	158250000	159700000	15	0.114
202232290177_R02C01	1	159775000	192600000	306	0.374
202232290177_R02C01	11	43325000	46275000	45	0.702
202232290177_R02C01	11	46325000	50516927	43	0.242
202232290177_R02C01	12	71025000	72075000	8	0.317
202232290177_R02C01	15	22723097	24325000	16	0.283
202232290177_R02C01	18	3875000	5050000	5	0.127
202232290177_R02C01	19	30425000	31500000	10	0.264
202232290177_R02C01	2	37675000	37950000	5	0.486
202232290177_R02C01	3	78975000	79825000	4	0.355
202232290177_R02C01	3	80200000	90027427	26	0.186
202232290177_R02C01	7	52250000	55775000	24	0.139
202232290177_R02C01	11	130000	8375000	132	-0.619
202232290177_R02C01	12	34275000	34703347	6	-0.394
202232290177_R02C01	4	34275000	36800000	7	-0.403
202232290177_R02C01	7	55000	3975000	64	-0.227
202232290177_R02C01	10	80000	1475000	28	-0.257
202232290177_R02C01	16	80000	2075000	41	-0.504
202232290177_R02C01	9	80000	1775000	14	-0.911
202232290177_R02C01	11	9275000	42800000	266	-0.699
202232290177_R02C01	19	9275000	14675000	100	-0.575
202232290177_R02C01	1	93709	3822634	63	-0.558
202232290177_R02C01	1	4022634	5525000	14	-1.049
202232290177_R02C01	1	5575000	8300000	47	-0.643
202232290177_R02C01	1	142633228	143443671	3	-0.441
202232290177_R02C01	1	192725000	207225000	158	-0.631
202232290177_R02C01	1	207275000	207625000	5	-0.948
202232290177_R02C01	1	207725000	218525000	104	-0.662
202232290177_R02C01	1	218600000	219150000	5	-0.177
202232290177_R02C01	1	219350000	221075000	17	-0.701
202232290177_R02C01	1	221200000	222525000	13	-1.124
202232290177_R02C01	1	222625000	237075000	192	-0.641
202232290177_R02C01	1	237175000	241425000	27	-1.207
202232290177_R02C01	1	241525000	244900000	36	-0.749
202232290177_R02C01	1	244975000	245375000	7	-0.214
202232290177_R02C01	1	245450000	247675000	33	-0.666
202232290177_R02C01	1	247750000	248750000	14	-1.144
202232290177_R02C01	1	248854105	249220311	4	-0.636
202232290177_R02C01	10	1525000	3075000	17	-0.628
202232290177_R02C01	10	3125000	8125000	71	-0.334
202232290177_R02C01	10	8225000	9000000	5	-0.696
202232290177_R02C01	10	9375000	19525000	108	-0.294
202232290177_R02C01	10	26100000	26925000	8	-0.254
202232290177_R02C01	10	55325000	59000000	6	-0.229
202232290177_R02C01	10	83625000	85750000	7	-0.344
202232290177_R02C01	10	115975000	131900000	188	-0.633
202232290177_R02C01	10	131975000	133638764	22	-0.942
202232290177_R02C01	10	133738764	135462374	35	-0.601
202232290177_R02C01	11	54922103	56500000	12	-0.732
202232290177_R02C01	11	57575000	60375000	33	-0.229
202232290177_R02C01	11	78275000	123625000	386	-0.67
202232290177_R02C01	11	123725000	124175000	6	-1.046
202232290177_R02C01	11	124275000	131925000	93	-0.615
202232290177_R02C01	11	132025000	134898258	34	-0.836
202232290177_R02C01	12	23175000	24625000	7	-0.346
202232290177_R02C01	12	38178347	40975000	16	-0.201
202232290177_R02C01	12	55275000	55925000	6	-0.196
202232290177_R02C01	12	117725000	118225000	6	-0.313
202232290177_R02C01	12	118350000	119425000	13	-0.118
202232290177_R02C01	12	119525000	119900000	5	-0.407
202232290177_R02C01	12	125750000	128300000	18	-0.309
202232290177_R02C01	13	19110000	20025000	10	-0.479
202232290177_R02C01	13	20150000	42100000	230	-0.128
202232290177_R02C01	13	42200000	53425000	132	-0.413
202232290177_R02C01	13	53525000	56525000	7	-0.784
202232290177_R02C01	13	57825000	111925000	279	-0.474
202232290177_R02C01	13	111975000	113125000	20	-0.734
202232290177_R02C01	13	113175000	115079939	32	-0.372
202232290177_R02C01	14	19300000	21425000	20	-0.163
202232290177_R02C01	14	106250000	107269770	17	-0.235
202232290177_R02C01	15	25425000	27050000	18	-0.235
202232290177_R02C01	15	44825000	86375000	503	-0.612
202232290177_R02C01	15	86525000	88925000	14	-1.131
202232290177_R02C01	15	89025000	91625000	46	-0.644
202232290177_R02C01	15	91725000	92475000	7	-1.1
202232290177_R02C01	15	92550000	93300000	11	-0.649
202232290177_R02C01	15	93375000	102435696	98	-0.433
202232290177_R02C01	16	2125000	2325000	5	-0.262
202232290177_R02C01	16	2375000	5125000	54	-0.57
202232290177_R02C01	16	5225000	8475000	14	-1.129
202232290177_R02C01	16	8618461	23825000	180	-0.738
202232290177_R02C01	16	23875000	24475000	7	-1.212
202232290177_R02C01	16	24575000	35142901	112	-0.659
202232290177_R02C01	16	46517901	50875000	60	-0.706
202232290177_R02C01	16	50975000	52875000	14	-1.205
202232290177_R02C01	16	53075000	70825000	181	-0.65
202232290177_R02C01	16	70900000	71475000	8	-0.277
202232290177_R02C01	16	71525000	75775000	57	-0.701
202232290177_R02C01	16	76050000	76950000	5	-1.173
202232290177_R02C01	16	77225000	82225000	59	-0.698
202232290177_R02C01	16	82450000	83925000	12	-1.003
202232290177_R02C01	16	83975000	90222377	125	-0.567
202232290177_R02C01	17	25000	22156503	320	-0.598
202232290177_R02C01	17	25306503	31325000	81	-0.604
202232290177_R02C01	17	31475000	32800000	11	-0.976
202232290177_R02C01	17	32925000	35500000	34	-0.637
202232290177_R02C01	17	50575000	52450000	5	-0.34
202232290177_R02C01	17	72475000	72675000	5	-0.22
202232290177_R02C01	18	24600000	29025000	16	-0.351
202232290177_R02C01	18	48925000	50950000	5	-0.363
202232290177_R02C01	18	51575000	61275000	92	-0.109
202232290177_R02C01	18	61350000	64400000	11	-0.492
202232290177_R02C01	18	64725000	68375000	19	-0.134
202232290177_R02C01	18	68950000	71375000	8	-0.389
202232290177_R02C01	18	75175000	76675000	15	-0.318
202232290177_R02C01	19	180000	8668599	157	-0.56
202232290177_R02C01	19	8768599	9225000	6	-1.014
202232290177_R02C01	19	14750000	15175000	8	-0.85
202232290177_R02C01	19	15225000	15575000	8	-0.531
202232290177_R02C01	19	15625000	16000000	7	-0.894
202232290177_R02C01	19	16100000	24415891	108	-0.592
202232290177_R02C01	19	37900000	40575000	52	-0.173
202232290177_R02C01	19	40650000	41925000	24	-0.55
202232290177_R02C01	19	42000000	42325000	6	-0.834
202232290177_R02C01	19	42375000	57175000	265	-0.543
202232290177_R02C01	19	57250000	57675000	5	-0.793
202232290177_R02C01	19	57725000	59084492	28	-0.322
202232290177_R02C01	2	13800000	15175000	5	-0.18
202232290177_R02C01	2	33925000	36300000	6	-0.287
202232290177_R02C01	2	76300000	84575000	25	-0.252
202232290177_R02C01	2	89175000	92188086	10	-0.36
202232290177_R02C01	2	114975000	116850000	5	-0.278
202232290177_R02C01	2	154175000	155475000	6	-0.323
202232290177_R02C01	2	187500000	211100000	191	-0.227
202232290177_R02C01	2	211225000	214025000	12	-0.418
202232290177_R02C01	2	214075000	228175000	128	-0.228
202232290177_R02C01	2	228250000	229275000	10	-0.53
202232290177_R02C01	2	229800000	237475000	109	-0.286
202232290177_R02C01	2	241575000	243051238	29	-0.583
202232290177_R02C01	20	29484785	30025000	6	-0.167
202232290177_R02C01	20	40300000	42125000	9	-0.174
202232290177_R02C01	21	10798948	11144065	4	-0.279
202232290177_R02C01	21	14694065	16525000	18	-0.673
202232290177_R02C01	21	17825000	23525000	17	-0.607
202232290177_R02C01	21	24325000	26550000	5	-1.18
202232290177_R02C01	21	26725000	48084948	266	-0.579
202232290177_R02C01	22	26300000	26775000	5	-0.367
202232290177_R02C01	22	26825000	51222283	367	-0.15
202232290177_R02C01	3	155000	18475000	184	-0.585
202232290177_R02C01	3	18650000	20150000	9	-0.764
202232290177_R02C01	3	20225000	34075000	95	-0.438
202232290177_R02C01	3	34400000	36600000	8	-0.84
202232290177_R02C01	3	36775000	62375000	308	-0.423
202232290177_R02C01	3	62450000	63700000	9	-0.808
202232290177_R02C01	3	63825000	78825000	113	-0.449
202232290177_R02C01	3	93602427	96325000	6	-0.241
202232290177_R02C01	3	166250000	167300000	5	-0.165
202232290177_R02C01	3	180475000	182300000	12	-0.241
202232290177_R02C01	3	191500000	193150000	13	-0.199
202232290177_R02C01	4	164825000	165950000	8	-0.612
202232290177_R02C01	4	166050000	190972138	187	-0.179
202232290177_R02C01	5	10950000	13950000	14	-0.258
202232290177_R02C01	5	18375000	29500000	29	-0.334
202232290177_R02C01	5	70975000	83175000	128	-0.214
202232290177_R02C01	5	83475000	87075000	13	-0.517
202232290177_R02C01	5	87475000	98275000	75	-0.261
202232290177_R02C01	5	98500000	100925000	7	-0.503
202232290177_R02C01	5	101700000	146625000	381	-0.243
202232290177_R02C01	5	160000000	166575000	23	-0.312
202232290177_R02C01	6	8925000	10625000	15	-0.327
202232290177_R02C01	6	29025000	29425000	7	-0.334
202232290177_R02C01	6	49475000	50375000	8	-0.302
202232290177_R02C01	7	50000000	51850000	19	-0.264
202232290177_R02C01	7	55875000	57902166	20	-0.275
202232290177_R02C01	7	122675000	127100000	20	-0.261
202232290177_R02C01	8	105000	1675000	30	-0.254
202232290177_R02C01	8	2800000	6175000	12	-0.339
202232290177_R02C01	8	31300000	32300000	5	-0.263
202232290177_R02C01	8	83300000	86375000	11	-0.253
202232290177_R02C01	8	111400000	114025000	6	-0.403
202232290177_R02C01	8	134525000	146277011	135	-0.282
202232290177_R02C01	9	2025000	16975000	80	-0.74
202232290177_R02C01	9	23225000	26200000	5	-0.409
202232290177_R03C01	20	130000	26234785	239	0.008
202232290177_R03C01	6	130000	58540083	693	0.016
202232290177_R03C01	18	30000	15205449	135	0.038
202232290177_R03C01	2	30000	92188086	852	0.027
202232290177_R03C01	4	55000	49574529	389	-0.017
202232290177_R03C01	5	55000	46027821	348	-0.012
202232290177_R03C01	7	55000	57902166	564	-0.008
202232290177_R03C01	10	80000	39011885	408	0.023
202232290177_R03C01	9	80000	44817470	233	-0.016
202232290177_R03C01	1	93709	121392717	1329	0.008
202232290177_R03C01	1	142633228	249220311	1118	0.043
202232290177_R03C01	10	42723344	135462374	920	0.003
202232290177_R03C01	11	1625000	50516927	470	0.035
202232290177_R03C01	11	54922103	57975000	29	0.055
202232290177_R03C01	11	64275000	68125000	73	0.077
202232290177_R03C01	12	172870	34703347	370	0.083
202232290177_R03C01	12	38178347	83275000	401	0.057
202232290177_R03C01	12	91575000	133795948	522	-0.024
202232290177_R03C01	13	19110000	115079939	710	0.052
202232290177_R03C01	14	19300000	68275000	401	0.057
202232290177_R03C01	14	68825000	107269770	470	-0.009
202232290177_R03C01	15	22723097	102435696	916	0.039
202232290177_R03C01	16	46517901	90222377	521	-0.049
202232290177_R03C01	17	19025000	22156503	45	0.063
202232290177_R03C01	17	25306503	44075000	281	-0.025
202232290177_R03C01	17	44575000	81122605	487	-0.004
202232290177_R03C01	18	18580449	78008624	417	0.025
202232290177_R03C01	2	95438086	243051238	1294	0.044
202232290177_R03C01	20	29484785	62932760	460	-0.019
202232290177_R03C01	21	10798948	11144065	4	-0.003
202232290177_R03C01	21	15575000	36700000	142	0.098
202232290177_R03C01	22	16373925	51222283	516	-0.067
202232290177_R03C01	3	155000	90027427	756	0.025
202232290177_R03C01	3	93602427	197881215	925	0.038
202232290177_R03C01	4	52705059	190972138	870	0.065
202232290177_R03C01	5	49577821	180777630	1126	0.05
202232290177_R03C01	6	62589295	170977534	834	0.036
202232290177_R03C01	7	62233579	159039332	858	-0.011
202232290177_R03C01	8	105000	39700000	394	-0.03
202232290177_R03C01	8	40225000	43494444	40	-0.062
202232290177_R03C01	8	46969444	129475000	630	0.076
202232290177_R03C01	8	130650000	146277011	177	-0.046
202232290177_R03C01	11	58125000	59625000	20	0.387
202232290177_R03C01	11	68175000	69525000	26	0.379
202232290177_R03C01	11	69575000	75875000	104	0.131
202232290177_R03C01	11	86375000	89900000	21	0.137
202232290177_R03C01	11	89975000	92575000	8	0.308
202232290177_R03C01	12	83825000	91450000	35	0.246
202232290177_R03C01	14	68375000	68775000	6	0.302
202232290177_R03C01	17	44150000	44325000	4	0.248
202232290177_R03C01	19	44400000	44975000	12	0.148
202232290177_R03C01	8	39775000	40100000	5	0.196
202232290177_R03C01	8	129575000	130575000	9	0.314
202232290177_R03C01	9	66534426	71900000	15	0.196
202232290177_R03C01	9	72000000	113025000	309	0.39
202232290177_R03C01	9	113175000	114000000	7	0.63
202232290177_R03C01	9	114200000	117675000	45	0.364
202232290177_R03C01	9	117775000	118825000	6	0.68
202232290177_R03C01	9	118925000	141076716	314	0.276
202232290177_R03C01	11	130000	1575000	29	-0.184
202232290177_R03C01	16	80000	35142901	413	-0.125
202232290177_R03C01	11	59725000	64225000	74	-0.208
202232290177_R03C01	11	75925000	86300000	86	-0.132
202232290177_R03C01	11	92625000	134898258	437	-0.141
202232290177_R03C01	17	25000	18925000	275	-0.245
202232290177_R03C01	19	180000	24415891	394	-0.162
202232290177_R03C01	19	27990891	44325000	210	-0.118
202232290177_R03C01	19	45025000	59084492	265	-0.152
202232290177_R03C01	21	14694065	15500000	7	-0.125
202232290177_R03C01	21	36850000	48084948	163	-0.206
202232290177_R04C01	11	130000	50516927	499	-0.011
202232290177_R04C01	20	130000	26234785	239	-0.024
202232290177_R04C01	18	30000	15205449	135	-0.075
202232290177_R04C01	2	30000	92188086	852	0.001
202232290177_R04C01	4	55000	49574529	389	0.044
202232290177_R04C01	7	55000	57902166	564	0.045
202232290177_R04C01	10	80000	39011885	408	-0.027
202232290177_R04C01	9	80000	44817470	233	-0.053
202232290177_R04C01	1	93709	121392717	1329	0.029
202232290177_R04C01	1	142633228	249220311	1118	0.035
202232290177_R04C01	10	112425000	122225000	104	-0.071
202232290177_R04C01	11	104000000	110025000	41	0.089
202232290177_R04C01	12	172870	34703347	370	-0.106
202232290177_R04C01	14	19300000	107269770	877	0.042
202232290177_R04C01	15	22723097	85925000	732	-0.012
202232290177_R04C01	15	86275000	102435696	179	-0.043
202232290177_R04C01	17	51575000	81122605	402	-0.076
202232290177_R04C01	18	18580449	78008624	417	-0.003
202232290177_R04C01	19	180000	8668599	157	-0.104
202232290177_R04C01	19	9275000	24415891	231	-0.089
202232290177_R04C01	19	27990891	54075000	396	-0.065
202232290177_R04C01	2	95438086	243051238	1294	0.081
202232290177_R04C01	20	29484785	50175000	293	0.053
202232290177_R04C01	20	50725000	62932760	161	0.011
202232290177_R04C01	21	14694065	48084948	312	0.044
202232290177_R04C01	3	166250000	194020981	266	0.055
202232290177_R04C01	5	28950000	46027821	131	0.051
202232290177_R04C01	5	159325000	170225000	77	-0.057
202232290177_R04C01	6	22175000	58540083	443	0.055
202232290177_R04C01	6	62589295	139975000	505	0.076
202232290177_R04C01	7	62233579	159039332	858	0.026
202232290177_R04C01	8	105000	29300000	305	0.014
202232290177_R04C01	8	48300000	85075000	267	-0.02
202232290177_R04C01	8	114025000	119200000	31	-0.031
202232290177_R04C01	9	124575000	128025000	45	0.096
202232290177_R04C01	9	129125000	130925000	33	0.078
202232290177_R04C01	9	136175000	140325000	81	0.07
202232290177_R04C01	5	55000	2675000	50	0.413
202232290177_R04C01	10	73575000	73825000	5	0.129
202232290177_R04C01	11	73800000	102975000	222	0.153
202232290177_R04C01	11	103175000	103925000	5	0.465
202232290177_R04C01	12	39375000	41325000	13	0.112
202232290177_R04C01	15	85975000	86225000	5	0.302
202232290177_R04C01	3	155000	17700000	178	0.443
202232290177_R04C01	3	17775000	40775000	166	0.11
202232290177_R04C01	4	52705059	100500000	296	0.1
202232290177_R04C01	5	2725000	2950000	4	0.688
202232290177_R04C01	5	3050000	3700000	11	0.493
202232290177_R04C01	5	3775000	23275000	138	0.699
202232290177_R04C01	5	23525000	28550000	14	0.428
202232290177_R04C01	5	170275000	180777630	160	0.177
202232290177_R04C01	6	21750000	22075000	4	0.408
202232290177_R04C01	6	140125000	142900000	13	0.358
202232290177_R04C01	8	29375000	33125000	35	0.259
202232290177_R04C01	8	33750000	37925000	27	0.32
202232290177_R04C01	8	37975000	42750000	60	0.693
202232290177_R04C01	8	107575000	110825000	22	0.125
202232290177_R04C01	8	119300000	123575000	34	0.905
202232290177_R04C01	8	123675000	125050000	23	0.751
202232290177_R04C01	8	125175000	139625000	133	1.286
202232290177_R04C01	8	139725000	142025000	31	0.675
202232290177_R04C01	8	142075000	146277011	78	0.365
202232290177_R04C01	9	109100000	123975000	117	0.226
202232290177_R04C01	6	130000	21650000	246	-0.405
202232290177_R04C01	16	80000	4975000	97	-0.31
202232290177_R04C01	10	42723344	73525000	247	-0.437
202232290177_R04C01	10	73900000	112350000	387	-0.466
202232290177_R04C01	10	122300000	130000000	94	-0.286
202232290177_R04C01	10	130100000	135462374	83	-0.55
202232290177_R04C01	11	54922103	73725000	293	-0.186
202232290177_R04C01	11	110100000	113575000	40	-0.109
202232290177_R04C01	11	113625000	134898258	277	-0.345
202232290177_R04C01	12	38178347	39000000	5	-0.213
202232290177_R04C01	12	41575000	133795948	940	-0.101
202232290177_R04C01	13	19110000	115079939	710	-0.162
202232290177_R04C01	16	5025000	28625000	246	-0.531
202232290177_R04C01	16	28750000	35142901	70	-0.36
202232290177_R04C01	16	46517901	90222377	521	-0.344
202232290177_R04C01	17	25000	22156503	320	-0.112
202232290177_R04C01	17	25306503	51100000	370	-0.304
202232290177_R04C01	19	8768599	9225000	6	-0.313
202232290177_R04C01	19	54125000	55575000	30	-0.319
202232290177_R04C01	19	55625000	59084492	61	-0.157
202232290177_R04C01	20	50225000	50625000	6	-0.259
202232290177_R04C01	21	10798948	11144065	4	-0.154
202232290177_R04C01	22	16373925	51222283	516	-0.25
202232290177_R04C01	3	40925000	68175000	310	-0.32
202232290177_R04C01	3	68625000	75050000	57	-0.792
202232290177_R04C01	3	75425000	75800000	5	-0.277
202232290177_R04C01	3	75925000	90027427	40	-0.651
202232290177_R04C01	3	93602427	161075000	584	-0.129
202232290177_R04C01	3	161175000	165800000	10	-0.577
202232290177_R04C01	3	194073626	197881215	65	-0.622
202232290177_R04C01	4	100575000	190972138	574	-0.114
202232290177_R04C01	5	49577821	159250000	889	-0.355
202232290177_R04C01	6	143100000	170977534	316	-0.147
202232290177_R04C01	8	33325000	33550000	5	-0.123
202232290177_R04C01	8	42850000	43494444	7	-0.911
202232290177_R04C01	8	46969444	48167800	8	-0.769
202232290177_R04C01	8	85550000	86838226	9	-2.643
202232290177_R04C01	8	87000000	87650000	8	-0.283
202232290177_R04C01	8	87925000	101375000	102	-0.657
202232290177_R04C01	8	101425000	107400000	64	-0.383
202232290177_R04C01	8	110975000	113200000	6	-0.771
202232290177_R04C01	9	66534426	70992734	5	-0.218
202232290177_R04C01	9	71225000	81600000	66	-0.516
202232290177_R04C01	9	81950000	108625000	221	-0.209
202232290177_R04C01	9	124025000	124525000	9	-0.151
202232290177_R04C01	9	128100000	129075000	13	-0.199
202232290177_R04C01	9	130975000	136125000	93	-0.201
202232290177_R04C01	9	140375000	141076716	13	-0.134
202232290177_R05C01	18	30000	15205449	135	-0.018
202232290177_R05C01	2	30000	92188086	852	0.014
202232290177_R05C01	4	55000	49574529	389	-0.019
202232290177_R05C01	5	55000	3325000	60	0.08
202232290177_R05C01	6	74425000	95140272	117	0.071
202232290177_R05C01	10	80000	5350000	76	-0.041
202232290177_R05C01	1	5075000	121392717	1255	0.021
202232290177_R05C01	1	142633228	249220311	1118	0.035
202232290177_R05C01	10	6875000	37150000	299	-0.02
202232290177_R05C01	10	42723344	135462374	920	-0.002
202232290177_R05C01	11	59250000	65425000	105	-0.044
202232290177_R05C01	11	78600000	134898258	515	0.056
202232290177_R05C01	12	172870	34175000	364	0.065
202232290177_R05C01	12	38178347	133795948	958	-0.001
202232290177_R05C01	13	19110000	111925000	658	0.077
202232290177_R05C01	14	19300000	107269770	877	-0.001
202232290177_R05C01	15	22723097	102435696	916	0.007
202232290177_R05C01	16	33825000	35142901	10	-0.12
202232290177_R05C01	16	49825000	60800000	119	-0.048
202232290177_R05C01	16	68275000	88725000	282	-0.085
202232290177_R05C01	17	25000	22156503	320	-0.05
202232290177_R05C01	17	25306503	81122605	772	-0.031
202232290177_R05C01	18	18580449	73850000	362	-0.045
202232290177_R05C01	19	27990891	30625000	21	-0.056
202232290177_R05C01	2	95438086	105475000	113	-0.004
202232290177_R05C01	20	1375000	2150000	13	-0.018
202232290177_R05C01	20	22900000	23375000	7	0.043
202232290177_R05C01	20	29484785	37675000	134	0.004
202232290177_R05C01	20	39325000	62932760	319	0.023
202232290177_R05C01	21	10798948	11144065	4	-0.145
202232290177_R05C01	21	35725000	48084948	180	-0.038
202232290177_R05C01	22	17875000	20325000	41	-0.078
202232290177_R05C01	3	36600000	90027427	461	0.048
202232290177_R05C01	3	119100000	125925000	90	-0.013
202232290177_R05C01	3	177175000	178650000	13	0.064
202232290177_R05C01	4	52705059	190972138	870	0.057
202232290177_R05C01	5	40775000	46027821	34	0.077
202232290177_R05C01	6	62589295	73675000	41	0.04
202232290177_R05C01	6	106425000	170977534	617	0.042
202232290177_R05C01	7	3150000	4225000	13	0.047
202232290177_R05C01	7	7050000	55525000	424	0.08
202232290177_R05C01	7	62233579	159039332	858	-0.01
202232290177_R05C01	8	139125000	146277011	113	0.069
202232290177_R05C01	9	23225000	26925000	7	-0.171
202232290177_R05C01	9	66534426	74300000	30	0.024
202232290177_R05C01	9	86125000	141076716	607	-0.013
202232290177_R05C01	20	11175000	17750000	33	0.153
202232290177_R05C01	20	37825000	39275000	7	0.256
202232290177_R05C01	3	155000	27500000	231	0.513
202232290177_R05C01	3	27600000	31375000	24	0.804
202232290177_R05C01	3	31500000	36425000	40	0.492
202232290177_R05C01	3	93602427	116325000	147	0.103
202232290177_R05C01	5	3425000	40700000	254	0.299
202232290177_R05C01	5	49577821	180777630	1126	0.122
202232290177_R05C01	8	23700000	24275000	6	0.122
202232290177_R05C01	8	103350000	129250000	207	0.326
202232290177_R05C01	8	129350000	130325000	9	0.585
202232290177_R05C01	8	130475000	138700000	66	0.31
202232290177_R05C01	11	130000	50516927	499	-0.596
202232290177_R05C01	20	130000	1325000	19	-0.633
202232290177_R05C01	6	130000	58540083	693	-0.618
202232290177_R05C01	19	1875000	16575000	264	-0.786
202232290177_R05C01	8	1875000	23625000	205	-0.149
202232290177_R05C01	7	55000	3075000	56	-0.166
202232290177_R05C01	9	74425000	77775000	19	-0.709
202232290177_R05C01	16	80000	33625000	403	-0.745
202232290177_R05C01	9	80000	525000	6	-2.264
202232290177_R05C01	1	93709	4825000	74	-0.182
202232290177_R05C01	10	5425000	6725000	23	-0.654
202232290177_R05C01	10	37500000	39011885	10	-0.453
202232290177_R05C01	11	54922103	59100000	42	-0.699
202232290177_R05C01	11	65475000	78525000	216	-0.548
202232290177_R05C01	12	34275000	34703347	6	-0.423
202232290177_R05C01	13	111975000	115079939	52	-0.149
202232290177_R05C01	16	46517901	49775000	40	-0.667
202232290177_R05C01	16	61825000	68175000	51	-0.627
202232290177_R05C01	16	88775000	89875000	23	-0.631
202232290177_R05C01	16	89925000	90222377	6	-0.089
202232290177_R05C01	18	74075000	78008624	55	-0.368
202232290177_R05C01	19	180000	1575000	27	-0.663
202232290177_R05C01	19	1625000	1825000	5	-0.269
202232290177_R05C01	19	16625000	18125000	29	-0.211
202232290177_R05C01	19	18175000	22825000	58	-0.702
202232290177_R05C01	19	22925000	24415891	11	-0.202
202232290177_R05C01	19	30725000	49875000	294	-0.75
202232290177_R05C01	19	49925000	59084492	172	-0.221
202232290177_R05C01	2	105575000	243051238	1181	-0.608
202232290177_R05C01	20	2250000	10975000	87	-0.517
202232290177_R05C01	20	17825000	22750000	48	-0.44
202232290177_R05C01	20	23425000	26234785	32	-0.415
202232290177_R05C01	21	14694065	35625000	132	-0.595
202232290177_R05C01	22	16373925	17800000	12	-0.423
202232290177_R05C01	22	20375000	51222283	463	-0.58
202232290177_R05C01	3	116575000	119025000	14	-0.593
202232290177_R05C01	3	125975000	168950000	359	-0.59
202232290177_R05C01	3	169050000	177100000	65	-0.128
202232290177_R05C01	3	178800000	197881215	237	-0.19
202232290177_R05C01	6	73875000	74375000	10	-0.23
202232290177_R05C01	6	95940272	106350000	49	-0.509
202232290177_R05C01	7	4275000	6950000	47	-0.183
202232290177_R05C01	7	55575000	57902166	24	-0.174
202232290177_R05C01	8	105000	425000	6	-0.109
202232290177_R05C01	8	500000	1825000	27	-0.37
202232290177_R05C01	8	24525000	43494444	195	-0.13
202232290177_R05C01	8	46969444	103275000	421	-0.118
202232290177_R05C01	9	625000	22600000	117	-0.623
202232290177_R05C01	9	26975000	44817470	103	-0.626
202232290177_R05C01	9	78175000	85975000	40	-0.464
202232290177_R06C01	18	30000	10275000	86	0.069
202232290177_R06C01	4	55000	49574529	389	-0.024
202232290177_R06C01	5	55000	4325000	70	-0.07
202232290177_R06C01	7	55000	57902166	564	0.036
202232290177_R06C01	10	80000	39011885	408	-0.026
202232290177_R06C01	1	147938019	149579823	9	0.009
202232290177_R06C01	1	154075000	164725000	144	0.057
202232290177_R06C01	1	204175000	207475000	54	0.04
202232290177_R06C01	1	220350000	229050000	108	-0.092
202232290177_R06C01	1	232775000	233900000	15	-0.024
202232290177_R06C01	10	42723344	135462374	920	-0.023
202232290177_R06C01	12	23950000	29525000	50	-0.144
202232290177_R06C01	12	38178347	133795948	958	-0.011
202232290177_R06C01	15	29104722	35350000	64	0.037
202232290177_R06C01	16	70900000	71275000	5	-0.07
202232290177_R06C01	17	44825000	51900000	86	-0.024
202232290177_R06C01	17	54225000	81122605	388	0.002
202232290177_R06C01	18	18580449	72925000	356	0.014
202232290177_R06C01	2	800000	92188086	838	-0.015
202232290177_R06C01	2	95438086	243051238	1294	-0.021
202232290177_R06C01	20	7275000	26234785	148	-0.019
202232290177_R06C01	20	29484785	62932760	460	0.003
202232290177_R06C01	21	14694065	15500000	7	-0.097
202232290177_R06C01	22	16373925	17575000	8	-0.113
202232290177_R06C01	22	49425000	51222283	36	0.038
202232290177_R06C01	3	155000	75425000	712	0.074
202232290177_R06C01	3	93602427	197881215	925	0.071
202232290177_R06C01	4	52705059	190972138	870	0.049
202232290177_R06C01	5	67325000	69775000	19	0.009
202232290177_R06C01	5	76650000	81175000	47	0.051
202232290177_R06C01	5	136650000	143575000	105	0.004
202232290177_R06C01	5	149475000	152225000	37	0.044
202232290177_R06C01	6	104775000	170977534	630	-0.002
202232290177_R06C01	7	62233579	159039332	858	0.014
202232290177_R06C01	8	105000	23625000	238	-0.038
202232290177_R06C01	8	24525000	43494444	195	0.014
202232290177_R06C01	8	46969444	146277011	816	0.067
202232290177_R06C01	9	66534426	141076716	696	0.014
202232290177_R06C01	15	81275000	87300000	60	0.66
202232290177_R06C01	1	143983393	147825000	31	0.31
202232290177_R06C01	1	149700000	153975000	73	0.333
202232290177_R06C01	15	35450000	40225000	42	0.395
202232290177_R06C01	15	60825000	81225000	292	0.178
202232290177_R06C01	15	87625000	92075000	59	0.357
202232290177_R06C01	15	92225000	100975000	86	0.678
202232290177_R06C01	17	52450000	54025000	12	0.232
202232290177_R06C01	18	72975000	74475000	14	0.259
202232290177_R06C01	21	15575000	18475000	20	0.435
202232290177_R06C01	21	18825000	48084948	285	0.226
202232290177_R06C01	3	76225000	81825000	19	0.18
202232290177_R06C01	3	86625000	90027427	13	0.086
202232290177_R06C01	5	4550000	46027821	278	0.23
202232290177_R06C01	5	70700000	76525000	68	0.285
202232290177_R06C01	5	148025000	148600000	8	0.135
202232290177_R06C01	5	148675000	149425000	14	0.971
202232290177_R06C01	5	152625000	153875000	11	0.348
202232290177_R06C01	8	23700000	24275000	6	0.255
202232290177_R06C01	11	130000	50516927	499	-0.595
202232290177_R06C01	20	130000	7075000	91	-0.369
202232290177_R06C01	6	130000	8075000	112	-0.58
202232290177_R06C01	2	30000	725000	14	-0.554
202232290177_R06C01	16	80000	35142901	413	-0.724
202232290177_R06C01	9	80000	30325000	141	-0.657
202232290177_R06C01	5	81275000	83175000	16	-0.314
202232290177_R06C01	1	93709	121392717	1329	-0.161
202232290177_R06C01	1	142633228	143443671	3	-0.432
202232290177_R06C01	1	164825000	204125000	350	-0.437
202232290177_R06C01	1	207550000	220275000	119	-0.434
202232290177_R06C01	1	229125000	232725000	48	-0.431
202232290177_R06C01	1	234025000	249220311	164	-0.567
202232290177_R06C01	11	54922103	134898258	878	-0.252
202232290177_R06C01	12	172870	7575000	120	-0.501
202232290177_R06C01	12	7675000	7925000	5	-0.952
202232290177_R06C01	12	8000000	23625000	149	-0.534
202232290177_R06C01	12	29625000	34703347	46	-0.47
202232290177_R06C01	13	19110000	115079939	710	-0.564
202232290177_R06C01	14	19300000	20325000	5	-0.318
202232290177_R06C01	14	20475000	22800000	35	-0.786
202232290177_R06C01	14	22875000	25500000	39	-0.576
202232290177_R06C01	14	25725000	29850000	12	-0.865
202232290177_R06C01	14	30025000	78175000	461	-0.574
202232290177_R06C01	14	78225000	79200000	9	-0.889
202232290177_R06C01	14	79375000	107269770	316	-0.603
202232290177_R06C01	15	22723097	29025000	60	-0.248
202232290177_R06C01	15	40275000	48475000	103	-0.608
202232290177_R06C01	15	48550000	60750000	124	-0.203
202232290177_R06C01	15	101075000	102435696	26	-0.419
202232290177_R06C01	16	46517901	70825000	255	-0.663
202232290177_R06C01	16	71325000	82750000	127	-0.69
202232290177_R06C01	16	82875000	83875000	8	-0.968
202232290177_R06C01	16	83925000	90222377	126	-0.62
202232290177_R06C01	17	25000	19875000	290	-0.616
202232290177_R06C01	17	19925000	21508304	24	-0.19
202232290177_R06C01	17	21733304	22156503	6	-0.581
202232290177_R06C01	17	25306503	44575000	286	-0.497
202232290177_R06C01	18	10425000	10725000	6	-0.484
202232290177_R06C01	18	10875000	15205449	43	-0.195
202232290177_R06C01	18	74525000	78008624	47	-0.09
202232290177_R06C01	19	180000	24415891	394	-0.572
202232290177_R06C01	19	27990891	54075000	396	-0.586
202232290177_R06C01	19	54125000	55575000	30	-0.871
202232290177_R06C01	19	55625000	59084492	61	-0.497
202232290177_R06C01	21	10798948	11144065	4	-0.308
202232290177_R06C01	22	17625000	18625000	18	-0.588
202232290177_R06C01	22	18750000	49350000	454	-0.276
202232290177_R06C01	3	75550000	75925000	5	-0.15
202232290177_R06C01	3	82175000	85925000	7	-0.138
202232290177_R06C01	5	49577821	67125000	134	-0.575
202232290177_R06C01	5	83475000	86475000	9	-0.916
202232290177_R06C01	5	86575000	136400000	344	-0.558
202232290177_R06C01	5	143800000	147900000	30	-0.589
202232290177_R06C01	5	153950000	180777630	284	-0.143
202232290177_R06C01	6	8125000	10875000	24	-0.831
202232290177_R06C01	6	10975000	25125000	137	-0.557
202232290177_R06C01	6	25175000	25925000	10	-0.854
202232290177_R06C01	6	25975000	58540083	410	-0.495
202232290177_R06C01	6	62589295	103925000	204	-0.674
202232290177_R06C01	9	31275000	44817470	92	-0.262
202232290177_R07C01	11	130000	50516927	499	0.036
202232290177_R07C01	20	130000	26234785	239	0.004
202232290177_R07C01	4	55000	49574529	389	-0.022
202232290177_R07C01	5	55000	46027821	348	-0.001
202232290177_R07C01	1	93709	775000	4	0.022
202232290177_R07C01	1	142633228	148927230	39	-0.076
202232290177_R07C01	11	54922103	134898258	878	0.019
202232290177_R07C01	12	172870	34275000	365	0.045
202232290177_R07C01	12	38178347	133795948	958	0.012
202232290177_R07C01	13	19110000	115079939	710	0.016
202232290177_R07C01	15	22723097	102435696	916	0.041
202232290177_R07C01	16	23775000	25900000	24	-0.072
202232290177_R07C01	16	70900000	71325000	6	-0.073
202232290177_R07C01	20	29484785	62932760	460	-0.006
202232290177_R07C01	21	10798948	11144065	4	0.079
202232290177_R07C01	22	16373925	19525000	37	0.039
202232290177_R07C01	22	21575000	23825000	34	0.11
202232290177_R07C01	3	155000	90027427	756	0.036
202232290177_R07C01	3	93602427	197881215	925	0.046
202232290177_R07C01	4	52705059	190972138	870	0.038
202232290177_R07C01	5	49577821	180777630	1126	0.052
202232290177_R07C01	8	105000	43494444	439	0.025
202232290177_R07C01	8	46969444	146277011	816	0.025
202232290177_R07C01	9	66534426	141076716	696	-0.039
202232290177_R07C01	2	30000	92188086	852	0.279
202232290177_R07C01	1	39150000	40175000	19	0.419
202232290177_R07C01	1	149225000	151325000	30	0.527
202232290177_R07C01	1	160075000	160275000	5	0.475
202232290177_R07C01	1	170525000	171350000	9	0.603
202232290177_R07C01	1	202175000	202875000	12	0.221
202232290177_R07C01	1	212350000	212825000	9	0.368
202232290177_R07C01	1	232775000	233075000	5	0.725
202232290177_R07C01	14	19300000	20325000	5	0.184
202232290177_R07C01	2	95438086	243051238	1294	0.263
202232290177_R07C01	21	14694065	48084948	312	0.244
202232290177_R07C01	22	19575000	21475000	33	0.339
202232290177_R07C01	6	130000	58540083	693	-0.301
202232290177_R07C01	18	30000	14000000	129	-0.812
202232290177_R07C01	7	55000	57902166	564	-0.321
202232290177_R07C01	10	80000	39011885	408	-0.352
202232290177_R07C01	16	80000	23000000	280	-0.905
202232290177_R07C01	9	80000	200000	2	-0.234
202232290177_R07C01	1	825000	12775000	199	-0.377
202232290177_R07C01	1	12825000	13875000	5	-0.7
202232290177_R07C01	1	13925000	39025000	384	-0.261
202232290177_R07C01	1	40225000	121392717	718	-0.249
202232290177_R07C01	1	151375000	160025000	133	-0.157
202232290177_R07C01	1	160325000	170300000	117	-0.15
202232290177_R07C01	1	171475000	202125000	243	-0.156
202232290177_R07C01	1	202925000	212275000	131	-0.123
202232290177_R07C01	1	212875000	232725000	211	-0.127
202232290177_R07C01	1	233125000	249220311	174	-0.192
202232290177_R07C01	10	42723344	107575000	615	-0.301
202232290177_R07C01	10	108075000	109100000	6	-0.61
202232290177_R07C01	10	109475000	135462374	299	-0.306
202232290177_R07C01	12	34375000	34703347	5	-0.421
202232290177_R07C01	14	20475000	107269770	872	-0.193
202232290177_R07C01	16	23100000	23725000	12	-0.493
202232290177_R07C01	16	26325000	35142901	97	-0.45
202232290177_R07C01	16	46517901	70825000	255	-0.362
202232290177_R07C01	16	71400000	90222377	260	-0.408
202232290177_R07C01	17	25000	22156503	320	-0.814
202232290177_R07C01	17	25306503	29925000	64	-0.285
202232290177_R07C01	17	30000000	30575000	8	-0.896
202232290177_R07C01	17	30675000	44025000	208	-0.308
202232290177_R07C01	17	44075000	44325000	5	-0.768
202232290177_R07C01	17	44575000	81122605	487	-0.318
202232290177_R07C01	18	14150000	15205449	6	-0.429
202232290177_R07C01	18	18580449	78008624	417	-0.844
202232290177_R07C01	19	180000	24415891	394	-0.455
202232290177_R07C01	19	27990891	59084492	487	-0.393
202232290177_R07C01	22	23875000	51222283	412	-0.713
202232290177_R07C01	6	62589295	170977534	834	-0.323
202232290177_R07C01	7	62233579	159039332	858	-0.34
202232290177_R07C01	9	275000	35825000	186	-0.712
202232290177_R07C01	9	35875000	44817470	45	-0.223
202232290177_R08C01	5	55000	14875000	161	-0.047
202232290177_R08C01	9	80000	44817470	233	-0.012
202232290177_R08C01	1	93709	121392717	1329	-0.063
202232290177_R08C01	1	142633228	249220311	1118	0.037
202232290177_R08C01	11	54922103	87819189	421	-0.063
202232290177_R08C01	12	38178347	133795948	958	-0.021
202232290177_R08C01	14	69025000	107269770	466	-0.031
202232290177_R08C01	17	50575000	66425000	176	0.026
202232290177_R08C01	18	54325000	78008624	191	0.059
202232290177_R08C01	19	52325000	52575000	6	-0.068
202232290177_R08C01	21	10798948	11144065	4	0.046
202232290177_R08C01	21	14694065	16425000	17	0.076
202232290177_R08C01	21	18475000	48084948	286	-0.021
202232290177_R08C01	4	52705059	190972138	870	-0.063
202232290177_R08C01	5	15925000	23275000	36	0.057
202232290177_R08C01	5	52000000	68850000	145	0.015
202232290177_R08C01	5	90675000	98275000	52	0.027
202232290177_R08C01	6	15600000	26275000	94	-0.026
202232290177_R08C01	6	146625000	152050000	61	0.07
202232290177_R08C01	6	156175000	170977534	185	-0.04
202232290177_R08C01	7	7150000	55475000	422	0.087
202232290177_R08C01	7	62233579	159039332	858	-0.066
202232290177_R08C01	9	66534426	130100000	493	-0.001
202232290177_R08C01	18	30000	6850000	53	0.258
202232290177_R08C01	2	30000	92188086	852	0.149
202232290177_R08C01	11	87975000	93525000	30	0.62
202232290177_R08C01	12	172870	34175000	364	0.122
202232290177_R08C01	13	20225000	111925000	647	0.127
202232290177_R08C01	14	19300000	68175000	399	0.188
202232290177_R08C01	14	68225000	68975000	12	0.571
202232290177_R08C01	15	27200000	93975000	784	0.461
202232290177_R08C01	15	94200000	96875000	20	1.281
202232290177_R08C01	15	96925000	102435696	69	0.79
202232290177_R08C01	17	66475000	70525000	31	0.433
202232290177_R08C01	18	18580449	51775000	211	0.115
202232290177_R08C01	18	51929568	54150000	15	0.532
202232290177_R08C01	2	95438086	238375000	1207	0.254
202232290177_R08C01	21	16525000	18050000	9	0.748
202232290177_R08C01	3	155000	82175000	737	0.214
202232290177_R08C01	3	85925000	90027427	14	0.397
202232290177_R08C01	3	145875000	153825000	72	0.122
202232290177_R08C01	5	14925000	15775000	6	0.513
202232290177_R08C01	5	26625000	46027821	136	0.251
202232290177_R08C01	5	114700000	115250000	7	0.137
202232290177_R08C01	5	123275000	125125000	16	0.093
202232290177_R08C01	5	157650000	158525000	9	0.277
202232290177_R08C01	6	112425000	114250000	14	0.292
202232290177_R08C01	6	123125000	136675000	108	0.2
202232290177_R08C01	8	105000	43494444	439	0.185
202232290177_R08C01	8	47575000	142325000	741	0.323
202232290177_R08C01	11	130000	3750000	68	-0.756
202232290177_R08C01	20	130000	26234785	239	-0.239
202232290177_R08C01	6	130000	15525000	196	-0.519
202232290177_R08C01	4	55000	49574529	389	-0.142
202232290177_R08C01	7	55000	7050000	117	-0.408
202232290177_R08C01	10	80000	39011885	408	-0.267
202232290177_R08C01	16	80000	32000000	396	-1.137
202232290177_R08C01	10	42723344	135462374	920	-0.349
202232290177_R08C01	11	3825000	50050000	429	-0.268
202232290177_R08C01	11	50225000	50516927	2	-0.796
202232290177_R08C01	11	93575000	134898258	427	-0.39
202232290177_R08C01	12	34275000	34703347	6	-0.647
202232290177_R08C01	13	19110000	20150000	11	-0.354
202232290177_R08C01	13	111975000	115079939	52	-0.273
202232290177_R08C01	15	22723097	27125000	43	-0.152
202232290177_R08C01	16	32175000	33925000	9	-0.578
202232290177_R08C01	16	33986575	35142901	8	-1.072
202232290177_R08C01	16	46517901	62350000	162	-0.971
202232290177_R08C01	16	62850000	66350000	14	-0.519
202232290177_R08C01	16	66425000	90222377	345	-0.959
202232290177_R08C01	17	25000	7975000	138	-1.093
202232290177_R08C01	17	8025000	22156503	182	-0.41
202232290177_R08C01	17	25306503	50225000	368	-0.407
202232290177_R08C01	17	70575000	81122605	197	-0.281
202232290177_R08C01	18	6925000	15205449	82	-0.333
202232290177_R08C01	19	180000	24415891	394	-0.273
202232290177_R08C01	19	27990891	42950000	201	-0.543
202232290177_R08C01	19	43925000	44325000	9	-1.234
202232290177_R08C01	19	44400000	44975000	12	-0.744
202232290177_R08C01	19	45025000	46825000	36	-1.288
202232290177_R08C01	19	46875000	50425000	68	-0.429
202232290177_R08C01	19	50475000	52275000	35	-0.908
202232290177_R08C01	19	52625000	55725000	62	-1.029
202232290177_R08C01	19	55775000	59084492	58	-0.543
202232290177_R08C01	2	238425000	243051238	87	-0.292
202232290177_R08C01	20	29484785	58025000	381	-0.522
202232290177_R08C01	20	58100000	58375000	6	-0.914
202232290177_R08C01	20	58450000	59200000	9	-0.377
202232290177_R08C01	20	59450000	62932760	64	-0.831
202232290177_R08C01	22	16373925	51222283	516	-0.567
202232290177_R08C01	3	83225000	85325000	5	-0.21
202232290177_R08C01	3	93602427	145800000	452	-0.72
202232290177_R08C01	3	153925000	197881215	401	-0.75
202232290177_R08C01	5	23525000	26075000	9	-0.367
202232290177_R08C01	5	49577821	51650000	7	-0.548
202232290177_R08C01	5	69775000	90600000	168	-0.596
202232290177_R08C01	5	98500000	113150000	73	-0.613
202232290177_R08C01	5	113500000	114625000	7	-1.038
202232290177_R08C01	5	115350000	123075000	50	-0.595
202232290177_R08C01	5	125400000	148825000	259	-0.824
202232290177_R08C01	5	148875000	154450000	67	-0.212
202232290177_R08C01	5	154800000	156525000	9	-0.718
202232290177_R08C01	5	156575000	157450000	14	-0.128
202232290177_R08C01	5	158600000	180777630	243	-0.311
202232290177_R08C01	6	26325000	33625000	123	-0.673
202232290177_R08C01	6	33675000	58540083	280	-0.166
202232290177_R08C01	6	62589295	112375000	290	-0.115
202232290177_R08C01	6	114475000	123025000	50	-0.437
202232290177_R08C01	6	136750000	146350000	91	-0.393
202232290177_R08C01	6	152125000	155900000	35	-0.451
202232290177_R08C01	7	55525000	57902166	25	-0.458
202232290177_R08C01	8	46969444	47250000	3	-0.159
202232290177_R08C01	8	142375000	146277011	72	-0.323
202232290177_R08C01	9	130175000	141076716	203	-0.42
202232290190_R01C01	10	111200000	131975000	239	-0.083
202232290190_R01C01	11	1475000	1625000	4	-0.088
202232290190_R01C01	19	1675000	3075000	29	-0.058
202232290190_R01C01	18	30000	15205449	135	-0.083
202232290190_R01C01	4	55000	49574529	389	-0.116
202232290190_R01C01	16	80000	725000	14	-0.09
202232290190_R01C01	1	6525000	12825000	110	0.046
202232290190_R01C01	1	142633228	172350000	343	0.064
202232290190_R01C01	1	179525000	183425000	50	0.037
202232290190_R01C01	10	23225000	39011885	152	-0.017
202232290190_R01C01	10	42723344	108075000	616	-0.078
202232290190_R01C01	12	172870	34703347	370	-0.045
202232290190_R01C01	12	38178347	52125000	129	0.048
202232290190_R01C01	12	52475000	53475000	20	-0.071
202232290190_R01C01	12	53775000	126550000	707	0.028
202232290190_R01C01	13	20150000	111525000	640	-0.007
202232290190_R01C01	14	19300000	78175000	552	-0.085
202232290190_R01C01	15	22723097	24650000	17	-0.095
202232290190_R01C01	16	1375000	32175000	371	-0.06
202232290190_R01C01	16	46517901	87475000	467	0.027
202232290190_R01C01	16	89225000	90222377	20	-0.045
202232290190_R01C01	17	26675000	28375000	26	-0.036
202232290190_R01C01	17	32500000	77075000	607	-0.001
202232290190_R01C01	17	77725000	81122605	67	-0.062
202232290190_R01C01	18	18580449	19425000	8	0.04
202232290190_R01C01	19	7025000	8825000	32	-0.043
202232290190_R01C01	19	12475000	12725000	6	0.012
202232290190_R01C01	20	60525000	62932760	48	-0.112
202232290190_R01C01	21	10798948	11144065	4	-0.051
202232290190_R01C01	22	29250000	31525000	39	0.081
202232290190_R01C01	22	34025000	36825000	25	0.061
202232290190_R01C01	22	48475000	48925000	7	-0.095
202232290190_R01C01	4	52705059	190972138	870	-0.023
202232290190_R01C01	5	14125000	16175000	24	0.076
202232290190_R01C01	5	17825000	46027821	159	0.075
202232290190_R01C01	5	122650000	125925000	27	0.008
202232290190_R01C01	5	174750000	179325000	76	0.048
202232290190_R01C01	6	56275000	58540083	20	-0.053
202232290190_R01C01	6	62589295	105475000	208	-0.086
202232290190_R01C01	7	39975000	49825000	93	0.026
202232290190_R01C01	7	51375000	57902166	48	-0.104
202232290190_R01C01	7	63775000	97700000	256	0.077
202232290190_R01C01	7	98475000	154800000	508	-0.012
202232290190_R01C01	8	7050000	9425000	20	0.03
202232290190_R01C01	8	12375000	20250000	69	0.074
202232290190_R01C01	8	21625000	43494444	236	0.059
202232290190_R01C01	9	75525000	95875000	138	0.065
202232290190_R01C01	9	103150000	106025000	10	0.073
202232290190_R01C01	5	111200000	111650000	5	0.358
202232290190_R01C01	5	118875000	122500000	22	0.5
202232290190_R01C01	6	118875000	119300000	5	0.097
202232290190_R01C01	6	130000	1425000	20	0.494
202232290190_R01C01	6	1475000	2175000	10	0.794
202232290190_R01C01	11	1675000	4200000	44	0.228
202232290190_R01C01	18	29025000	41875000	66	0.591
202232290190_R01C01	2	30000	92188086	852	0.229
202232290190_R01C01	7	55000	8275000	131	0.349
202232290190_R01C01	1	93709	675000	3	0.153
202232290190_R01C01	1	14000000	16825000	42	0.115
202232290190_R01C01	1	16875000	17187829	6	0.45
202232290190_R01C01	1	17225000	121392717	1072	0.11
202232290190_R01C01	1	178350000	179400000	13	0.422
202232290190_R01C01	1	183500000	233125000	493	0.3
202232290190_R01C01	1	233200000	245125000	118	0.64
202232290190_R01C01	1	245200000	247750000	38	0.351
202232290190_R01C01	10	9750000	12675000	34	0.613
202232290190_R01C01	10	13525000	22550000	81	0.784
202232290190_R01C01	10	22625000	23125000	9	0.353
202232290190_R01C01	12	52225000	52425000	5	0.444
202232290190_R01C01	12	53525000	53725000	5	0.427
202232290190_R01C01	12	131825000	133795948	38	0.129
202232290190_R01C01	18	19600000	28975000	60	0.835
202232290190_R01C01	19	180000	1625000	28	0.217
202232290190_R01C01	19	8900000	12425000	64	0.347
202232290190_R01C01	19	45675000	46750000	22	0.271
202232290190_R01C01	19	46825000	47925000	21	0.764
202232290190_R01C01	19	47975000	53975000	116	0.193
202232290190_R01C01	2	95438086	199075000	820	0.253
202232290190_R01C01	20	30275000	58850000	384	0.14
202232290190_R01C01	22	16373925	23575000	100	0.337
202232290190_R01C01	22	24425000	25025000	12	0.088
202232290190_R01C01	22	25100000	29175000	51	0.409
202232290190_R01C01	22	32875000	33850000	13	0.341
202232290190_R01C01	22	45875000	48375000	39	0.248
202232290190_R01C01	3	32350000	32600000	5	0.224
202232290190_R01C01	3	116775000	197881215	777	0.169
202232290190_R01C01	5	49577821	67575000	138	0.518
202232290190_R01C01	5	67650000	107025000	263	0.169
202232290190_R01C01	5	111875000	112900000	15	0.734
202232290190_R01C01	5	113150000	115425000	17	0.311
202232290190_R01C01	5	115550000	115925000	6	0.65
202232290190_R01C01	5	116025000	118775000	15	0.964
202232290190_R01C01	5	145050000	159575000	150	0.518
202232290190_R01C01	6	2225000	16675000	178	0.405
202232290190_R01C01	6	16725000	28975000	127	0.141
202232290190_R01C01	6	29525000	35625000	104	0.175
202232290190_R01C01	6	35675000	47050000	157	0.518
202232290190_R01C01	6	47150000	48625000	11	0.222
202232290190_R01C01	6	49125000	52525000	26	0.505
202232290190_R01C01	6	53675000	56225000	16	0.281
202232290190_R01C01	6	128175000	128450000	2	0.261
202232290190_R01C01	6	147150000	147925000	7	0.157
202232290190_R01C01	6	148225000	149450000	14	0.606
202232290190_R01C01	7	8375000	14400000	25	0.8
202232290190_R01C01	7	14825000	18600000	30	1.168
202232290190_R01C01	7	18775000	20725000	15	0.636
202232290190_R01C01	7	20825000	22150000	11	0.115
202232290190_R01C01	7	22275000	39875000	196	0.585
202232290190_R01C01	8	46969444	146277011	816	0.111
202232290190_R01C01	9	32975000	44817470	85	0.435
202232290190_R01C01	9	66534426	69669464	4	0.23
202232290190_R01C01	9	70992734	75350000	35	0.685
202232290190_R01C01	9	95925000	97675000	26	0.564
202232290190_R01C01	9	97725000	97925000	5	0.102
202232290190_R01C01	9	106825000	121925000	118	0.537
202232290190_R01C01	9	122300000	127775000	64	0.812
202232290190_R01C01	9	127925000	137725000	172	0.198
202232290190_R01C01	9	139025000	141076716	39	0.287
202232290190_R01C01	11	130000	1425000	26	-0.642
202232290190_R01C01	20	130000	22575000	198	-0.19
202232290190_R01C01	6	29025000	29475000	8	-0.134
202232290190_R01C01	5	55000	14050000	146	-0.246
202232290190_R01C01	1	775000	2475000	35	-0.219
202232290190_R01C01	16	775000	1325000	12	-0.446
202232290190_R01C01	10	80000	1175000	22	-0.601
202232290190_R01C01	9	80000	32850000	148	-0.622
202232290190_R01C01	1	2525000	3375000	16	-0.519
202232290190_R01C01	1	3425000	6475000	40	-0.289
202232290190_R01C01	1	12875000	13925000	5	-0.265
202232290190_R01C01	1	172425000	178175000	46	-0.179
202232290190_R01C01	1	247825000	249220311	17	-0.061
202232290190_R01C01	10	1225000	3425000	30	-1.037
202232290190_R01C01	10	3475000	9375000	70	-0.765
202232290190_R01C01	10	12800000	13450000	10	-0.512
202232290190_R01C01	10	108300000	110925000	9	-0.388
202232290190_R01C01	10	132075000	134125000	30	-0.506
202232290190_R01C01	10	134175000	134575000	9	-0.156
202232290190_R01C01	10	134625000	135462374	17	-0.555
202232290190_R01C01	11	4350000	49750000	422	-0.106
202232290190_R01C01	11	50050000	50516927	3	-0.568
202232290190_R01C01	11	54922103	70275000	236	-0.24
202232290190_R01C01	11	70325000	71275000	20	-0.595
202232290190_R01C01	11	71325000	129825000	563	-0.215
202232290190_R01C01	11	129875000	134898258	59	-0.617
202232290190_R01C01	12	126675000	131775000	54	-0.353
202232290190_R01C01	13	19110000	20025000	10	-0.422
202232290190_R01C01	13	111575000	115079939	60	-0.323
202232290190_R01C01	14	78225000	79375000	10	-0.511
202232290190_R01C01	14	79600000	105975000	294	-0.23
202232290190_R01C01	14	106025000	106375000	7	-0.607
202232290190_R01C01	14	106425000	107269770	14	-0.284
202232290190_R01C01	15	24875000	27125000	26	-0.387
202232290190_R01C01	15	27200000	102435696	873	-0.119
202232290190_R01C01	16	32275000	35142901	16	-0.327
202232290190_R01C01	16	87525000	89175000	34	-0.316
202232290190_R01C01	17	25000	225000	5	-2.542
202232290190_R01C01	17	273313	1225000	18	-1.19
202232290190_R01C01	17	1275000	9875000	145	-0.642
202232290190_R01C01	17	9925000	10925000	13	-0.168
202232290190_R01C01	17	11125000	22156503	139	-0.546
202232290190_R01C01	17	25306503	26625000	17	-0.512
202232290190_R01C01	17	28500000	32375000	44	-0.493
202232290190_R01C01	17	77125000	77675000	11	-0.354
202232290190_R01C01	18	42275000	54150000	92	-0.137
202232290190_R01C01	18	54325000	74900000	151	-1.031
202232290190_R01C01	18	74975000	76350000	10	-0.597
202232290190_R01C01	18	76425000	78008624	30	-0.189
202232290190_R01C01	19	3125000	6900000	70	-0.651
202232290190_R01C01	19	12775000	17325000	80	-0.628
202232290190_R01C01	19	17375000	18825000	30	-0.112
202232290190_R01C01	19	18875000	22825000	44	-0.595
202232290190_R01C01	19	22925000	24415891	11	-0.13
202232290190_R01C01	19	27990891	35700000	75	-0.173
202232290190_R01C01	19	35775000	36075000	7	-0.557
202232290190_R01C01	19	36125000	45625000	153	-0.155
202232290190_R01C01	19	54025000	59084492	93	-0.124
202232290190_R01C01	2	199550000	240325000	424	-0.323
202232290190_R01C01	2	240375000	241975000	30	-0.761
202232290190_R01C01	2	242025000	242675000	13	-0.474
202232290190_R01C01	2	242725000	243051238	7	-0.766
202232290190_R01C01	20	22650000	25025000	28	-0.546
202232290190_R01C01	20	25075000	26234785	13	-0.256
202232290190_R01C01	20	29484785	30225000	10	-0.472
202232290190_R01C01	20	58975000	60475000	18	-0.347
202232290190_R01C01	21	14694065	48084948	312	-0.25
202232290190_R01C01	22	23625000	24295000	13	-0.498
202232290190_R01C01	22	31575000	32825000	19	-0.628
202232290190_R01C01	22	36875000	39975000	59	-0.596
202232290190_R01C01	22	40025000	45800000	96	-0.139
202232290190_R01C01	22	48975000	50025000	19	-1.114
202232290190_R01C01	22	50075000	51222283	24	-0.737
202232290190_R01C01	3	155000	32225000	265	-0.171
202232290190_R01C01	3	32700000	90027427	486	-0.146
202232290190_R01C01	3	93602427	116575000	148	-0.15
202232290190_R01C01	5	16325000	17640329	19	-0.29
202232290190_R01C01	5	107100000	111075000	23	-0.639
202232290190_R01C01	5	126000000	126900000	11	-0.258
202232290190_R01C01	5	126975000	144450000	202	-0.558
202232290190_R01C01	5	159625000	174525000	132	-0.575
202232290190_R01C01	5	179375000	180777630	24	-0.643
202232290190_R01C01	6	52600000	53600000	16	-0.161
202232290190_R01C01	6	105575000	118525000	123	-0.934
202232290190_R01C01	6	119375000	123250000	20	-0.933
202232290190_R01C01	6	123650000	125625000	10	-0.361
202232290190_R01C01	6	125675000	127925000	18	-0.878
202232290190_R01C01	6	128675000	147025000	171	-0.428
202232290190_R01C01	6	149550000	170977534	256	-0.513
202232290190_R01C01	7	50000000	51300000	15	-0.399
202232290190_R01C01	7	62233579	63700000	9	-0.283
202232290190_R01C01	7	97775000	98425000	10	-0.251
202232290190_R01C01	7	154875000	159039332	75	-0.362
202232290190_R01C01	8	105000	6925000	68	-1.023
202232290190_R01C01	8	9525000	11900000	39	-0.886
202232290190_R01C01	8	20400000	21575000	7	-0.257
202232290190_R01C01	9	98000000	103000000	60	-0.633
202232290190_R01C01	9	137775000	138975000	25	-0.172
202232290190_R02C01	11	130000	50516927	499	0.074
202232290190_R02C01	20	130000	1225000	17	0.006
202232290190_R02C01	2	30000	92188086	852	0.045
202232290190_R02C01	10	30925000	39011885	73	-0.005
202232290190_R02C01	22	30925000	32075000	20	-0.023
202232290190_R02C01	4	55000	25675000	252	-0.083
202232290190_R02C01	1	55525000	121392717	509	0.091
202232290190_R02C01	1	142633228	218525000	770	0.076
202232290190_R02C01	10	42723344	49600000	65	0.06
202232290190_R02C01	12	38178347	133795948	958	-0.016
202232290190_R02C01	15	28125000	90425000	729	0
202232290190_R02C01	15	93300000	100675000	69	0.039
202232290190_R02C01	17	25306503	58775000	445	-0.08
202232290190_R02C01	17	60150000	81122605	314	-0.097
202232290190_R02C01	2	159725000	159975000	4	0.012
202232290190_R02C01	2	200025000	215800000	134	0.016
202232290190_R02C01	20	34075000	35625000	28	-0.005
202232290190_R02C01	20	37225000	38025000	10	-0.061
202232290190_R02C01	22	34025000	36250000	16	-0.063
202232290190_R02C01	5	49577821	50450000	4	0.071
202232290190_R02C01	5	53625000	141025000	686	-0.093
202232290190_R02C01	5	157450000	158525000	10	0.064
202232290190_R02C01	5	162875000	169025000	39	-0.001
202232290190_R02C01	6	49650000	56725000	62	-0.102
202232290190_R02C01	8	1725000	43494444	409	0.027
202232290190_R02C01	18	30000	15205449	135	0.18
202232290190_R02C01	7	55000	57902166	564	0.144
202232290190_R02C01	1	218600000	219150000	5	0.553
202232290190_R02C01	1	219350000	249220311	343	0.101
202232290190_R02C01	10	3000000	23475000	217	0.159
202232290190_R02C01	10	50750000	64475000	82	0.228
202232290190_R02C01	10	74650000	78700000	44	0.17
202232290190_R02C01	12	172870	32925000	359	0.104
202232290190_R02C01	14	19300000	107269770	877	0.108
202232290190_R02C01	15	90475000	91175000	13	0.511
202232290190_R02C01	15	100750000	102435696	30	0.32
202232290190_R02C01	17	14225000	21175000	103	0.645
202232290190_R02C01	17	21225000	21508304	6	0.19
202232290190_R02C01	17	58900000	60025000	13	0.21
202232290190_R02C01	18	18580449	78008624	417	0.165
202232290190_R02C01	2	95438086	157425000	509	0.18
202232290190_R02C01	2	157750000	159625000	15	0.682
202232290190_R02C01	2	163925000	167150000	22	0.317
202232290190_R02C01	2	168950000	169500000	6	0.243
202232290190_R02C01	2	173275000	175700000	31	0.268
202232290190_R02C01	2	178275000	198200000	124	0.319
202232290190_R02C01	2	198275000	199550000	9	0.584
202232290190_R02C01	20	29484785	34025000	73	0.358
202232290190_R02C01	20	35750000	37150000	25	0.46
202232290190_R02C01	20	62725000	62932760	5	0.276
202232290190_R02C01	21	14694065	48084948	312	0.223
202232290190_R02C01	22	16373925	16948925	2	0.141
202232290190_R02C01	22	17075000	17675000	8	0.521
202232290190_R02C01	22	17725000	30875000	194	0.963
202232290190_R02C01	3	155000	90027427	756	0.118
202232290190_R02C01	3	164675000	172250000	61	0.241
202232290190_R02C01	3	176525000	186075000	105	0.337
202232290190_R02C01	4	25775000	49574529	137	0.244
202232290190_R02C01	4	52705059	190972138	870	0.396
202232290190_R02C01	5	14050000	20175000	50	0.302
202232290190_R02C01	5	27075000	46027821	135	0.275
202232290190_R02C01	5	50675000	53550000	17	0.421
202232290190_R02C01	7	62233579	159039332	858	0.173
202232290190_R02C01	8	46969444	146277011	816	0.175
202232290190_R02C01	6	130000	4700000	67	-0.485
202232290190_R02C01	5	55000	13950000	145	-0.588
202232290190_R02C01	10	80000	1175000	22	-0.504
202232290190_R02C01	16	80000	23725000	292	-0.708
202232290190_R02C01	9	80000	4575000	34	-1.286
202232290190_R02C01	1	93709	2325000	35	-0.262
202232290190_R02C01	1	2375000	3375000	19	-0.593
202232290190_R02C01	1	3425000	55475000	766	-0.237
202232290190_R02C01	10	1225000	2475000	18	-0.847
202232290190_R02C01	10	2675000	2925000	3	-0.336
202232290190_R02C01	10	23600000	30850000	75	-0.549
202232290190_R02C01	10	49675000	50650000	15	-0.281
202232290190_R02C01	10	64575000	74550000	99	-0.523
202232290190_R02C01	10	78825000	79425000	9	-0.844
202232290190_R02C01	10	79475000	135462374	606	-0.609
202232290190_R02C01	11	54922103	117175000	645	-0.124
202232290190_R02C01	11	117250000	117825000	10	-0.646
202232290190_R02C01	11	117875000	134898258	223	-0.297
202232290190_R02C01	12	33000000	34703347	11	-0.193
202232290190_R02C01	13	19110000	111925000	658	-0.393
202232290190_R02C01	13	111975000	113125000	20	-0.822
202232290190_R02C01	13	113175000	115079939	32	-0.555
202232290190_R02C01	15	22723097	23682427	11	-0.496
202232290190_R02C01	15	23825000	26950000	30	-1.024
202232290190_R02C01	15	27050000	28025000	9	-0.749
202232290190_R02C01	15	91225000	93225000	25	-0.269
202232290190_R02C01	16	23775000	24350000	8	-1.131
202232290190_R02C01	16	24475000	30675000	74	-0.706
202232290190_R02C01	16	30725000	33986575	32	-0.416
202232290190_R02C01	16	34236575	35142901	7	-0.821
202232290190_R02C01	16	46517901	58775000	154	-0.648
202232290190_R02C01	16	58875000	90222377	367	-0.311
202232290190_R02C01	17	25000	14150000	205	-0.711
202232290190_R02C01	17	21733304	22156503	6	-0.203
202232290190_R02C01	19	180000	24415891	394	-0.277
202232290190_R02C01	19	27990891	59084492	487	-0.32
202232290190_R02C01	2	160050000	163525000	33	-0.39
202232290190_R02C01	2	167350000	168825000	8	-0.35
202232290190_R02C01	2	169600000	173175000	39	-0.47
202232290190_R02C01	2	175800000	178200000	21	-0.258
202232290190_R02C01	2	216025000	223925000	90	-0.506
202232290190_R02C01	2	224175000	243051238	249	-0.136
202232290190_R02C01	20	1275000	22300000	178	-0.582
202232290190_R02C01	20	22450000	24925000	29	-0.907
202232290190_R02C01	20	24975000	26234785	15	-0.481
202232290190_R02C01	20	38400000	39175000	4	-3.472
202232290190_R02C01	20	39275000	62675000	315	-0.617
202232290190_R02C01	21	10798948	11144065	4	-0.501
202232290190_R02C01	22	32125000	33850000	23	-0.838
202232290190_R02C01	22	36350000	51222283	253	-0.66
202232290190_R02C01	3	93602427	164250000	590	-0.498
202232290190_R02C01	3	172325000	176225000	18	-0.255
202232290190_R02C01	3	186150000	197881215	151	-0.534
202232290190_R02C01	5	20500000	26625000	18	-0.405
202232290190_R02C01	5	141075000	141275000	5	-0.561
202232290190_R02C01	5	141325000	157250000	161	-0.229
202232290190_R02C01	5	158600000	162625000	28	-0.375
202232290190_R02C01	5	169075000	180777630	176	-0.298
202232290190_R02C01	6	4775000	32125000	324	-0.118
202232290190_R02C01	6	32175000	49525000	228	-0.613
202232290190_R02C01	6	56800000	58540083	12	-0.468
202232290190_R02C01	6	62589295	90075000	142	-0.508
202232290190_R02C01	6	90125000	170977534	692	-0.114
202232290190_R02C01	8	105000	1675000	30	-0.27
202232290190_R02C01	9	4675000	5925000	15	-0.923
202232290190_R02C01	9	6025000	27700000	88	-0.473
202232290190_R02C01	9	28250000	44817470	96	-0.16
202232290190_R02C01	9	66534426	141076716	696	-0.18
202232290190_R07C01	1	38650000	121392717	742	-0.046
202232290190_R07C01	1	142633228	227825000	870	-0.057
202232290190_R07C01	1	228875000	249220311	230	-0.088
202232290190_R07C01	11	54922103	70325000	237	-0.082
202232290190_R07C01	11	133975000	134898258	17	0.025
202232290190_R07C01	12	172870	34175000	364	-0.006
202232290190_R07C01	12	115125000	116775000	16	-0.058
202232290190_R07C01	12	126075000	129675000	28	0.033
202232290190_R07C01	13	20150000	111575000	641	-0.048
202232290190_R07C01	14	19300000	72950000	465	0.073
202232290190_R07C01	17	13100000	22156503	123	0.079
202232290190_R07C01	17	66675000	70450000	27	0.064
202232290190_R07C01	18	18580449	74475000	370	0.096
202232290190_R07C01	19	44400000	44975000	12	-0.078
202232290190_R07C01	2	9200000	9775000	11	0.061
202232290190_R07C01	2	91697552	92188086	5	-0.025
202232290190_R07C01	2	216675000	217425000	12	0.016
202232290190_R07C01	20	60000000	62932760	58	-0.023
202232290190_R07C01	21	10798948	11144065	4	-0.016
202232290190_R07C01	21	14694065	15500000	7	-0.106
202232290190_R07C01	21	44075000	47875000	70	-0.06
202232290190_R07C01	3	63875000	90027427	142	0.045
202232290190_R07C01	3	93602427	149600000	482	-0.041
202232290190_R07C01	4	52705059	131550000	474	0.079
202232290190_R07C01	4	137175000	155275000	140	0.017
202232290190_R07C01	4	168600000	170600000	20	0.059
202232290190_R07C01	5	49577821	68000000	142	0.062
202232290190_R07C01	6	10525000	21750000	119	-0.07
202232290190_R07C01	6	51400000	58540083	64	0.003
202232290190_R07C01	6	62589295	113850000	300	-0.059
202232290190_R07C01	8	105000	375000	5	-0.085
202232290190_R07C01	8	93125000	110675000	163	0.011
202232290190_R07C01	8	117950000	142075000	235	0.062
202232290190_R07C01	9	66534426	102575000	264	-0.093
202232290190_R07C01	20	45025000	46975000	30	0.153
202232290190_R07C01	11	30475000	46275000	128	0.262
202232290190_R07C01	11	71125000	106050000	281	0.09
202232290190_R07C01	12	38675000	48675000	72	0.237
202232290190_R07C01	12	133375000	133795948	9	0.178
202232290190_R07C01	15	31925000	102435696	826	0.124
202232290190_R07C01	18	250000	3625000	28	0.206
202232290190_R07C01	2	4075000	6775000	15	0.642
202232290190_R07C01	2	6875000	9125000	27	0.334
202232290190_R07C01	2	12075000	65925000	490	0.276
202232290190_R07C01	2	66125000	68300000	15	0.616
202232290190_R07C01	2	68400000	90210763	188	0.338
202232290190_R07C01	2	95438086	119525000	234	0.159
202232290190_R07C01	2	119975000	207675000	663	0.142
202232290190_R07C01	20	6075000	10350000	27	0.315
202232290190_R07C01	20	58850000	59925000	9	0.583
202232290190_R07C01	21	15575000	44025000	231	0.311
202232290190_R07C01	21	47925000	48084948	4	0.234
202232290190_R07C01	4	9900000	49574529	237	0.225
202232290190_R07C01	5	3625000	16325000	108	0.224
202232290190_R07C01	5	19925000	43625000	149	0.256
202232290190_R07C01	5	44000000	46027821	6	0.591
202232290190_R07C01	6	21875000	24850000	21	0.557
202232290190_R07C01	6	24925000	29075000	69	0.226
202232290190_R07C01	6	33725000	37750000	68	0.167
202232290190_R07C01	6	37850000	38950000	12	0.741
202232290190_R07C01	6	39025000	51075000	135	0.267
202232290190_R07C01	7	3150000	4225000	13	0.156
202232290190_R07C01	7	7050000	55775000	428	0.213
202232290190_R07C01	7	76225000	97525000	139	0.277
202232290190_R07C01	7	102375000	154875000	440	0.123
202232290190_R07C01	8	34900000	37075000	11	1.017
202232290190_R07C01	8	37175000	43494444	81	0.418
202232290190_R07C01	8	65600000	66575000	6	0.282
202232290190_R07C01	8	90925000	93075000	14	0.279
202232290190_R07C01	9	102650000	120000000	126	0.269
202232290190_R07C01	11	130000	475000	7	-0.313
202232290190_R07C01	20	130000	6025000	84	-0.116
202232290190_R07C01	6	130000	5125000	74	-0.527
202232290190_R07C01	18	30000	150000	3	-0.202
202232290190_R07C01	2	30000	800000	15	-1.079
202232290190_R07C01	19	45025000	59084492	265	-0.475
202232290190_R07C01	4	55000	9775000	152	-0.152
202232290190_R07C01	5	55000	3575000	63	-0.558
202232290190_R07C01	7	55000	3075000	56	-0.252
202232290190_R07C01	10	80000	1375000	26	-0.788
202232290190_R07C01	16	80000	1075000	21	-0.853
202232290190_R07C01	9	80000	44817470	233	-0.449
202232290190_R07C01	1	93709	875000	6	-0.109
202232290190_R07C01	1	925000	2325000	29	-0.446
202232290190_R07C01	1	2375000	3325000	18	-0.809
202232290190_R07C01	1	3375000	38075000	524	-0.207
202232290190_R07C01	1	38125000	38575000	10	-0.652
202232290190_R07C01	1	227925000	228800000	18	-0.422
202232290190_R07C01	10	1425000	3125000	20	-1.265
202232290190_R07C01	10	3175000	17225000	166	-0.631
202232290190_R07C01	10	17275000	21825000	30	-1.156
202232290190_R07C01	10	21925000	39011885	166	-0.429
202232290190_R07C01	10	42723344	49600000	65	-0.166
202232290190_R07C01	10	49675000	132500000	804	-0.485
202232290190_R07C01	10	132600000	135325000	49	-1.034
202232290190_R07C01	10	135375000	135462374	2	-0.415
202232290190_R07C01	11	525000	975000	10	-0.925
202232290190_R07C01	11	1025000	1475000	10	-1.314
202232290190_R07C01	11	1525000	3325000	36	-0.862
202232290190_R07C01	11	3425000	30325000	265	-0.424
202232290190_R07C01	11	46325000	50516927	43	-0.243
202232290190_R07C01	11	70375000	71075000	15	-0.519
202232290190_R07C01	11	106350000	132850000	317	-0.303
202232290190_R07C01	11	132925000	133925000	11	-0.773
202232290190_R07C01	12	34275000	34703347	6	-0.745
202232290190_R07C01	12	38178347	38575000	3	-0.629
202232290190_R07C01	12	48825000	111175000	574	-0.105
202232290190_R07C01	12	111275000	115025000	53	-0.393
202232290190_R07C01	12	116825000	125900000	144	-0.374
202232290190_R07C01	12	129950000	131075000	16	-1.093
202232290190_R07C01	12	131125000	133325000	43	-0.341
202232290190_R07C01	13	19110000	20025000	10	-0.385
202232290190_R07C01	13	111625000	113775000	40	-0.597
202232290190_R07C01	13	113825000	115079939	19	-0.313
202232290190_R07C01	14	73025000	106025000	392	-0.577
202232290190_R07C01	14	106075000	106375000	6	-1.133
202232290190_R07C01	14	106425000	107269770	14	-0.56
202232290190_R07C01	15	22723097	31775000	90	-0.246
202232290190_R07C01	16	1125000	1325000	5	-1.443
202232290190_R07C01	16	1375000	10975000	116	-0.802
202232290190_R07C01	16	11025000	11275000	6	-0.388
202232290190_R07C01	16	11325000	35142901	265	-0.732
202232290190_R07C01	16	46517901	62075000	161	-0.57
202232290190_R07C01	16	62350000	66225000	14	-0.282
202232290190_R07C01	16	66350000	70825000	80	-0.664
202232290190_R07C01	16	70900000	71325000	6	-0.161
202232290190_R07C01	16	71400000	88369692	224	-0.671
202232290190_R07C01	16	88444692	89125000	15	-1.153
202232290190_R07C01	16	89175000	89975000	17	-0.798
202232290190_R07C01	16	90025000	90222377	4	-0.341
202232290190_R07C01	17	25000	12925000	197	-0.696
202232290190_R07C01	17	25306503	66575000	547	-0.22
202232290190_R07C01	17	70525000	77025000	119	-0.346
202232290190_R07C01	17	77075000	77475000	9	-0.86
202232290190_R07C01	17	77523231	81122605	70	-0.437
202232290190_R07C01	18	3675000	15205449	104	-0.123
202232290190_R07C01	18	74525000	76775000	25	-0.519
202232290190_R07C01	18	76875000	78008624	22	-0.299
202232290190_R07C01	19	180000	24415891	394	-0.521
202232290190_R07C01	19	27990891	44325000	210	-0.424
202232290190_R07C01	2	875000	2775000	27	-1.623
202232290190_R07C01	2	2850000	3925000	20	-1.202
202232290190_R07C01	2	9825000	11975000	39	-0.284
202232290190_R07C01	2	119575000	119925000	5	-0.302
202232290190_R07C01	2	207775000	216625000	62	-0.401
202232290190_R07C01	2	217475000	240325000	268	-0.547
202232290190_R07C01	2	240375000	241975000	30	-0.853
202232290190_R07C01	2	242025000	242575000	11	-0.493
202232290190_R07C01	2	242625000	243051238	9	-0.954
202232290190_R07C01	20	10425000	26234785	128	-0.127
202232290190_R07C01	20	29484785	44975000	210	-0.231
202232290190_R07C01	20	47025000	47750000	14	-0.194
202232290190_R07C01	20	47825000	50175000	39	-0.649
202232290190_R07C01	20	50225000	58750000	100	-0.173
202232290190_R07C01	22	16373925	32025000	223	-0.267
202232290190_R07C01	22	32075000	42400000	147	-0.677
202232290190_R07C01	22	42475000	44900000	42	-0.131
202232290190_R07C01	22	44975000	45375000	8	-0.477
202232290190_R07C01	22	45425000	46925000	27	-0.116
202232290190_R07C01	22	46975000	48725000	23	-0.802
202232290190_R07C01	22	48800000	49275000	9	-1.425
202232290190_R07C01	22	49350000	51222283	37	-0.985
202232290190_R07C01	3	155000	10425000	73	-0.479
202232290190_R07C01	3	10475000	11150000	11	-0.912
202232290190_R07C01	3	11250000	27050000	144	-0.466
202232290190_R07C01	3	27350000	28375000	10	-1.148
202232290190_R07C01	3	28525000	42675000	125	-0.445
202232290190_R07C01	3	42725000	63825000	251	-1.217
202232290190_R07C01	3	149675000	197881215	443	-0.429
202232290190_R07C01	4	132400000	136625000	10	-0.352
202232290190_R07C01	4	155325000	168175000	72	-0.413
202232290190_R07C01	4	170675000	173075000	10	-0.438
202232290190_R07C01	4	173550000	175225000	14	-1.048
202232290190_R07C01	4	175325000	181325000	25	-1.477
202232290190_R07C01	4	181875000	185775000	44	-1.087
202232290190_R07C01	4	185825000	187075000	22	-1.403
202232290190_R07C01	4	187125000	190350000	31	-1.05
202232290190_R07C01	4	190475000	190972138	8	-0.442
202232290190_R07C01	5	16475000	19650000	22	-0.158
202232290190_R07C01	5	68225000	175900000	900	-0.418
202232290190_R07C01	5	175975000	180777630	84	-0.709
202232290190_R07C01	6	5200000	8925000	43	-0.116
202232290190_R07C01	6	9225000	10475000	11	-0.454
202232290190_R07C01	6	29175000	33675000	77	-0.122
202232290190_R07C01	6	113950000	170977534	534	-0.455
202232290190_R07C01	7	4275000	6950000	47	-0.218
202232290190_R07C01	7	55875000	57902166	20	-0.362
202232290190_R07C01	7	62233579	76125000	123	-0.094
202232290190_R07C01	7	97575000	102250000	82	-0.199
202232290190_R07C01	7	154950000	159039332	74	-0.275
202232290190_R07C01	8	425000	10675000	100	-0.513
202232290190_R07C01	8	10750000	11900000	22	-0.89
202232290190_R07C01	8	12375000	22650000	94	-0.476
202232290190_R07C01	8	22725000	33475000	123	-1.194
202232290190_R07C01	8	33550000	34325000	3	-0.271
202232290190_R07C01	8	46969444	52325000	37	-0.528
202232290190_R07C01	8	52525000	65400000	102	-0.123
202232290190_R07C01	8	66650000	90850000	157	-0.416
202232290190_R07C01	8	110825000	117875000	25	-0.349
202232290190_R07C01	8	142125000	146277011	77	-0.33
202232290190_R07C01	9	120175000	121925000	6	-0.153
202232290190_R07C01	9	122300000	137775000	237	-0.702
202232290190_R07C01	9	137825000	141076716	63	-1.091
202761400077_R07C01	20	130000	6125000	86	-0.03
202761400077_R07C01	6	130000	28975000	335	-0.041
202761400077_R07C01	18	30000	15205449	135	-0.035
202761400077_R07C01	4	55000	49574529	389	-0.038
202761400077_R07C01	5	55000	18375000	191	-0.085
202761400077_R07C01	7	55000	57902166	564	-0.035
202761400077_R07C01	16	80000	35142901	413	-0.024
202761400077_R07C01	9	80000	20825000	112	-0.05
202761400077_R07C01	1	93709	101475000	1165	0.007
202761400077_R07C01	1	108525000	121392717	143	-0.028
202761400077_R07C01	1	142633228	149700000	44	0.016
202761400077_R07C01	11	3525000	48975000	428	-0.019
202761400077_R07C01	11	56950000	57875000	15	0.008
202761400077_R07C01	11	60525000	123550000	685	-0.005
202761400077_R07C01	11	124050000	134898258	129	-0.029
202761400077_R07C01	12	172870	34703347	370	-0.018
202761400077_R07C01	12	41575000	55025000	165	0.023
202761400077_R07C01	12	56025000	96825000	307	-0.017
202761400077_R07C01	12	98875000	133795948	450	-0.021
202761400077_R07C01	13	19110000	107650000	612	-0.049
202761400077_R07C01	13	110225000	115079939	82	-0.048
202761400077_R07C01	14	19300000	106475000	865	-0.022
202761400077_R07C01	15	22723097	53075000	325	-0.043
202761400077_R07C01	15	55500000	58025000	29	-0.007
202761400077_R07C01	16	46517901	58875000	155	-0.014
202761400077_R07C01	16	62075000	90222377	361	-0.004
202761400077_R07C01	17	20925000	22156503	17	-0.062
202761400077_R07C01	17	25306503	38825000	181	-0.002
202761400077_R07C01	17	39475000	81122605	579	0.014
202761400077_R07C01	18	18580449	28675000	65	-0.047
202761400077_R07C01	18	29200000	48925000	135	-0.042
202761400077_R07C01	18	58900000	78008624	144	-0.089
202761400077_R07C01	19	180000	20250000	365	0.01
202761400077_R07C01	19	27990891	59084492	487	-0.026
202761400077_R07C01	2	49125000	51650000	10	0.072
202761400077_R07C01	2	84300000	88925000	52	0.04
202761400077_R07C01	2	95438086	114700000	218	0.014
202761400077_R07C01	2	118025000	243051238	1071	0.01
202761400077_R07C01	20	7800000	26234785	146	-0.046
202761400077_R07C01	20	29484785	62932760	460	0.011
202761400077_R07C01	21	10798948	11144065	4	-0.04
202761400077_R07C01	21	14694065	22900000	40	-0.088
202761400077_R07C01	21	26550000	48084948	267	-0.003
202761400077_R07C01	22	16373925	51222283	516	0.029
202761400077_R07C01	3	155000	18200000	182	-0.022
202761400077_R07C01	3	23100000	90027427	555	-0.012
202761400077_R07C01	3	98275000	131150000	313	-0.026
202761400077_R07C01	3	132050000	161175000	252	-0.045
202761400077_R07C01	3	167450000	180475000	108	-0.039
202761400077_R07C01	3	182425000	197881215	207	-0.014
202761400077_R07C01	4	52705059	58425000	56	-0.018
202761400077_R07C01	4	74475000	164275000	562	-0.04
202761400077_R07C01	4	165800000	170675000	37	-0.02
202761400077_R07C01	4	180700000	190972138	107	-0.022
202761400077_R07C01	5	31175000	43625000	120	-0.029
202761400077_R07C01	5	49577821	180777630	1126	-0.024
202761400077_R07C01	6	29425000	47700000	270	0.012
202761400077_R07C01	6	51675000	58540083	63	-0.088
202761400077_R07C01	6	62589295	170977534	834	-0.069
202761400077_R07C01	7	62233579	116975000	448	-0.042
202761400077_R07C01	7	127100000	159039332	362	-0.067
202761400077_R07C01	9	23825000	44817470	108	-0.026
202761400077_R07C01	9	66534426	72700000	22	-0.063
202761400077_R07C01	9	77575000	141076716	650	-0.002
202761400077_R07C01	2	30000	48925000	525	0.301
202761400077_R07C01	1	149800000	152475000	45	0.292
202761400077_R07C01	1	152550000	152775000	5	0.103
202761400077_R07C01	1	152825000	249220311	1024	0.284
202761400077_R07C01	15	58200000	102435696	556	0.282
202761400077_R07C01	2	52375000	77725000	234	0.302
202761400077_R07C01	8	105000	43494444	439	0.255
202761400077_R07C01	8	46969444	146277011	816	0.25
202761400077_R07C01	11	130000	3425000	64	-0.337
202761400077_R07C01	10	80000	8075000	115	-0.609
202761400077_R07C01	1	101550000	108425000	21	-0.24
202761400077_R07C01	10	8125000	9000000	6	-0.924
202761400077_R07C01	10	9375000	17275000	92	-0.625
202761400077_R07C01	10	17375000	20025000	18	-0.88
202761400077_R07C01	10	20125000	25475000	45	-0.625
202761400077_R07C01	10	25650000	27075000	13	-0.795
202761400077_R07C01	10	27125000	38350000	115	-0.596
202761400077_R07C01	10	38525000	39011885	4	-0.208
202761400077_R07C01	10	42723344	46000000	44	-0.12
202761400077_R07C01	10	46100000	71125000	160	-0.653
202761400077_R07C01	10	71175000	74125000	53	-0.44
202761400077_R07C01	10	74250000	79900000	66	-0.587
202761400077_R07C01	10	79975000	81975000	31	-0.439
202761400077_R07C01	10	82050000	87400000	27	-0.743
202761400077_R07C01	10	87575000	135462374	539	-0.564
202761400077_R07C01	11	49075000	50516927	7	-0.233
202761400077_R07C01	11	54922103	56725000	13	-0.307
202761400077_R07C01	11	57975000	60475000	31	-0.194
[truncated: 7,927 more rows]

## Sheet: Figure 4a
class	beta
LGMT DICER1	0.634016
LGMT DICER1	0.637455
LGMT DICER1	0.59379
LGMT DICER1	0.597273
LGMT DICER1	0.665236
LGMT DICER1	0.615464
LGMT DICER1	0.618684
LGMT DICER1	0.643342
LGMT DICER1	0.590096
LGMT DICER1	0.610106
LGMT DICER1	0.610723
LGMT DICER1	0.542762
LGMT DICER1	0.62341
LGMT DICER1	0.588265
LGMT DICER1	0.571693
LGMT DICER1	0.55087
LGMT DICER1	0.624263
LGMT DICER1	0.602642
LGMT DICER1	0.612575
LGMT DICER1	0.583984
HGS DICER1	0.562321
HGS DICER1	0.526065
HGS DICER1	0.542956
HGS DICER1	0.502646
HGS DICER1	0.510816
HGS DICER1	0.594489
HGS DICER1	0.552177
HGS DICER1	0.46975
HGS DICER1	0.478839
HGS DICER1	0.59892
HGS DICER1	0.610596
HGS DICER1	0.520882
HGS DICER1	0.585904
HGS DICER1	0.549692
HGS DICER1	0.555734
HGS DICER1	0.577892
HGS DICER1	0.547098
HGS DICER1	0.510908
HGS DICER1	0.505582
HGS DICER1	0.528161
HGS DICER1	0.5639
HGS DICER1	0.551696
HGS DICER1	0.550146
HGS DICER1	0.595497
HGS DICER1	0.575091
HGS DICER1	0.563294
HGS DICER1	0.554679
HGS DICER1	0.485159
HGS DICER1	0.524415
HGS DICER1	0.548318
HGS DICER1	0.543697
HGS DICER1	0.500068
HGS DICER1	0.530435
HGS DICER1	0.593596
HGS DICER1	0.595895
HGS DICER1	0.568162
HGS DICER1	0.571715
HGS DICER1	0.574975
PIS DICER1	0.585663
PIS DICER1	0.509215
PIS DICER1	0.584409
PIS DICER1	0.504694
PIS DICER1	0.6669
PIS DICER1	0.514601
PIS DICER1	0.494495
PIS DICER1	0.4992
PIS DICER1	0.585314
PIS DICER1	0.417276
PIS DICER1	0.49559
PIS DICER1	0.502268
PIS DICER1	0.47809
PIS DICER1	0.447359
PIS DICER1	0.563975
PIS DICER1	0.483352
PIS DICER1	0.448649
PIS DICER1	0.466386
PIS DICER1	0.44932
PIS DICER1	0.515225
PIS DICER1	0.407696
PIS DICER1	0.493326
PIS DICER1	0.496105
PIS DICER1	0.381084
PIS DICER1	0.513036
PIS DICER1	0.499385
PIS DICER1	0.522283
PIS DICER1	0.463304
ERMS	0.600829
ERMS	0.557505
ERMS	0.634582
ERMS	0.628095
ERMS	0.583453
ERMS	0.572905
MG	0.626035
MG	0.657772
MG	0.677367
MG	0.61021
MG	0.640689
MG	0.667037
MG	0.657553
MG	0.631392
MG	0.634585
MG	0.659862
HGESS	0.587058
HGESS	0.613883
HGESS	0.599562
HGESS	0.608074
HGESS	0.65011
HGESS	0.606707
HGESS	0.709104
HGESS	0.602725
HGESS	0.598976
SLCT DICER1	0.534071
SLCT DICER1	0.55083
SLCT DICER1	0.538113
SLCT DICER1	0.594476
SLCT DICER1	0.529912
SLCT DICER1	0.541831
SLCT DICER1	0.53582
SLCT DICER1	0.59271
SLCT DICER1	0.525488
SLCT DICER1	0.540681

## Sheet: Figure 4b
class	beta	GI
SARC DICER1	0.46975	121.263
SARC DICER1	0.478839	82.5714
SARC DICER1	0.485159	438.857
SARC DICER1	0.500068	168.056
SARC DICER1	0.502646	17.2857
SARC DICER1	0.505582	29.4545
SARC DICER1	0.510816	189.062
SARC DICER1	0.510908	2531.64
SARC DICER1	0.520882	76.5625
SARC DICER1	0.524415	344.045
SARC DICER1	0.526065	17.8182
SARC DICER1	0.528161	2531.64
SARC DICER1	0.530435	611.636
SARC DICER1	0.542956	28.125
SARC DICER1	0.543697	1589.5
SARC DICER1	0.548318	153.474
SARC DICER1	0.547098	385.714
SARC DICER1	0.554679	95.0625
SARC DICER1	0.550146	72
SARC DICER1	0.551696	26.2727
SARC DICER1	0.552177	90.75
SARC DICER1	0.549692	14.2857
SARC DICER1	0.555734	40.5
SARC DICER1	0.5639	44.0833
SARC DICER1	0.562321	195.048
SARC DICER1	0.563294	360.429
SARC DICER1	0.571715	20.5714
SARC DICER1	0.568162	272.842
SARC DICER1	0.574975	946.714
SARC DICER1	0.575091	1163.64
SARC DICER1	0.577892	5.33333
SARC DICER1	0.585904	5.33333
SARC DICER1	0.593596	80.5294
SARC DICER1	0.59892	1
SARC DICER1	0.595497	3
SARC DICER1	0.595895	732.19
SARC DICER1	0.594489	865.636
SARC DICER1	0.610596	64.6923
LGMT DICER1	0.542762	2
LGMT DICER1	0.55087	3
LGMT DICER1	0.571693	56.0769
LGMT DICER1	0.590096	1
LGMT DICER1	0.583984	49
LGMT DICER1	0.588265	20
LGMT DICER1	0.59379	2
LGMT DICER1	0.597273	12.5
LGMT DICER1	0.602642	7.2
LGMT DICER1	0.610723	16.9
LGMT DICER1	0.610106	26.6667
LGMT DICER1	0.612575	44.6429
LGMT DICER1	0.615464	38.4
LGMT DICER1	0.618684	7.2
LGMT DICER1	0.62341	24.1429
LGMT DICER1	0.634016	2
LGMT DICER1	0.624263	3
LGMT DICER1	0.637455	17.2857
LGMT DICER1	0.643342	32.2667
LGMT DICER1	0.665236	12.5
PIS DICER1	0.381084	290.4
PIS DICER1	0.407696	942.545
PIS DICER1	0.417276	1282.91
PIS DICER1	0.447359	133.762
PIS DICER1	0.448649	165.762
PIS DICER1	0.44932	246.857
PIS DICER1	0.463304	15.125
PIS DICER1	0.466386	36.125
PIS DICER1	0.47809	84.9412
PIS DICER1	0.483352	952.2
PIS DICER1	0.494495	336.842
PIS DICER1	0.496105	3
PIS DICER1	0.493326	3216.18
PIS DICER1	0.502268	1282.91
PIS DICER1	0.49559	530.182
PIS DICER1	0.4992	200.643
PIS DICER1	0.499385	183.048
PIS DICER1	0.504694	87.1111
PIS DICER1	0.515225	257.895
PIS DICER1	0.514601	227.556
PIS DICER1	0.513036	1572.55
PIS DICER1	0.509215	2662
PIS DICER1	0.522283	22.2308
PIS DICER1	0.563975	676.545
PIS DICER1	0.585314	385.714
PIS DICER1	0.584409	1392.05
PIS DICER1	0.585663	817.19
PIS DICER1	0.6669	348.765

## Sheet: Figure 4c
comparison	delta		comparison	delta		comparison	delta
SARC DICER1 vs. LGMT DICER1	-0.58482		PIS DICER1 vs. LGMT DICER1	-0.710694		PIS DICER1 vs. SARC DICER1	-0.578872
SARC DICER1 vs. LGMT DICER1	-0.516396		PIS DICER1 vs. LGMT DICER1	-0.677935		PIS DICER1 vs. SARC DICER1	-0.55904
SARC DICER1 vs. LGMT DICER1	-0.513422		PIS DICER1 vs. LGMT DICER1	-0.647365		PIS DICER1 vs. SARC DICER1	-0.554616
SARC DICER1 vs. LGMT DICER1	-0.50468		PIS DICER1 vs. LGMT DICER1	-0.612338		PIS DICER1 vs. SARC DICER1	-0.551117
SARC DICER1 vs. LGMT DICER1	-0.501873		PIS DICER1 vs. LGMT DICER1	-0.608747		PIS DICER1 vs. SARC DICER1	-0.548779
SARC DICER1 vs. LGMT DICER1	-0.497433		PIS DICER1 vs. LGMT DICER1	-0.607432		PIS DICER1 vs. SARC DICER1	-0.544282
SARC DICER1 vs. LGMT DICER1	-0.487942		PIS DICER1 vs. LGMT DICER1	-0.607315		PIS DICER1 vs. SARC DICER1	-0.542953
SARC DICER1 vs. LGMT DICER1	-0.477897		PIS DICER1 vs. LGMT DICER1	-0.603897		PIS DICER1 vs. SARC DICER1	-0.542153
SARC DICER1 vs. LGMT DICER1	-0.476815		PIS DICER1 vs. LGMT DICER1	-0.589466		PIS DICER1 vs. SARC DICER1	-0.535467
SARC DICER1 vs. LGMT DICER1	-0.472783		PIS DICER1 vs. LGMT DICER1	-0.587216		PIS DICER1 vs. SARC DICER1	-0.534959
SARC DICER1 vs. LGMT DICER1	-0.47237		PIS DICER1 vs. LGMT DICER1	-0.574069		PIS DICER1 vs. SARC DICER1	-0.530989
SARC DICER1 vs. LGMT DICER1	-0.471482		PIS DICER1 vs. LGMT DICER1	-0.573673		PIS DICER1 vs. SARC DICER1	-0.528223
SARC DICER1 vs. LGMT DICER1	-0.468118		PIS DICER1 vs. LGMT DICER1	-0.570669		PIS DICER1 vs. SARC DICER1	-0.52671
SARC DICER1 vs. LGMT DICER1	-0.462404		PIS DICER1 vs. LGMT DICER1	-0.570069		PIS DICER1 vs. SARC DICER1	-0.525451
SARC DICER1 vs. LGMT DICER1	-0.461364		PIS DICER1 vs. LGMT DICER1	-0.565131		PIS DICER1 vs. SARC DICER1	-0.52439
SARC DICER1 vs. LGMT DICER1	-0.460778		PIS DICER1 vs. LGMT DICER1	-0.563995		PIS DICER1 vs. SARC DICER1	-0.522445
SARC DICER1 vs. LGMT DICER1	-0.460383		PIS DICER1 vs. LGMT DICER1	-0.560749		PIS DICER1 vs. SARC DICER1	-0.521904
SARC DICER1 vs. LGMT DICER1	-0.459511		PIS DICER1 vs. LGMT DICER1	-0.557395		PIS DICER1 vs. SARC DICER1	-0.518441
SARC DICER1 vs. LGMT DICER1	-0.456365		PIS DICER1 vs. LGMT DICER1	-0.555964		PIS DICER1 vs. SARC DICER1	-0.517992
SARC DICER1 vs. LGMT DICER1	-0.455873		PIS DICER1 vs. LGMT DICER1	-0.555265		PIS DICER1 vs. SARC DICER1	-0.512507
SARC DICER1 vs. LGMT DICER1	-0.454758		PIS DICER1 vs. LGMT DICER1	-0.554249		PIS DICER1 vs. SARC DICER1	-0.500672
SARC DICER1 vs. LGMT DICER1	-0.454083		PIS DICER1 vs. LGMT DICER1	-0.551529		PIS DICER1 vs. SARC DICER1	-0.500413
SARC DICER1 vs. LGMT DICER1	-0.453813		PIS DICER1 vs. LGMT DICER1	-0.550922		PIS DICER1 vs. SARC DICER1	-0.496745
SARC DICER1 vs. LGMT DICER1	-0.453063		PIS DICER1 vs. LGMT DICER1	-0.550486		PIS DICER1 vs. SARC DICER1	-0.496229
SARC DICER1 vs. LGMT DICER1	-0.451861		PIS DICER1 vs. LGMT DICER1	-0.549941		PIS DICER1 vs. SARC DICER1	-0.495087
SARC DICER1 vs. LGMT DICER1	-0.451814		PIS DICER1 vs. LGMT DICER1	-0.549404		PIS DICER1 vs. SARC DICER1	-0.491213
SARC DICER1 vs. LGMT DICER1	-0.450991		PIS DICER1 vs. LGMT DICER1	-0.543341		PIS DICER1 vs. SARC DICER1	-0.490674
SARC DICER1 vs. LGMT DICER1	-0.450162		PIS DICER1 vs. LGMT DICER1	-0.542251		PIS DICER1 vs. SARC DICER1	-0.490387
SARC DICER1 vs. LGMT DICER1	-0.448842		PIS DICER1 vs. LGMT DICER1	-0.541783		PIS DICER1 vs. SARC DICER1	-0.4812
SARC DICER1 vs. LGMT DICER1	-0.447416		PIS DICER1 vs. LGMT DICER1	-0.540657		PIS DICER1 vs. SARC DICER1	-0.481138
SARC DICER1 vs. LGMT DICER1	-0.446543		PIS DICER1 vs. LGMT DICER1	-0.539241		PIS DICER1 vs. SARC DICER1	-0.474487
SARC DICER1 vs. LGMT DICER1	-0.445338		PIS DICER1 vs. LGMT DICER1	-0.538409		PIS DICER1 vs. SARC DICER1	-0.473377
SARC DICER1 vs. LGMT DICER1	-0.441677		PIS DICER1 vs. LGMT DICER1	-0.537814		PIS DICER1 vs. SARC DICER1	-0.472348
SARC DICER1 vs. LGMT DICER1	-0.4403		PIS DICER1 vs. LGMT DICER1	-0.537111		PIS DICER1 vs. SARC DICER1	-0.471459
SARC DICER1 vs. LGMT DICER1	-0.439451		PIS DICER1 vs. LGMT DICER1	-0.53648		PIS DICER1 vs. SARC DICER1	-0.471317
SARC DICER1 vs. LGMT DICER1	-0.439339		PIS DICER1 vs. LGMT DICER1	-0.534861		PIS DICER1 vs. SARC DICER1	-0.470276
SARC DICER1 vs. LGMT DICER1	-0.437918		PIS DICER1 vs. LGMT DICER1	-0.53427		PIS DICER1 vs. SARC DICER1	-0.468832
SARC DICER1 vs. LGMT DICER1	-0.43768		PIS DICER1 vs. LGMT DICER1	-0.532875		PIS DICER1 vs. SARC DICER1	-0.466397
SARC DICER1 vs. LGMT DICER1	-0.437179		PIS DICER1 vs. LGMT DICER1	-0.532546		PIS DICER1 vs. SARC DICER1	-0.46437
SARC DICER1 vs. LGMT DICER1	-0.436688		PIS DICER1 vs. LGMT DICER1	-0.53179		PIS DICER1 vs. SARC DICER1	-0.462567
SARC DICER1 vs. LGMT DICER1	-0.436527		PIS DICER1 vs. LGMT DICER1	-0.531749		PIS DICER1 vs. SARC DICER1	-0.460203
SARC DICER1 vs. LGMT DICER1	-0.435792		PIS DICER1 vs. LGMT DICER1	-0.529815		PIS DICER1 vs. SARC DICER1	-0.457516
SARC DICER1 vs. LGMT DICER1	-0.433684		PIS DICER1 vs. LGMT DICER1	-0.529664		PIS DICER1 vs. SARC DICER1	-0.45679
SARC DICER1 vs. LGMT DICER1	-0.433665		PIS DICER1 vs. LGMT DICER1	-0.529546		PIS DICER1 vs. SARC DICER1	-0.45636
SARC DICER1 vs. LGMT DICER1	-0.432452		PIS DICER1 vs. LGMT DICER1	-0.528832		PIS DICER1 vs. SARC DICER1	-0.455408
SARC DICER1 vs. LGMT DICER1	-0.432244		PIS DICER1 vs. LGMT DICER1	-0.528306		PIS DICER1 vs. SARC DICER1	-0.455371
SARC DICER1 vs. LGMT DICER1	-0.432153		PIS DICER1 vs. LGMT DICER1	-0.524692		PIS DICER1 vs. SARC DICER1	-0.454333
SARC DICER1 vs. LGMT DICER1	-0.431874		PIS DICER1 vs. LGMT DICER1	-0.523406		PIS DICER1 vs. SARC DICER1	-0.453622
SARC DICER1 vs. LGMT DICER1	-0.429938		PIS DICER1 vs. LGMT DICER1	-0.52301		PIS DICER1 vs. SARC DICER1	-0.452495
SARC DICER1 vs. LGMT DICER1	-0.427657		PIS DICER1 vs. LGMT DICER1	-0.522621		PIS DICER1 vs. SARC DICER1	-0.450671
SARC DICER1 vs. LGMT DICER1	-0.426739		PIS DICER1 vs. LGMT DICER1	-0.522226		PIS DICER1 vs. SARC DICER1	-0.450389
SARC DICER1 vs. LGMT DICER1	-0.425544		PIS DICER1 vs. LGMT DICER1	-0.521573		PIS DICER1 vs. SARC DICER1	-0.448917
SARC DICER1 vs. LGMT DICER1	-0.425513		PIS DICER1 vs. LGMT DICER1	-0.518502		PIS DICER1 vs. SARC DICER1	-0.448517
SARC DICER1 vs. LGMT DICER1	-0.424936		PIS DICER1 vs. LGMT DICER1	-0.517018		PIS DICER1 vs. SARC DICER1	-0.445729
SARC DICER1 vs. LGMT DICER1	-0.424561		PIS DICER1 vs. LGMT DICER1	-0.515746		PIS DICER1 vs. SARC DICER1	-0.444387
SARC DICER1 vs. LGMT DICER1	-0.424547		PIS DICER1 vs. LGMT DICER1	-0.514377		PIS DICER1 vs. SARC DICER1	-0.443642
SARC DICER1 vs. LGMT DICER1	-0.42366		PIS DICER1 vs. LGMT DICER1	-0.514356		PIS DICER1 vs. SARC DICER1	-0.443623
SARC DICER1 vs. LGMT DICER1	-0.423035		PIS DICER1 vs. LGMT DICER1	-0.514262		PIS DICER1 vs. SARC DICER1	-0.442236
SARC DICER1 vs. LGMT DICER1	-0.422174		PIS DICER1 vs. LGMT DICER1	-0.513004		PIS DICER1 vs. SARC DICER1	-0.440738
SARC DICER1 vs. LGMT DICER1	-0.420403		PIS DICER1 vs. LGMT DICER1	-0.512024		PIS DICER1 vs. SARC DICER1	-0.440631
SARC DICER1 vs. LGMT DICER1	-0.418786		PIS DICER1 vs. LGMT DICER1	-0.511695		PIS DICER1 vs. SARC DICER1	-0.440311
SARC DICER1 vs. LGMT DICER1	-0.418268		PIS DICER1 vs. LGMT DICER1	-0.511289		PIS DICER1 vs. SARC DICER1	-0.439541
SARC DICER1 vs. LGMT DICER1	-0.418229		PIS DICER1 vs. LGMT DICER1	-0.510876		PIS DICER1 vs. SARC DICER1	-0.439082
SARC DICER1 vs. LGMT DICER1	-0.417843		PIS DICER1 vs. LGMT DICER1	-0.510111		PIS DICER1 vs. SARC DICER1	-0.43747
SARC DICER1 vs. LGMT DICER1	-0.417825		PIS DICER1 vs. LGMT DICER1	-0.509519		PIS DICER1 vs. SARC DICER1	-0.437465
SARC DICER1 vs. LGMT DICER1	-0.416895		PIS DICER1 vs. LGMT DICER1	-0.507048		PIS DICER1 vs. SARC DICER1	-0.43741
SARC DICER1 vs. LGMT DICER1	-0.416584		PIS DICER1 vs. LGMT DICER1	-0.506993		PIS DICER1 vs. SARC DICER1	-0.434286
SARC DICER1 vs. LGMT DICER1	-0.416035		PIS DICER1 vs. LGMT DICER1	-0.506332		PIS DICER1 vs. SARC DICER1	-0.432714
SARC DICER1 vs. LGMT DICER1	-0.415932		PIS DICER1 vs. LGMT DICER1	-0.506119		PIS DICER1 vs. SARC DICER1	-0.431693
SARC DICER1 vs. LGMT DICER1	-0.415779		PIS DICER1 vs. LGMT DICER1	-0.504025		PIS DICER1 vs. SARC DICER1	-0.430671
SARC DICER1 vs. LGMT DICER1	-0.415636		PIS DICER1 vs. LGMT DICER1	-0.503951		PIS DICER1 vs. SARC DICER1	-0.430624
SARC DICER1 vs. LGMT DICER1	-0.415433		PIS DICER1 vs. LGMT DICER1	-0.503904		PIS DICER1 vs. SARC DICER1	-0.428258
SARC DICER1 vs. LGMT DICER1	-0.415375		PIS DICER1 vs. LGMT DICER1	-0.503673		PIS DICER1 vs. SARC DICER1	-0.428114
SARC DICER1 vs. LGMT DICER1	-0.415278		PIS DICER1 vs. LGMT DICER1	-0.503468		PIS DICER1 vs. SARC DICER1	-0.427084
SARC DICER1 vs. LGMT DICER1	-0.414066		PIS DICER1 vs. LGMT DICER1	-0.500866		PIS DICER1 vs. SARC DICER1	-0.426366
SARC DICER1 vs. LGMT DICER1	-0.41389		PIS DICER1 vs. LGMT DICER1	-0.500314		PIS DICER1 vs. SARC DICER1	-0.425421
SARC DICER1 vs. LGMT DICER1	-0.413633		PIS DICER1 vs. LGMT DICER1	-0.500311		PIS DICER1 vs. SARC DICER1	-0.424799
SARC DICER1 vs. LGMT DICER1	-0.413056		PIS DICER1 vs. LGMT DICER1	-0.499726		PIS DICER1 vs. SARC DICER1	-0.424755
SARC DICER1 vs. LGMT DICER1	-0.412543		PIS DICER1 vs. LGMT DICER1	-0.499678		PIS DICER1 vs. SARC DICER1	-0.424622
SARC DICER1 vs. LGMT DICER1	-0.412064		PIS DICER1 vs. LGMT DICER1	-0.499295		PIS DICER1 vs. SARC DICER1	-0.424025
SARC DICER1 vs. LGMT DICER1	-0.412026		PIS DICER1 vs. LGMT DICER1	-0.499104		PIS DICER1 vs. SARC DICER1	-0.423109
SARC DICER1 vs. LGMT DICER1	-0.411375		PIS DICER1 vs. LGMT DICER1	-0.499066		PIS DICER1 vs. SARC DICER1	-0.421206
SARC DICER1 vs. LGMT DICER1	-0.411085		PIS DICER1 vs. LGMT DICER1	-0.498733		PIS DICER1 vs. SARC DICER1	-0.421094
SARC DICER1 vs. LGMT DICER1	-0.41086		PIS DICER1 vs. LGMT DICER1	-0.498509		PIS DICER1 vs. SARC DICER1	-0.417695
SARC DICER1 vs. LGMT DICER1	-0.41083		PIS DICER1 vs. LGMT DICER1	-0.497393		PIS DICER1 vs. SARC DICER1	-0.417558
SARC DICER1 vs. LGMT DICER1	-0.409244		PIS DICER1 vs. LGMT DICER1	-0.496967		PIS DICER1 vs. SARC DICER1	-0.41674
SARC DICER1 vs. LGMT DICER1	-0.409089		PIS DICER1 vs. LGMT DICER1	-0.495567		PIS DICER1 vs. SARC DICER1	-0.416532
SARC DICER1 vs. LGMT DICER1	-0.408871		PIS DICER1 vs. LGMT DICER1	-0.494999		PIS DICER1 vs. SARC DICER1	-0.415694
SARC DICER1 vs. LGMT DICER1	-0.408114		PIS DICER1 vs. LGMT DICER1	-0.494633		PIS DICER1 vs. SARC DICER1	-0.415035
SARC DICER1 vs. LGMT DICER1	-0.407833		PIS DICER1 vs. LGMT DICER1	-0.494106		PIS DICER1 vs. SARC DICER1	-0.413072
SARC DICER1 vs. LGMT DICER1	-0.406903		PIS DICER1 vs. LGMT DICER1	-0.493151		PIS DICER1 vs. SARC DICER1	-0.410827
SARC DICER1 vs. LGMT DICER1	-0.406817		PIS DICER1 vs. LGMT DICER1	-0.492813		PIS DICER1 vs. SARC DICER1	-0.409979
SARC DICER1 vs. LGMT DICER1	-0.40531		PIS DICER1 vs. LGMT DICER1	-0.492809		PIS DICER1 vs. SARC DICER1	-0.40812
SARC DICER1 vs. LGMT DICER1	-0.404211		PIS DICER1 vs. LGMT DICER1	-0.492626		PIS DICER1 vs. SARC DICER1	-0.407776
SARC DICER1 vs. LGMT DICER1	-0.403854		PIS DICER1 vs. LGMT DICER1	-0.492454		PIS DICER1 vs. SARC DICER1	-0.407638
SARC DICER1 vs. LGMT DICER1	-0.403037		PIS DICER1 vs. LGMT DICER1	-0.492399		PIS DICER1 vs. SARC DICER1	-0.407427
SARC DICER1 vs. LGMT DICER1	-0.403035		PIS DICER1 vs. LGMT DICER1	-0.49232		PIS DICER1 vs. SARC DICER1	-0.407413
SARC DICER1 vs. LGMT DICER1	-0.402772		PIS DICER1 vs. LGMT DICER1	-0.492118		PIS DICER1 vs. SARC DICER1	-0.406893
SARC DICER1 vs. LGMT DICER1	-0.399805		PIS DICER1 vs. LGMT DICER1	-0.491301		PIS DICER1 vs. SARC DICER1	-0.406214
SARC DICER1 vs. LGMT DICER1	-0.399447		PIS DICER1 vs. LGMT DICER1	-0.490363		PIS DICER1 vs. SARC DICER1	-0.40487
SARC DICER1 vs. LGMT DICER1	-0.399245		PIS DICER1 vs. LGMT DICER1	-0.49022		PIS DICER1 vs. SARC DICER1	-0.404817
SARC DICER1 vs. LGMT DICER1	-0.397631		PIS DICER1 vs. LGMT DICER1	-0.490146		PIS DICER1 vs. SARC DICER1	-0.404409
SARC DICER1 vs. LGMT DICER1	-0.397596		PIS DICER1 vs. LGMT DICER1	-0.489815		PIS DICER1 vs. SARC DICER1	-0.404404
SARC DICER1 vs. LGMT DICER1	-0.397482		PIS DICER1 vs. LGMT DICER1	-0.489784		PIS DICER1 vs. SARC DICER1	-0.404267
SARC DICER1 vs. LGMT DICER1	-0.396723		PIS DICER1 vs. LGMT DICER1	-0.489697		PIS DICER1 vs. SARC DICER1	-0.40253
SARC DICER1 vs. LGMT DICER1	-0.396505		PIS DICER1 vs. LGMT DICER1	-0.48969		PIS DICER1 vs. SARC DICER1	-0.402309
SARC DICER1 vs. LGMT DICER1	-0.39622		PIS DICER1 vs. LGMT DICER1	-0.488873		PIS DICER1 vs. SARC DICER1	-0.400723
SARC DICER1 vs. LGMT DICER1	-0.395666		PIS DICER1 vs. LGMT DICER1	-0.488756		PIS DICER1 vs. SARC DICER1	-0.400712
SARC DICER1 vs. LGMT DICER1	-0.395615		PIS DICER1 vs. LGMT DICER1	-0.488687		PIS DICER1 vs. SARC DICER1	-0.40065
SARC DICER1 vs. LGMT DICER1	-0.395341		PIS DICER1 vs. LGMT DICER1	-0.48835		PIS DICER1 vs. SARC DICER1	-0.399764
SARC DICER1 vs. LGMT DICER1	-0.394686		PIS DICER1 vs. LGMT DICER1	-0.487538		PIS DICER1 vs. SARC DICER1	-0.398865
SARC DICER1 vs. LGMT DICER1	-0.394554		PIS DICER1 vs. LGMT DICER1	-0.486361		PIS DICER1 vs. SARC DICER1	-0.398537
SARC DICER1 vs. LGMT DICER1	-0.394476		PIS DICER1 vs. LGMT DICER1	-0.48562		PIS DICER1 vs. SARC DICER1	-0.398429
SARC DICER1 vs. LGMT DICER1	-0.394008		PIS DICER1 vs. LGMT DICER1	-0.485611		PIS DICER1 vs. SARC DICER1	-0.395862
SARC DICER1 vs. LGMT DICER1	-0.393647		PIS DICER1 vs. LGMT DICER1	-0.485279		PIS DICER1 vs. SARC DICER1	-0.395509
SARC DICER1 vs. LGMT DICER1	-0.393646		PIS DICER1 vs. LGMT DICER1	-0.48525		PIS DICER1 vs. SARC DICER1	-0.395471
SARC DICER1 vs. LGMT DICER1	-0.393399		PIS DICER1 vs. LGMT DICER1	-0.484886		PIS DICER1 vs. SARC DICER1	-0.395395
SARC DICER1 vs. LGMT DICER1	-0.393337		PIS DICER1 vs. LGMT DICER1	-0.484163		PIS DICER1 vs. SARC DICER1	-0.393569
SARC DICER1 vs. LGMT DICER1	-0.392999		PIS DICER1 vs. LGMT DICER1	-0.48353		PIS DICER1 vs. SARC DICER1	-0.392128
SARC DICER1 vs. LGMT DICER1	-0.392872		PIS DICER1 vs. LGMT DICER1	-0.482961		PIS DICER1 vs. SARC DICER1	-0.391855
SARC DICER1 vs. LGMT DICER1	-0.392818		PIS DICER1 vs. LGMT DICER1	-0.482151		PIS DICER1 vs. SARC DICER1	-0.391787
SARC DICER1 vs. LGMT DICER1	-0.39279		PIS DICER1 vs. LGMT DICER1	-0.481662		PIS DICER1 vs. SARC DICER1	-0.391766
SARC DICER1 vs. LGMT DICER1	-0.392785		PIS DICER1 vs. LGMT DICER1	-0.481317		PIS DICER1 vs. SARC DICER1	-0.391714
SARC DICER1 vs. LGMT DICER1	-0.392644		PIS DICER1 vs. LGMT DICER1	-0.481067		PIS DICER1 vs. SARC DICER1	-0.391192
SARC DICER1 vs. LGMT DICER1	-0.392322		PIS DICER1 vs. LGMT DICER1	-0.480971		PIS DICER1 vs. SARC DICER1	-0.391097
SARC DICER1 vs. LGMT DICER1	-0.392184		PIS DICER1 vs. LGMT DICER1	-0.479712		PIS DICER1 vs. SARC DICER1	-0.389427
SARC DICER1 vs. LGMT DICER1	-0.39218		PIS DICER1 vs. LGMT DICER1	-0.479371		PIS DICER1 vs. SARC DICER1	-0.38925
SARC DICER1 vs. LGMT DICER1	-0.391589		PIS DICER1 vs. LGMT DICER1	-0.479158		PIS DICER1 vs. SARC DICER1	-0.389247
SARC DICER1 vs. LGMT DICER1	-0.391494		PIS DICER1 vs. LGMT DICER1	-0.47881		PIS DICER1 vs. SARC DICER1	-0.388525
SARC DICER1 vs. LGMT DICER1	-0.391384		PIS DICER1 vs. LGMT DICER1	-0.478664		PIS DICER1 vs. SARC DICER1	-0.388242
SARC DICER1 vs. LGMT DICER1	-0.391255		PIS DICER1 vs. LGMT DICER1	-0.478271		PIS DICER1 vs. SARC DICER1	-0.388059
SARC DICER1 vs. LGMT DICER1	-0.391019		PIS DICER1 vs. LGMT DICER1	-0.477894		PIS DICER1 vs. SARC DICER1	-0.387703
SARC DICER1 vs. LGMT DICER1	-0.390728		PIS DICER1 vs. LGMT DICER1	-0.477466		PIS DICER1 vs. SARC DICER1	-0.387606
SARC DICER1 vs. LGMT DICER1	-0.390583		PIS DICER1 vs. LGMT DICER1	-0.477208		PIS DICER1 vs. SARC DICER1	-0.387487
SARC DICER1 vs. LGMT DICER1	-0.390277		PIS DICER1 vs. LGMT DICER1	-0.476984		PIS DICER1 vs. SARC DICER1	-0.386896
SARC DICER1 vs. LGMT DICER1	-0.389805		PIS DICER1 vs. LGMT DICER1	-0.476883		PIS DICER1 vs. SARC DICER1	-0.386868
SARC DICER1 vs. LGMT DICER1	-0.388375		PIS DICER1 vs. LGMT DICER1	-0.476788		PIS DICER1 vs. SARC DICER1	-0.386343
SARC DICER1 vs. LGMT DICER1	-0.388322		PIS DICER1 vs. LGMT DICER1	-0.476516		PIS DICER1 vs. SARC DICER1	-0.385213
SARC DICER1 vs. LGMT DICER1	-0.387858		PIS DICER1 vs. LGMT DICER1	-0.476032		PIS DICER1 vs. SARC DICER1	-0.385183
SARC DICER1 vs. LGMT DICER1	-0.386541		PIS DICER1 vs. LGMT DICER1	-0.475533		PIS DICER1 vs. SARC DICER1	-0.385128
SARC DICER1 vs. LGMT DICER1	-0.385838		PIS DICER1 vs. LGMT DICER1	-0.474713		PIS DICER1 vs. SARC DICER1	-0.383554
SARC DICER1 vs. LGMT DICER1	-0.385667		PIS DICER1 vs. LGMT DICER1	-0.473987		PIS DICER1 vs. SARC DICER1	-0.383198
SARC DICER1 vs. LGMT DICER1	-0.385599		PIS DICER1 vs. LGMT DICER1	-0.473921		PIS DICER1 vs. SARC DICER1	-0.381891
SARC DICER1 vs. LGMT DICER1	-0.385567		PIS DICER1 vs. LGMT DICER1	-0.47381		PIS DICER1 vs. SARC DICER1	-0.381476
SARC DICER1 vs. LGMT DICER1	-0.385169		PIS DICER1 vs. LGMT DICER1	-0.473528		PIS DICER1 vs. SARC DICER1	-0.381472
SARC DICER1 vs. LGMT DICER1	-0.384909		PIS DICER1 vs. LGMT DICER1	-0.473266		PIS DICER1 vs. SARC DICER1	-0.380393
SARC DICER1 vs. LGMT DICER1	-0.384842		PIS DICER1 vs. LGMT DICER1	-0.472811		PIS DICER1 vs. SARC DICER1	-0.380391
SARC DICER1 vs. LGMT DICER1	-0.384834		PIS DICER1 vs. LGMT DICER1	-0.472211		PIS DICER1 vs. SARC DICER1	-0.380317
SARC DICER1 vs. LGMT DICER1	-0.384784		PIS DICER1 vs. LGMT DICER1	-0.472154		PIS DICER1 vs. SARC DICER1	-0.380158
SARC DICER1 vs. LGMT DICER1	-0.384258		PIS DICER1 vs. LGMT DICER1	-0.471722		PIS DICER1 vs. SARC DICER1	-0.379821
SARC DICER1 vs. LGMT DICER1	-0.384127		PIS DICER1 vs. LGMT DICER1	-0.470136		PIS DICER1 vs. SARC DICER1	-0.379592
SARC DICER1 vs. LGMT DICER1	-0.383853		PIS DICER1 vs. LGMT DICER1	-0.469014		PIS DICER1 vs. SARC DICER1	-0.378648
SARC DICER1 vs. LGMT DICER1	-0.383385		PIS DICER1 vs. LGMT DICER1	-0.468373		PIS DICER1 vs. SARC DICER1	-0.378639
SARC DICER1 vs. LGMT DICER1	-0.383201		PIS DICER1 vs. LGMT DICER1	-0.468123		PIS DICER1 vs. SARC DICER1	-0.378461
SARC DICER1 vs. LGMT DICER1	-0.382638		PIS DICER1 vs. LGMT DICER1	-0.467792		PIS DICER1 vs. SARC DICER1	-0.377994
SARC DICER1 vs. LGMT DICER1	-0.382565		PIS DICER1 vs. LGMT DICER1	-0.467236		PIS DICER1 vs. SARC DICER1	-0.376767
SARC DICER1 vs. LGMT DICER1	-0.381834		PIS DICER1 vs. LGMT DICER1	-0.466889		PIS DICER1 vs. SARC DICER1	-0.374878
SARC DICER1 vs. LGMT DICER1	-0.381333		PIS DICER1 vs. LGMT DICER1	-0.466243		PIS DICER1 vs. SARC DICER1	-0.373571
SARC DICER1 vs. LGMT DICER1	-0.381106		PIS DICER1 vs. LGMT DICER1	-0.466017		PIS DICER1 vs. SARC DICER1	-0.37343
SARC DICER1 vs. LGMT DICER1	-0.381089		PIS DICER1 vs. LGMT DICER1	-0.465819		PIS DICER1 vs. SARC DICER1	-0.37331
SARC DICER1 vs. LGMT DICER1	-0.381024		PIS DICER1 vs. LGMT DICER1	-0.465652		PIS DICER1 vs. SARC DICER1	-0.372574
SARC DICER1 vs. LGMT DICER1	-0.380806		PIS DICER1 vs. LGMT DICER1	-0.464738		PIS DICER1 vs. SARC DICER1	-0.372562
SARC DICER1 vs. LGMT DICER1	-0.380663		PIS DICER1 vs. LGMT DICER1	-0.463779		PIS DICER1 vs. SARC DICER1	-0.371516
SARC DICER1 vs. LGMT DICER1	-0.38016		PIS DICER1 vs. LGMT DICER1	-0.463566		PIS DICER1 vs. SARC DICER1	-0.370538
SARC DICER1 vs. LGMT DICER1	-0.380042		PIS DICER1 vs. LGMT DICER1	-0.463259		PIS DICER1 vs. SARC DICER1	-0.370039
SARC DICER1 vs. LGMT DICER1	-0.379934		PIS DICER1 vs. LGMT DICER1	-0.46203		PIS DICER1 vs. SARC DICER1	-0.36957
SARC DICER1 vs. LGMT DICER1	-0.379604		PIS DICER1 vs. LGMT DICER1	-0.461525		PIS DICER1 vs. SARC DICER1	-0.368365
SARC DICER1 vs. LGMT DICER1	-0.379371		PIS DICER1 vs. LGMT DICER1	-0.461443		PIS DICER1 vs. SARC DICER1	-0.368339
SARC DICER1 vs. LGMT DICER1	-0.379363		PIS DICER1 vs. LGMT DICER1	-0.460768		PIS DICER1 vs. SARC DICER1	-0.367386
SARC DICER1 vs. LGMT DICER1	-0.379347		PIS DICER1 vs. LGMT DICER1	-0.460677		PIS DICER1 vs. SARC DICER1	-0.367204
SARC DICER1 vs. LGMT DICER1	-0.379316		PIS DICER1 vs. LGMT DICER1	-0.460529		PIS DICER1 vs. SARC DICER1	-0.366827
SARC DICER1 vs. LGMT DICER1	-0.379302		PIS DICER1 vs. LGMT DICER1	-0.460394		PIS DICER1 vs. SARC DICER1	-0.366706
SARC DICER1 vs. LGMT DICER1	-0.379244		PIS DICER1 vs. LGMT DICER1	-0.460049		PIS DICER1 vs. SARC DICER1	-0.365808
SARC DICER1 vs. LGMT DICER1	-0.379213		PIS DICER1 vs. LGMT DICER1	-0.459994		PIS DICER1 vs. SARC DICER1	-0.36565
SARC DICER1 vs. LGMT DICER1	-0.379034		PIS DICER1 vs. LGMT DICER1	-0.459703		PIS DICER1 vs. SARC DICER1	-0.365244
SARC DICER1 vs. LGMT DICER1	-0.378724		PIS DICER1 vs. LGMT DICER1	-0.459615		PIS DICER1 vs. SARC DICER1	-0.364698
SARC DICER1 vs. LGMT DICER1	-0.378031		PIS DICER1 vs. LGMT DICER1	-0.459422		PIS DICER1 vs. SARC DICER1	-0.364303
SARC DICER1 vs. LGMT DICER1	-0.378008		PIS DICER1 vs. LGMT DICER1	-0.459387		PIS DICER1 vs. SARC DICER1	-0.364026
SARC DICER1 vs. LGMT DICER1	-0.377276		PIS DICER1 vs. LGMT DICER1	-0.459381		PIS DICER1 vs. SARC DICER1	-0.363674
SARC DICER1 vs. LGMT DICER1	-0.377046		PIS DICER1 vs. LGMT DICER1	-0.458869		PIS DICER1 vs. SARC DICER1	-0.36298
SARC DICER1 vs. LGMT DICER1	-0.376751		PIS DICER1 vs. LGMT DICER1	-0.458225		PIS DICER1 vs. SARC DICER1	-0.362825
SARC DICER1 vs. LGMT DICER1	-0.376721		PIS DICER1 vs. LGMT DICER1	-0.457691		PIS DICER1 vs. SARC DICER1	-0.362577
SARC DICER1 vs. LGMT DICER1	-0.376591		PIS DICER1 vs. LGMT DICER1	-0.45742		PIS DICER1 vs. SARC DICER1	-0.362364
SARC DICER1 vs. LGMT DICER1	-0.376531		PIS DICER1 vs. LGMT DICER1	-0.4574		PIS DICER1 vs. SARC DICER1	-0.362355
SARC DICER1 vs. LGMT DICER1	-0.376127		PIS DICER1 vs. LGMT DICER1	-0.457305		PIS DICER1 vs. SARC DICER1	-0.36215
SARC DICER1 vs. LGMT DICER1	-0.376043		PIS DICER1 vs. LGMT DICER1	-0.457119		PIS DICER1 vs. SARC DICER1	-0.362147
SARC DICER1 vs. LGMT DICER1	-0.375809		PIS DICER1 vs. LGMT DICER1	-0.456875		PIS DICER1 vs. SARC DICER1	-0.361635
SARC DICER1 vs. LGMT DICER1	-0.37578		PIS DICER1 vs. LGMT DICER1	-0.456786		PIS DICER1 vs. SARC DICER1	-0.361374
SARC DICER1 vs. LGMT DICER1	-0.375248		PIS DICER1 vs. LGMT DICER1	-0.456778		PIS DICER1 vs. SARC DICER1	-0.361234
SARC DICER1 vs. LGMT DICER1	-0.374982		PIS DICER1 vs. LGMT DICER1	-0.456492		PIS DICER1 vs. SARC DICER1	-0.361202
SARC DICER1 vs. LGMT DICER1	-0.37496		PIS DICER1 vs. LGMT DICER1	-0.456158		PIS DICER1 vs. SARC DICER1	-0.361078
SARC DICER1 vs. LGMT DICER1	-0.374354		PIS DICER1 vs. LGMT DICER1	-0.455861		PIS DICER1 vs. SARC DICER1	-0.360927
SARC DICER1 vs. LGMT DICER1	-0.374155		PIS DICER1 vs. LGMT DICER1	-0.454959		PIS DICER1 vs. SARC DICER1	-0.360564
SARC DICER1 vs. LGMT DICER1	-0.373812		PIS DICER1 vs. LGMT DICER1	-0.454765		PIS DICER1 vs. SARC DICER1	-0.360148
SARC DICER1 vs. LGMT DICER1	-0.373697		PIS DICER1 vs. LGMT DICER1	-0.454476		PIS DICER1 vs. SARC DICER1	-0.359984
SARC DICER1 vs. LGMT DICER1	-0.373305		PIS DICER1 vs. LGMT DICER1	-0.45442		PIS DICER1 vs. SARC DICER1	-0.359758
SARC DICER1 vs. LGMT DICER1	-0.373049		PIS DICER1 vs. LGMT DICER1	-0.454111		PIS DICER1 vs. SARC DICER1	-0.359466
SARC DICER1 vs. LGMT DICER1	-0.372992		PIS DICER1 vs. LGMT DICER1	-0.453332		PIS DICER1 vs. SARC DICER1	-0.358613
SARC DICER1 vs. LGMT DICER1	-0.372973		PIS DICER1 vs. LGMT DICER1	-0.453308		PIS DICER1 vs. SARC DICER1	-0.358429
SARC DICER1 vs. LGMT DICER1	-0.372425		PIS DICER1 vs. LGMT DICER1	-0.453245		PIS DICER1 vs. SARC DICER1	-0.358267
SARC DICER1 vs. LGMT DICER1	-0.372044		PIS DICER1 vs. LGMT DICER1	-0.453154		PIS DICER1 vs. SARC DICER1	-0.358253
SARC DICER1 vs. LGMT DICER1	-0.371901		PIS DICER1 vs. LGMT DICER1	-0.452966		PIS DICER1 vs. SARC DICER1	-0.358168
SARC DICER1 vs. LGMT DICER1	-0.371703		PIS DICER1 vs. LGMT DICER1	-0.452302		PIS DICER1 vs. SARC DICER1	-0.357094
SARC DICER1 vs. LGMT DICER1	-0.371703		PIS DICER1 vs. LGMT DICER1	-0.452184		PIS DICER1 vs. SARC DICER1	-0.357094
SARC DICER1 vs. LGMT DICER1	-0.371508		PIS DICER1 vs. LGMT DICER1	-0.452008		PIS DICER1 vs. SARC DICER1	-0.357008
SARC DICER1 vs. LGMT DICER1	-0.371222		PIS DICER1 vs. LGMT DICER1	-0.451989		PIS DICER1 vs. SARC DICER1	-0.356988
SARC DICER1 vs. LGMT DICER1	-0.371188		PIS DICER1 vs. LGMT DICER1	-0.451893		PIS DICER1 vs. SARC DICER1	-0.356688
SARC DICER1 vs. LGMT DICER1	-0.371028		PIS DICER1 vs. LGMT DICER1	-0.451886		PIS DICER1 vs. SARC DICER1	-0.356527
SARC DICER1 vs. LGMT DICER1	-0.370966		PIS DICER1 vs. LGMT DICER1	-0.451547		PIS DICER1 vs. SARC DICER1	-0.356456
SARC DICER1 vs. LGMT DICER1	-0.370964		PIS DICER1 vs. LGMT DICER1	-0.451285		PIS DICER1 vs. SARC DICER1	-0.356256
SARC DICER1 vs. LGMT DICER1	-0.369812		PIS DICER1 vs. LGMT DICER1	-0.451233		PIS DICER1 vs. SARC DICER1	-0.356083
SARC DICER1 vs. LGMT DICER1	-0.369495		PIS DICER1 vs. LGMT DICER1	-0.450451		PIS DICER1 vs. SARC DICER1	-0.355412
SARC DICER1 vs. LGMT DICER1	-0.369481		PIS DICER1 vs. LGMT DICER1	-0.450193		PIS DICER1 vs. SARC DICER1	-0.3551
SARC DICER1 vs. LGMT DICER1	-0.369297		PIS DICER1 vs. LGMT DICER1	-0.450097		PIS DICER1 vs. SARC DICER1	-0.354689
SARC DICER1 vs. LGMT DICER1	-0.369229		PIS DICER1 vs. LGMT DICER1	-0.449896		PIS DICER1 vs. SARC DICER1	-0.354466
SARC DICER1 vs. LGMT DICER1	-0.368983		PIS DICER1 vs. LGMT DICER1	-0.449659		PIS DICER1 vs. SARC DICER1	-0.353941
SARC DICER1 vs. LGMT DICER1	-0.368965		PIS DICER1 vs. LGMT DICER1	-0.449501		PIS DICER1 vs. SARC DICER1	-0.353092
SARC DICER1 vs. LGMT DICER1	-0.368569		PIS DICER1 vs. LGMT DICER1	-0.449451		PIS DICER1 vs. SARC DICER1	-0.353043
SARC DICER1 vs. LGMT DICER1	-0.368532		PIS DICER1 vs. LGMT DICER1	-0.449047		PIS DICER1 vs. SARC DICER1	-0.352809
SARC DICER1 vs. LGMT DICER1	-0.368094		PIS DICER1 vs. LGMT DICER1	-0.448815		PIS DICER1 vs. SARC DICER1	-0.352776
SARC DICER1 vs. LGMT DICER1	-0.367819		PIS DICER1 vs. LGMT DICER1	-0.448641		PIS DICER1 vs. SARC DICER1	-0.352714
SARC DICER1 vs. LGMT DICER1	-0.367796		PIS DICER1 vs. LGMT DICER1	-0.448607		PIS DICER1 vs. SARC DICER1	-0.352541
SARC DICER1 vs. LGMT DICER1	-0.367672		PIS DICER1 vs. LGMT DICER1	-0.448449		PIS DICER1 vs. SARC DICER1	-0.351937
SARC DICER1 vs. LGMT DICER1	-0.367478		PIS DICER1 vs. LGMT DICER1	-0.448119		PIS DICER1 vs. SARC DICER1	-0.351519
SARC DICER1 vs. LGMT DICER1	-0.367154		PIS DICER1 vs. LGMT DICER1	-0.448089		PIS DICER1 vs. SARC DICER1	-0.351013
SARC DICER1 vs. LGMT DICER1	-0.366679		PIS DICER1 vs. LGMT DICER1	-0.447656		PIS DICER1 vs. SARC DICER1	-0.350597
SARC DICER1 vs. LGMT DICER1	-0.366611		PIS DICER1 vs. LGMT DICER1	-0.447458		PIS DICER1 vs. SARC DICER1	-0.350333
SARC DICER1 vs. LGMT DICER1	-0.366497		PIS DICER1 vs. LGMT DICER1	-0.447331		PIS DICER1 vs. SARC DICER1	-0.350316
SARC DICER1 vs. LGMT DICER1	-0.365361		PIS DICER1 vs. LGMT DICER1	-0.446787		PIS DICER1 vs. SARC DICER1	-0.34991
SARC DICER1 vs. LGMT DICER1	-0.365341		PIS DICER1 vs. LGMT DICER1	-0.446225		PIS DICER1 vs. SARC DICER1	-0.349592
SARC DICER1 vs. LGMT DICER1	-0.365312		PIS DICER1 vs. LGMT DICER1	-0.445991		PIS DICER1 vs. SARC DICER1	-0.349544
SARC DICER1 vs. LGMT DICER1	-0.36504		PIS DICER1 vs. LGMT DICER1	-0.445671		PIS DICER1 vs. SARC DICER1	-0.349493
SARC DICER1 vs. LGMT DICER1	-0.36496		PIS DICER1 vs. LGMT DICER1	-0.445191		PIS DICER1 vs. SARC DICER1	-0.349492
SARC DICER1 vs. LGMT DICER1	-0.364882		PIS DICER1 vs. LGMT DICER1	-0.445115		PIS DICER1 vs. SARC DICER1	-0.349352
SARC DICER1 vs. LGMT DICER1	-0.364863		PIS DICER1 vs. LGMT DICER1	-0.4451		PIS DICER1 vs. SARC DICER1	-0.349023
SARC DICER1 vs. LGMT DICER1	-0.364423		PIS DICER1 vs. LGMT DICER1	-0.444821		PIS DICER1 vs. SARC DICER1	-0.34875
SARC DICER1 vs. LGMT DICER1	-0.364247		PIS DICER1 vs. LGMT DICER1	-0.444313		PIS DICER1 vs. SARC DICER1	-0.348597
SARC DICER1 vs. LGMT DICER1	-0.364204		PIS DICER1 vs. LGMT DICER1	-0.44428		PIS DICER1 vs. SARC DICER1	-0.348156
SARC DICER1 vs. LGMT DICER1	-0.364128		PIS DICER1 vs. LGMT DICER1	-0.444176		PIS DICER1 vs. SARC DICER1	-0.347975
SARC DICER1 vs. LGMT DICER1	-0.364004		PIS DICER1 vs. LGMT DICER1	-0.443936		PIS DICER1 vs. SARC DICER1	-0.347845
SARC DICER1 vs. LGMT DICER1	-0.363936		PIS DICER1 vs. LGMT DICER1	-0.44371		PIS DICER1 vs. SARC DICER1	-0.347742
SARC DICER1 vs. LGMT DICER1	-0.363934		PIS DICER1 vs. LGMT DICER1	-0.443632		PIS DICER1 vs. SARC DICER1	-0.347723
SARC DICER1 vs. LGMT DICER1	-0.363526		PIS DICER1 vs. LGMT DICER1	-0.443254		PIS DICER1 vs. SARC DICER1	-0.347185
SARC DICER1 vs. LGMT DICER1	-0.363489		PIS DICER1 vs. LGMT DICER1	-0.443234		PIS DICER1 vs. SARC DICER1	-0.346786
SARC DICER1 vs. LGMT DICER1	-0.36336		PIS DICER1 vs. LGMT DICER1	-0.443219		PIS DICER1 vs. SARC DICER1	-0.346688
SARC DICER1 vs. LGMT DICER1	-0.363308		PIS DICER1 vs. LGMT DICER1	-0.442978		PIS DICER1 vs. SARC DICER1	-0.346656
SARC DICER1 vs. LGMT DICER1	-0.363268		PIS DICER1 vs. LGMT DICER1	-0.442874		PIS DICER1 vs. SARC DICER1	-0.346585
SARC DICER1 vs. LGMT DICER1	-0.362766		PIS DICER1 vs. LGMT DICER1	-0.442856		PIS DICER1 vs. SARC DICER1	-0.346016
SARC DICER1 vs. LGMT DICER1	-0.362587		PIS DICER1 vs. LGMT DICER1	-0.442453		PIS DICER1 vs. SARC DICER1	-0.345838
SARC DICER1 vs. LGMT DICER1	-0.362377		PIS DICER1 vs. LGMT DICER1	-0.442402		PIS DICER1 vs. SARC DICER1	-0.345654
SARC DICER1 vs. LGMT DICER1	-0.362321		PIS DICER1 vs. LGMT DICER1	-0.442295		PIS DICER1 vs. SARC DICER1	-0.345543
SARC DICER1 vs. LGMT DICER1	-0.362209		PIS DICER1 vs. LGMT DICER1	-0.44228		PIS DICER1 vs. SARC DICER1	-0.344865
SARC DICER1 vs. LGMT DICER1	-0.362142		PIS DICER1 vs. LGMT DICER1	-0.442271		PIS DICER1 vs. SARC DICER1	-0.344854
SARC DICER1 vs. LGMT DICER1	-0.361811		PIS DICER1 vs. LGMT DICER1	-0.442136		PIS DICER1 vs. SARC DICER1	-0.344717
SARC DICER1 vs. LGMT DICER1	-0.361756		PIS DICER1 vs. LGMT DICER1	-0.442025		PIS DICER1 vs. SARC DICER1	-0.344582
SARC DICER1 vs. LGMT DICER1	-0.361526		PIS DICER1 vs. LGMT DICER1	-0.44188		PIS DICER1 vs. SARC DICER1	-0.344328
SARC DICER1 vs. LGMT DICER1	-0.361516		PIS DICER1 vs. LGMT DICER1	-0.441792		PIS DICER1 vs. SARC DICER1	-0.344293
SARC DICER1 vs. LGMT DICER1	-0.361028		PIS DICER1 vs. LGMT DICER1	-0.441781		PIS DICER1 vs. SARC DICER1	-0.343835
SARC DICER1 vs. LGMT DICER1	-0.360695		PIS DICER1 vs. LGMT DICER1	-0.44175		PIS DICER1 vs. SARC DICER1	-0.343783
SARC DICER1 vs. LGMT DICER1	-0.360608		PIS DICER1 vs. LGMT DICER1	-0.441422		PIS DICER1 vs. SARC DICER1	-0.343711
SARC DICER1 vs. LGMT DICER1	-0.360521		PIS DICER1 vs. LGMT DICER1	-0.441281		PIS DICER1 vs. SARC DICER1	-0.343547
SARC DICER1 vs. LGMT DICER1	-0.360334		PIS DICER1 vs. LGMT DICER1	-0.441278		PIS DICER1 vs. SARC DICER1	-0.342625
SARC DICER1 vs. LGMT DICER1	-0.359971		PIS DICER1 vs. LGMT DICER1	-0.441123		PIS DICER1 vs. SARC DICER1	-0.342367
SARC DICER1 vs. LGMT DICER1	-0.359848		PIS DICER1 vs. LGMT DICER1	-0.439741		PIS DICER1 vs. SARC DICER1	-0.342102
SARC DICER1 vs. LGMT DICER1	-0.359636		PIS DICER1 vs. LGMT DICER1	-0.439397		PIS DICER1 vs. SARC DICER1	-0.34192
SARC DICER1 vs. LGMT DICER1	-0.359288		PIS DICER1 vs. LGMT DICER1	-0.439279		PIS DICER1 vs. SARC DICER1	-0.341723
SARC DICER1 vs. LGMT DICER1	-0.359086		PIS DICER1 vs. LGMT DICER1	-0.439238		PIS DICER1 vs. SARC DICER1	-0.341491
SARC DICER1 vs. LGMT DICER1	-0.359019		PIS DICER1 vs. LGMT DICER1	-0.439057		PIS DICER1 vs. SARC DICER1	-0.341383
SARC DICER1 vs. LGMT DICER1	-0.358506		PIS DICER1 vs. LGMT DICER1	-0.438736		PIS DICER1 vs. SARC DICER1	-0.341258
SARC DICER1 vs. LGMT DICER1	-0.358504		PIS DICER1 vs. LGMT DICER1	-0.43852		PIS DICER1 vs. SARC DICER1	-0.340956
SARC DICER1 vs. LGMT DICER1	-0.358343		PIS DICER1 vs. LGMT DICER1	-0.438224		PIS DICER1 vs. SARC DICER1	-0.340845
SARC DICER1 vs. LGMT DICER1	-0.358294		PIS DICER1 vs. LGMT DICER1	-0.438109		PIS DICER1 vs. SARC DICER1	-0.340713
SARC DICER1 vs. LGMT DICER1	-0.358073		PIS DICER1 vs. LGMT DICER1	-0.438045		PIS DICER1 vs. SARC DICER1	-0.340589
SARC DICER1 vs. LGMT DICER1	-0.357948		PIS DICER1 vs. LGMT DICER1	-0.437948		PIS DICER1 vs. SARC DICER1	-0.340429
SARC DICER1 vs. LGMT DICER1	-0.357789		PIS DICER1 vs. LGMT DICER1	-0.437929		PIS DICER1 vs. SARC DICER1	-0.340341
SARC DICER1 vs. LGMT DICER1	-0.357674		PIS DICER1 vs. LGMT DICER1	-0.437383		PIS DICER1 vs. SARC DICER1	-0.340083
SARC DICER1 vs. LGMT DICER1	-0.357525		PIS DICER1 vs. LGMT DICER1	-0.437084		PIS DICER1 vs. SARC DICER1	-0.340067
SARC DICER1 vs. LGMT DICER1	-0.357414		PIS DICER1 vs. LGMT DICER1	-0.436971		PIS DICER1 vs. SARC DICER1	-0.339898
SARC DICER1 vs. LGMT DICER1	-0.35734		PIS DICER1 vs. LGMT DICER1	-0.436471		PIS DICER1 vs. SARC DICER1	-0.339819
SARC DICER1 vs. LGMT DICER1	-0.357336		PIS DICER1 vs. LGMT DICER1	-0.436083		PIS DICER1 vs. SARC DICER1	-0.339148
SARC DICER1 vs. LGMT DICER1	-0.357332		PIS DICER1 vs. LGMT DICER1	-0.435304		PIS DICER1 vs. SARC DICER1	-0.338906
SARC DICER1 vs. LGMT DICER1	-0.357267		PIS DICER1 vs. LGMT DICER1	-0.435226		PIS DICER1 vs. SARC DICER1	-0.338772
SARC DICER1 vs. LGMT DICER1	-0.357058		PIS DICER1 vs. LGMT DICER1	-0.435152		PIS DICER1 vs. SARC DICER1	-0.338769
SARC DICER1 vs. LGMT DICER1	-0.35689		PIS DICER1 vs. LGMT DICER1	-0.435145		PIS DICER1 vs. SARC DICER1	-0.338435
SARC DICER1 vs. LGMT DICER1	-0.356406		PIS DICER1 vs. LGMT DICER1	-0.434847		PIS DICER1 vs. SARC DICER1	-0.338377
SARC DICER1 vs. LGMT DICER1	-0.356367		PIS DICER1 vs. LGMT DICER1	-0.43448		PIS DICER1 vs. SARC DICER1	-0.33818
SARC DICER1 vs. LGMT DICER1	-0.356122		PIS DICER1 vs. LGMT DICER1	-0.434229		PIS DICER1 vs. SARC DICER1	-0.338105
SARC DICER1 vs. LGMT DICER1	-0.356007		PIS DICER1 vs. LGMT DICER1	-0.433541		PIS DICER1 vs. SARC DICER1	-0.337978
SARC DICER1 vs. LGMT DICER1	-0.355541		PIS DICER1 vs. LGMT DICER1	-0.433458		PIS DICER1 vs. SARC DICER1	-0.33777
SARC DICER1 vs. LGMT DICER1	-0.355497		PIS DICER1 vs. LGMT DICER1	-0.432903		PIS DICER1 vs. SARC DICER1	-0.337324
SARC DICER1 vs. LGMT DICER1	-0.355296		PIS DICER1 vs. LGMT DICER1	-0.432889		PIS DICER1 vs. SARC DICER1	-0.336801
SARC DICER1 vs. LGMT DICER1	-0.35526		PIS DICER1 vs. LGMT DICER1	-0.432802		PIS DICER1 vs. SARC DICER1	-0.336606
SARC DICER1 vs. LGMT DICER1	-0.355217		PIS DICER1 vs. LGMT DICER1	-0.432801		PIS DICER1 vs. SARC DICER1	-0.336563
SARC DICER1 vs. LGMT DICER1	-0.355166		PIS DICER1 vs. LGMT DICER1	-0.432591		PIS DICER1 vs. SARC DICER1	-0.336398
SARC DICER1 vs. LGMT DICER1	-0.355086		PIS DICER1 vs. LGMT DICER1	-0.432538		PIS DICER1 vs. SARC DICER1	-0.336348
SARC DICER1 vs. LGMT DICER1	-0.355077		PIS DICER1 vs. LGMT DICER1	-0.432371		PIS DICER1 vs. SARC DICER1	-0.336348
SARC DICER1 vs. LGMT DICER1	-0.354896		PIS DICER1 vs. LGMT DICER1	-0.432281		PIS DICER1 vs. SARC DICER1	-0.336012
SARC DICER1 vs. LGMT DICER1	-0.354896		PIS DICER1 vs. LGMT DICER1	-0.432257		PIS DICER1 vs. SARC DICER1	-0.335891
SARC DICER1 vs. LGMT DICER1	-0.354208		PIS DICER1 vs. LGMT DICER1	-0.431867		PIS DICER1 vs. SARC DICER1	-0.335661
SARC DICER1 vs. LGMT DICER1	-0.353992		PIS DICER1 vs. LGMT DICER1	-0.431853		PIS DICER1 vs. SARC DICER1	-0.33565
SARC DICER1 vs. LGMT DICER1	-0.353837		PIS DICER1 vs. LGMT DICER1	-0.431843		PIS DICER1 vs. SARC DICER1	-0.335577
SARC DICER1 vs. LGMT DICER1	-0.353631		PIS DICER1 vs. LGMT DICER1	-0.431821		PIS DICER1 vs. SARC DICER1	-0.335485
SARC DICER1 vs. LGMT DICER1	-0.353544		PIS DICER1 vs. LGMT DICER1	-0.431784		PIS DICER1 vs. SARC DICER1	-0.335405
SARC DICER1 vs. LGMT DICER1	-0.353383		PIS DICER1 vs. LGMT DICER1	-0.431605		PIS DICER1 vs. SARC DICER1	-0.335229
SARC DICER1 vs. LGMT DICER1	-0.353288		PIS DICER1 vs. LGMT DICER1	-0.431492		PIS DICER1 vs. SARC DICER1	-0.335151
SARC DICER1 vs. LGMT DICER1	-0.352927		PIS DICER1 vs. LGMT DICER1	-0.431401		PIS DICER1 vs. SARC DICER1	-0.33502
SARC DICER1 vs. LGMT DICER1	-0.3526		PIS DICER1 vs. LGMT DICER1	-0.43094		PIS DICER1 vs. SARC DICER1	-0.334833
SARC DICER1 vs. LGMT DICER1	-0.352525		PIS DICER1 vs. LGMT DICER1	-0.430806		PIS DICER1 vs. SARC DICER1	-0.3348
SARC DICER1 vs. LGMT DICER1	-0.352317		PIS DICER1 vs. LGMT DICER1	-0.430224		PIS DICER1 vs. SARC DICER1	-0.334603
SARC DICER1 vs. LGMT DICER1	-0.352006		PIS DICER1 vs. LGMT DICER1	-0.430164		PIS DICER1 vs. SARC DICER1	-0.334299
SARC DICER1 vs. LGMT DICER1	-0.35176		PIS DICER1 vs. LGMT DICER1	-0.430157		PIS DICER1 vs. SARC DICER1	-0.334083
SARC DICER1 vs. LGMT DICER1	-0.351652		PIS DICER1 vs. LGMT DICER1	-0.429837		PIS DICER1 vs. SARC DICER1	-0.333764
SARC DICER1 vs. LGMT DICER1	-0.351596		PIS DICER1 vs. LGMT DICER1	-0.42957		PIS DICER1 vs. SARC DICER1	-0.333319
SARC DICER1 vs. LGMT DICER1	-0.351549		PIS DICER1 vs. LGMT DICER1	-0.429185		PIS DICER1 vs. SARC DICER1	-0.333165
SARC DICER1 vs. LGMT DICER1	-0.351522		PIS DICER1 vs. LGMT DICER1	-0.429155		PIS DICER1 vs. SARC DICER1	-0.333057
SARC DICER1 vs. LGMT DICER1	-0.351506		PIS DICER1 vs. LGMT DICER1	-0.428671		PIS DICER1 vs. SARC DICER1	-0.332642
SARC DICER1 vs. LGMT DICER1	-0.351262		PIS DICER1 vs. LGMT DICER1	-0.428663		PIS DICER1 vs. SARC DICER1	-0.332518
SARC DICER1 vs. LGMT DICER1	-0.351104		PIS DICER1 vs. LGMT DICER1	-0.428545		PIS DICER1 vs. SARC DICER1	-0.332112
SARC DICER1 vs. LGMT DICER1	-0.350693		PIS DICER1 vs. LGMT DICER1	-0.428355		PIS DICER1 vs. SARC DICER1	-0.331874
SARC DICER1 vs. LGMT DICER1	-0.350541		PIS DICER1 vs. LGMT DICER1	-0.427878		PIS DICER1 vs. SARC DICER1	-0.331844
SARC DICER1 vs. LGMT DICER1	-0.350308		PIS DICER1 vs. LGMT DICER1	-0.427584		PIS DICER1 vs. SARC DICER1	-0.331285
SARC DICER1 vs. LGMT DICER1	-0.350289		PIS DICER1 vs. LGMT DICER1	-0.427581		PIS DICER1 vs. SARC DICER1	-0.331254
SARC DICER1 vs. LGMT DICER1	-0.350239		PIS DICER1 vs. LGMT DICER1	-0.427575		PIS DICER1 vs. SARC DICER1	-0.331006
SARC DICER1 vs. LGMT DICER1	-0.349977		PIS DICER1 vs. LGMT DICER1	-0.427562		PIS DICER1 vs. SARC DICER1	-0.330874
SARC DICER1 vs. LGMT DICER1	-0.34996		PIS DICER1 vs. LGMT DICER1	-0.427465		PIS DICER1 vs. SARC DICER1	-0.330785
SARC DICER1 vs. LGMT DICER1	-0.349829		PIS DICER1 vs. LGMT DICER1	-0.427086		PIS DICER1 vs. SARC DICER1	-0.330629
SARC DICER1 vs. LGMT DICER1	-0.349543		PIS DICER1 vs. LGMT DICER1	-0.427046		PIS DICER1 vs. SARC DICER1	-0.330337
SARC DICER1 vs. LGMT DICER1	-0.3495		PIS DICER1 vs. LGMT DICER1	-0.426991		PIS DICER1 vs. SARC DICER1	-0.330318
SARC DICER1 vs. LGMT DICER1	-0.349227		PIS DICER1 vs. LGMT DICER1	-0.426936		PIS DICER1 vs. SARC DICER1	-0.330281
SARC DICER1 vs. LGMT DICER1	-0.349225		PIS DICER1 vs. LGMT DICER1	-0.42692		PIS DICER1 vs. SARC DICER1	-0.330056
SARC DICER1 vs. LGMT DICER1	-0.349155		PIS DICER1 vs. LGMT DICER1	-0.426884		PIS DICER1 vs. SARC DICER1	-0.329389
SARC DICER1 vs. LGMT DICER1	-0.348823		PIS DICER1 vs. LGMT DICER1	-0.42684		PIS DICER1 vs. SARC DICER1	-0.329306
SARC DICER1 vs. LGMT DICER1	-0.348752		PIS DICER1 vs. LGMT DICER1	-0.426808		PIS DICER1 vs. SARC DICER1	-0.328932
SARC DICER1 vs. LGMT DICER1	-0.348415		PIS DICER1 vs. LGMT DICER1	-0.426784		PIS DICER1 vs. SARC DICER1	-0.328564
SARC DICER1 vs. LGMT DICER1	-0.348378		PIS DICER1 vs. LGMT DICER1	-0.426505		PIS DICER1 vs. SARC DICER1	-0.328104
SARC DICER1 vs. LGMT DICER1	-0.348341		PIS DICER1 vs. LGMT DICER1	-0.426353		PIS DICER1 vs. SARC DICER1	-0.328056
SARC DICER1 vs. LGMT DICER1	-0.348138		PIS DICER1 vs. LGMT DICER1	-0.426192		PIS DICER1 vs. SARC DICER1	-0.327333
SARC DICER1 vs. LGMT DICER1	-0.348001		PIS DICER1 vs. LGMT DICER1	-0.42614		PIS DICER1 vs. SARC DICER1	-0.32719
SARC DICER1 vs. LGMT DICER1	-0.347893		PIS DICER1 vs. LGMT DICER1	-0.426137		PIS DICER1 vs. SARC DICER1	-0.327086
SARC DICER1 vs. LGMT DICER1	-0.347822		PIS DICER1 vs. LGMT DICER1	-0.425413		PIS DICER1 vs. SARC DICER1	-0.326968
SARC DICER1 vs. LGMT DICER1	-0.347695		PIS DICER1 vs. LGMT DICER1	-0.425127		PIS DICER1 vs. SARC DICER1	-0.326739
SARC DICER1 vs. LGMT DICER1	-0.347613		PIS DICER1 vs. LGMT DICER1	-0.424818		PIS DICER1 vs. SARC DICER1	-0.326687
SARC DICER1 vs. LGMT DICER1	-0.347293		PIS DICER1 vs. LGMT DICER1	-0.424509		PIS DICER1 vs. SARC DICER1	-0.326622
SARC DICER1 vs. LGMT DICER1	-0.347056		PIS DICER1 vs. LGMT DICER1	-0.424436		PIS DICER1 vs. SARC DICER1	-0.32619
SARC DICER1 vs. LGMT DICER1	-0.347009		PIS DICER1 vs. LGMT DICER1	-0.424287		PIS DICER1 vs. SARC DICER1	-0.326082
SARC DICER1 vs. LGMT DICER1	-0.346954		PIS DICER1 vs. LGMT DICER1	-0.423505		PIS DICER1 vs. SARC DICER1	-0.326044
SARC DICER1 vs. LGMT DICER1	-0.346701		PIS DICER1 vs. LGMT DICER1	-0.422234		PIS DICER1 vs. SARC DICER1	-0.325707
SARC DICER1 vs. LGMT DICER1	-0.346694		PIS DICER1 vs. LGMT DICER1	-0.42206		PIS DICER1 vs. SARC DICER1	-0.325217
SARC DICER1 vs. LGMT DICER1	-0.346629		PIS DICER1 vs. LGMT DICER1	-0.421946		PIS DICER1 vs. SARC DICER1	-0.324832
SARC DICER1 vs. LGMT DICER1	-0.346609		PIS DICER1 vs. LGMT DICER1	-0.421655		PIS DICER1 vs. SARC DICER1	-0.324751
SARC DICER1 vs. LGMT DICER1	-0.346419		PIS DICER1 vs. LGMT DICER1	-0.421563		PIS DICER1 vs. SARC DICER1	-0.32431
SARC DICER1 vs. LGMT DICER1	-0.346325		PIS DICER1 vs. LGMT DICER1	-0.421436		PIS DICER1 vs. SARC DICER1	-0.32378
SARC DICER1 vs. LGMT DICER1	-0.346199		PIS DICER1 vs. LGMT DICER1	-0.421246		PIS DICER1 vs. SARC DICER1	-0.323744
SARC DICER1 vs. LGMT DICER1	-0.346156		PIS DICER1 vs. LGMT DICER1	-0.420568		PIS DICER1 vs. SARC DICER1	-0.323648
SARC DICER1 vs. LGMT DICER1	-0.345978		PIS DICER1 vs. LGMT DICER1	-0.420292		PIS DICER1 vs. SARC DICER1	-0.323469
SARC DICER1 vs. LGMT DICER1	-0.345959		PIS DICER1 vs. LGMT DICER1	-0.420168		PIS DICER1 vs. SARC DICER1	-0.323272
SARC DICER1 vs. LGMT DICER1	-0.345633		PIS DICER1 vs. LGMT DICER1	-0.420156		PIS DICER1 vs. SARC DICER1	-0.323194
SARC DICER1 vs. LGMT DICER1	-0.345217		PIS DICER1 vs. LGMT DICER1	-0.420094		PIS DICER1 vs. SARC DICER1	-0.322767
SARC DICER1 vs. LGMT DICER1	-0.345212		PIS DICER1 vs. LGMT DICER1	-0.420071		PIS DICER1 vs. SARC DICER1	-0.321976
SARC DICER1 vs. LGMT DICER1	-0.345177		PIS DICER1 vs. LGMT DICER1	-0.419465		PIS DICER1 vs. SARC DICER1	-0.321839
SARC DICER1 vs. LGMT DICER1	-0.34507		PIS DICER1 vs. LGMT DICER1	-0.419381		PIS DICER1 vs. SARC DICER1	-0.32179
SARC DICER1 vs. LGMT DICER1	-0.344996		PIS DICER1 vs. LGMT DICER1	-0.419322		PIS DICER1 vs. SARC DICER1	-0.321727
SARC DICER1 vs. LGMT DICER1	-0.344635		PIS DICER1 vs. LGMT DICER1	-0.419165		PIS DICER1 vs. SARC DICER1	-0.321635
SARC DICER1 vs. LGMT DICER1	-0.344579		PIS DICER1 vs. LGMT DICER1	-0.419116		PIS DICER1 vs. SARC DICER1	-0.321556
SARC DICER1 vs. LGMT DICER1	-0.344372		PIS DICER1 vs. LGMT DICER1	-0.419093		PIS DICER1 vs. SARC DICER1	-0.321498
SARC DICER1 vs. LGMT DICER1	-0.344244		PIS DICER1 vs. LGMT DICER1	-0.418952		PIS DICER1 vs. SARC DICER1	-0.321439
SARC DICER1 vs. LGMT DICER1	-0.34397		PIS DICER1 vs. LGMT DICER1	-0.418756		PIS DICER1 vs. SARC DICER1	-0.321276
SARC DICER1 vs. LGMT DICER1	-0.343943		PIS DICER1 vs. LGMT DICER1	-0.41849		PIS DICER1 vs. SARC DICER1	-0.321251
SARC DICER1 vs. LGMT DICER1	-0.343931		PIS DICER1 vs. LGMT DICER1	-0.418354		PIS DICER1 vs. SARC DICER1	-0.32047
SARC DICER1 vs. LGMT DICER1	-0.343779		PIS DICER1 vs. LGMT DICER1	-0.418195		PIS DICER1 vs. SARC DICER1	-0.320052
SARC DICER1 vs. LGMT DICER1	-0.34377		PIS DICER1 vs. LGMT DICER1	-0.418174		PIS DICER1 vs. SARC DICER1	-0.319954
SARC DICER1 vs. LGMT DICER1	-0.343505		PIS DICER1 vs. LGMT DICER1	-0.418019		PIS DICER1 vs. SARC DICER1	-0.319491
SARC DICER1 vs. LGMT DICER1	-0.34339		PIS DICER1 vs. LGMT DICER1	-0.417801		PIS DICER1 vs. SARC DICER1	-0.319414
SARC DICER1 vs. LGMT DICER1	-0.343385		PIS DICER1 vs. LGMT DICER1	-0.417778		PIS DICER1 vs. SARC DICER1	-0.319165
SARC DICER1 vs. LGMT DICER1	-0.343322		PIS DICER1 vs. LGMT DICER1	-0.417547		PIS DICER1 vs. SARC DICER1	-0.319134
SARC DICER1 vs. LGMT DICER1	-0.343303		PIS DICER1 vs. LGMT DICER1	-0.417319		PIS DICER1 vs. SARC DICER1	-0.318923
SARC DICER1 vs. LGMT DICER1	-0.342841		PIS DICER1 vs. LGMT DICER1	-0.416897		PIS DICER1 vs. SARC DICER1	-0.318828
SARC DICER1 vs. LGMT DICER1	-0.342575		PIS DICER1 vs. LGMT DICER1	-0.416383		PIS DICER1 vs. SARC DICER1	-0.318389
SARC DICER1 vs. LGMT DICER1	-0.342512		PIS DICER1 vs. LGMT DICER1	-0.416265		PIS DICER1 vs. SARC DICER1	-0.318323
SARC DICER1 vs. LGMT DICER1	-0.342338		PIS DICER1 vs. LGMT DICER1	-0.416078		PIS DICER1 vs. SARC DICER1	-0.317737
SARC DICER1 vs. LGMT DICER1	-0.342137		PIS DICER1 vs. LGMT DICER1	-0.415984		PIS DICER1 vs. SARC DICER1	-0.317721
SARC DICER1 vs. LGMT DICER1	-0.342099		PIS DICER1 vs. LGMT DICER1	-0.41593		PIS DICER1 vs. SARC DICER1	-0.317275
SARC DICER1 vs. LGMT DICER1	-0.341862		PIS DICER1 vs. LGMT DICER1	-0.415788		PIS DICER1 vs. SARC DICER1	-0.317237
SARC DICER1 vs. LGMT DICER1	-0.341553		PIS DICER1 vs. LGMT DICER1	-0.415229		PIS DICER1 vs. SARC DICER1	-0.317234
SARC DICER1 vs. LGMT DICER1	-0.341523		PIS DICER1 vs. LGMT DICER1	-0.414918		PIS DICER1 vs. SARC DICER1	-0.316853
SARC DICER1 vs. LGMT DICER1	-0.341171		PIS DICER1 vs. LGMT DICER1	-0.414828		PIS DICER1 vs. SARC DICER1	-0.316746
SARC DICER1 vs. LGMT DICER1	-0.340864		PIS DICER1 vs. LGMT DICER1	-0.414778		PIS DICER1 vs. SARC DICER1	-0.31636
SARC DICER1 vs. LGMT DICER1	-0.340823		PIS DICER1 vs. LGMT DICER1	-0.414564		PIS DICER1 vs. SARC DICER1	-0.316323
SARC DICER1 vs. LGMT DICER1	-0.340581		PIS DICER1 vs. LGMT DICER1	-0.414263		PIS DICER1 vs. SARC DICER1	-0.316203
SARC DICER1 vs. LGMT DICER1	-0.340458		PIS DICER1 vs. LGMT DICER1	-0.414007		PIS DICER1 vs. SARC DICER1	-0.316109
SARC DICER1 vs. LGMT DICER1	-0.340031		PIS DICER1 vs. LGMT DICER1	-0.413611		PIS DICER1 vs. SARC DICER1	-0.316074
SARC DICER1 vs. LGMT DICER1	-0.339637		PIS DICER1 vs. LGMT DICER1	-0.41357		PIS DICER1 vs. SARC DICER1	-0.31599
SARC DICER1 vs. LGMT DICER1	-0.339632		PIS DICER1 vs. LGMT DICER1	-0.413442		PIS DICER1 vs. SARC DICER1	-0.315884
SARC DICER1 vs. LGMT DICER1	-0.339547		PIS DICER1 vs. LGMT DICER1	-0.413237		PIS DICER1 vs. SARC DICER1	-0.315795
SARC DICER1 vs. LGMT DICER1	-0.339402		PIS DICER1 vs. LGMT DICER1	-0.413171		PIS DICER1 vs. SARC DICER1	-0.315683
SARC DICER1 vs. LGMT DICER1	-0.339237		PIS DICER1 vs. LGMT DICER1	-0.413102		PIS DICER1 vs. SARC DICER1	-0.315666
SARC DICER1 vs. LGMT DICER1	-0.339183		PIS DICER1 vs. LGMT DICER1	-0.413036		PIS DICER1 vs. SARC DICER1	-0.315654
SARC DICER1 vs. LGMT DICER1	-0.339147		PIS DICER1 vs. LGMT DICER1	-0.413004		PIS DICER1 vs. SARC DICER1	-0.315643
SARC DICER1 vs. LGMT DICER1	-0.33908		PIS DICER1 vs. LGMT DICER1	-0.412583		PIS DICER1 vs. SARC DICER1	-0.315277
SARC DICER1 vs. LGMT DICER1	-0.338963		PIS DICER1 vs. LGMT DICER1	-0.412579		PIS DICER1 vs. SARC DICER1	-0.315206
SARC DICER1 vs. LGMT DICER1	-0.338901		PIS DICER1 vs. LGMT DICER1	-0.412578		PIS DICER1 vs. SARC DICER1	-0.315142
SARC DICER1 vs. LGMT DICER1	-0.338706		PIS DICER1 vs. LGMT DICER1	-0.412567		PIS DICER1 vs. SARC DICER1	-0.315006
SARC DICER1 vs. LGMT DICER1	-0.338624		PIS DICER1 vs. LGMT DICER1	-0.412283		PIS DICER1 vs. SARC DICER1	-0.314613
SARC DICER1 vs. LGMT DICER1	-0.338412		PIS DICER1 vs. LGMT DICER1	-0.412234		PIS DICER1 vs. SARC DICER1	-0.314601
SARC DICER1 vs. LGMT DICER1	-0.338397		PIS DICER1 vs. LGMT DICER1	-0.41222		PIS DICER1 vs. SARC DICER1	-0.314478
SARC DICER1 vs. LGMT DICER1	-0.338346		PIS DICER1 vs. LGMT DICER1	-0.412141		PIS DICER1 vs. SARC DICER1	-0.314233
SARC DICER1 vs. LGMT DICER1	-0.338323		PIS DICER1 vs. LGMT DICER1	-0.412057		PIS DICER1 vs. SARC DICER1	-0.314093
SARC DICER1 vs. LGMT DICER1	-0.338237		PIS DICER1 vs. LGMT DICER1	-0.41204		PIS DICER1 vs. SARC DICER1	-0.314069
SARC DICER1 vs. LGMT DICER1	-0.338233		PIS DICER1 vs. LGMT DICER1	-0.411784		PIS DICER1 vs. SARC DICER1	-0.313751
SARC DICER1 vs. LGMT DICER1	-0.338077		PIS DICER1 vs. LGMT DICER1	-0.411743		PIS DICER1 vs. SARC DICER1	-0.31291
SARC DICER1 vs. LGMT DICER1	-0.337986		PIS DICER1 vs. LGMT DICER1	-0.411637		PIS DICER1 vs. SARC DICER1	-0.31265
SARC DICER1 vs. LGMT DICER1	-0.337732		PIS DICER1 vs. LGMT DICER1	-0.411447		PIS DICER1 vs. SARC DICER1	-0.312632
SARC DICER1 vs. LGMT DICER1	-0.337529		PIS DICER1 vs. LGMT DICER1	-0.411412		PIS DICER1 vs. SARC DICER1	-0.312547
SARC DICER1 vs. LGMT DICER1	-0.337127		PIS DICER1 vs. LGMT DICER1	-0.411087		PIS DICER1 vs. SARC DICER1	-0.312209
SARC DICER1 vs. LGMT DICER1	-0.337102		PIS DICER1 vs. LGMT DICER1	-0.410998		PIS DICER1 vs. SARC DICER1	-0.312066
SARC DICER1 vs. LGMT DICER1	-0.336989		PIS DICER1 vs. LGMT DICER1	-0.410733		PIS DICER1 vs. SARC DICER1	-0.312056
SARC DICER1 vs. LGMT DICER1	-0.336947		PIS DICER1 vs. LGMT DICER1	-0.410553		PIS DICER1 vs. SARC DICER1	-0.311999
SARC DICER1 vs. LGMT DICER1	-0.33655		PIS DICER1 vs. LGMT DICER1	-0.410483		PIS DICER1 vs. SARC DICER1	-0.311978
SARC DICER1 vs. LGMT DICER1	-0.336455		PIS DICER1 vs. LGMT DICER1	-0.410454		PIS DICER1 vs. SARC DICER1	-0.311946
SARC DICER1 vs. LGMT DICER1	-0.336168		PIS DICER1 vs. LGMT DICER1	-0.410419		PIS DICER1 vs. SARC DICER1	-0.311932
SARC DICER1 vs. LGMT DICER1	-0.336145		PIS DICER1 vs. LGMT DICER1	-0.410306		PIS DICER1 vs. SARC DICER1	-0.311862
SARC DICER1 vs. LGMT DICER1	-0.336103		PIS DICER1 vs. LGMT DICER1	-0.410101		PIS DICER1 vs. SARC DICER1	-0.311813
SARC DICER1 vs. LGMT DICER1	-0.336085		PIS DICER1 vs. LGMT DICER1	-0.410073		PIS DICER1 vs. SARC DICER1	-0.311544
SARC DICER1 vs. LGMT DICER1	-0.336006		PIS DICER1 vs. LGMT DICER1	-0.40967		PIS DICER1 vs. SARC DICER1	-0.31097
SARC DICER1 vs. LGMT DICER1	-0.33599		PIS DICER1 vs. LGMT DICER1	-0.409661		PIS DICER1 vs. SARC DICER1	-0.310924
SARC DICER1 vs. LGMT DICER1	-0.335989		PIS DICER1 vs. LGMT DICER1	-0.40954		PIS DICER1 vs. SARC DICER1	-0.310882
SARC DICER1 vs. LGMT DICER1	-0.335947		PIS DICER1 vs. LGMT DICER1	-0.409328		PIS DICER1 vs. SARC DICER1	-0.310703
SARC DICER1 vs. LGMT DICER1	-0.335674		PIS DICER1 vs. LGMT DICER1	-0.409186		PIS DICER1 vs. SARC DICER1	-0.310653
SARC DICER1 vs. LGMT DICER1	-0.335407		PIS DICER1 vs. LGMT DICER1	-0.409117		PIS DICER1 vs. SARC DICER1	-0.310628
SARC DICER1 vs. LGMT DICER1	-0.335355		PIS DICER1 vs. LGMT DICER1	-0.409069		PIS DICER1 vs. SARC DICER1	-0.310463
SARC DICER1 vs. LGMT DICER1	-0.335345		PIS DICER1 vs. LGMT DICER1	-0.408931		PIS DICER1 vs. SARC DICER1	-0.310376
SARC DICER1 vs. LGMT DICER1	-0.335326		PIS DICER1 vs. LGMT DICER1	-0.408853		PIS DICER1 vs. SARC DICER1	-0.31006
SARC DICER1 vs. LGMT DICER1	-0.335317		PIS DICER1 vs. LGMT DICER1	-0.408771		PIS DICER1 vs. SARC DICER1	-0.309825
SARC DICER1 vs. LGMT DICER1	-0.335305		PIS DICER1 vs. LGMT DICER1	-0.408756		PIS DICER1 vs. SARC DICER1	-0.309816
SARC DICER1 vs. LGMT DICER1	-0.335287		PIS DICER1 vs. LGMT DICER1	-0.408623		PIS DICER1 vs. SARC DICER1	-0.309638
SARC DICER1 vs. LGMT DICER1	-0.334907		PIS DICER1 vs. LGMT DICER1	-0.408532		PIS DICER1 vs. SARC DICER1	-0.309484
SARC DICER1 vs. LGMT DICER1	-0.334792		PIS DICER1 vs. LGMT DICER1	-0.408504		PIS DICER1 vs. SARC DICER1	-0.30935
SARC DICER1 vs. LGMT DICER1	-0.33478		PIS DICER1 vs. LGMT DICER1	-0.408171		PIS DICER1 vs. SARC DICER1	-0.308907
SARC DICER1 vs. LGMT DICER1	-0.334692		PIS DICER1 vs. LGMT DICER1	-0.408023		PIS DICER1 vs. SARC DICER1	-0.308851
SARC DICER1 vs. LGMT DICER1	-0.334048		PIS DICER1 vs. LGMT DICER1	-0.407875		PIS DICER1 vs. SARC DICER1	-0.308832
SARC DICER1 vs. LGMT DICER1	-0.333869		PIS DICER1 vs. LGMT DICER1	-0.407859		PIS DICER1 vs. SARC DICER1	-0.308595
SARC DICER1 vs. LGMT DICER1	-0.33372		PIS DICER1 vs. LGMT DICER1	-0.40729		PIS DICER1 vs. SARC DICER1	-0.308546
SARC DICER1 vs. LGMT DICER1	-0.333544		PIS DICER1 vs. LGMT DICER1	-0.407112		PIS DICER1 vs. SARC DICER1	-0.308306
SARC DICER1 vs. LGMT DICER1	-0.333203		PIS DICER1 vs. LGMT DICER1	-0.407012		PIS DICER1 vs. SARC DICER1	-0.308198
SARC DICER1 vs. LGMT DICER1	-0.333193		PIS DICER1 vs. LGMT DICER1	-0.406958		PIS DICER1 vs. SARC DICER1	-0.308141
SARC DICER1 vs. LGMT DICER1	-0.332717		PIS DICER1 vs. LGMT DICER1	-0.406904		PIS DICER1 vs. SARC DICER1	-0.307892
SARC DICER1 vs. LGMT DICER1	-0.332694		PIS DICER1 vs. LGMT DICER1	-0.406545		PIS DICER1 vs. SARC DICER1	-0.307888
SARC DICER1 vs. LGMT DICER1	-0.332297		PIS DICER1 vs. LGMT DICER1	-0.406525		PIS DICER1 vs. SARC DICER1	-0.307862
SARC DICER1 vs. LGMT DICER1	-0.332194		PIS DICER1 vs. LGMT DICER1	-0.406498		PIS DICER1 vs. SARC DICER1	-0.307856
SARC DICER1 vs. LGMT DICER1	-0.331966		PIS DICER1 vs. LGMT DICER1	-0.40638		PIS DICER1 vs. SARC DICER1	-0.307844
SARC DICER1 vs. LGMT DICER1	-0.331834		PIS DICER1 vs. LGMT DICER1	-0.406278		PIS DICER1 vs. SARC DICER1	-0.307833
SARC DICER1 vs. LGMT DICER1	-0.331791		PIS DICER1 vs. LGMT DICER1	-0.406263		PIS DICER1 vs. SARC DICER1	-0.307499
SARC DICER1 vs. LGMT DICER1	-0.331665		PIS DICER1 vs. LGMT DICER1	-0.406054		PIS DICER1 vs. SARC DICER1	-0.307414
SARC DICER1 vs. LGMT DICER1	-0.331588		PIS DICER1 vs. LGMT DICER1	-0.406035		PIS DICER1 vs. SARC DICER1	-0.30733
SARC DICER1 vs. LGMT DICER1	-0.331537		PIS DICER1 vs. LGMT DICER1	-0.405739		PIS DICER1 vs. SARC DICER1	-0.3072
SARC DICER1 vs. LGMT DICER1	-0.331482		PIS DICER1 vs. LGMT DICER1	-0.405669		PIS DICER1 vs. SARC DICER1	-0.306788
SARC DICER1 vs. LGMT DICER1	-0.331425		PIS DICER1 vs. LGMT DICER1	-0.405578		PIS DICER1 vs. SARC DICER1	-0.306763
SARC DICER1 vs. LGMT DICER1	-0.331323		PIS DICER1 vs. LGMT DICER1	-0.405374		PIS DICER1 vs. SARC DICER1	-0.306467
SARC DICER1 vs. LGMT DICER1	-0.331194		PIS DICER1 vs. LGMT DICER1	-0.405343		PIS DICER1 vs. SARC DICER1	-0.306083
SARC DICER1 vs. LGMT DICER1	-0.331095		PIS DICER1 vs. LGMT DICER1	-0.40491		PIS DICER1 vs. SARC DICER1	-0.305691
SARC DICER1 vs. LGMT DICER1	-0.330877		PIS DICER1 vs. LGMT DICER1	-0.404745		PIS DICER1 vs. SARC DICER1	-0.305664
SARC DICER1 vs. LGMT DICER1	-0.330784		PIS DICER1 vs. LGMT DICER1	-0.404522		PIS DICER1 vs. SARC DICER1	-0.305621
SARC DICER1 vs. LGMT DICER1	-0.330705		PIS DICER1 vs. LGMT DICER1	-0.404054		PIS DICER1 vs. SARC DICER1	-0.305453
SARC DICER1 vs. LGMT DICER1	-0.330705		PIS DICER1 vs. LGMT DICER1	-0.403964		PIS DICER1 vs. SARC DICER1	-0.305213
SARC DICER1 vs. LGMT DICER1	-0.330683		PIS DICER1 vs. LGMT DICER1	-0.403593		PIS DICER1 vs. SARC DICER1	-0.305198
SARC DICER1 vs. LGMT DICER1	-0.33068		PIS DICER1 vs. LGMT DICER1	-0.403589		PIS DICER1 vs. SARC DICER1	-0.304687
SARC DICER1 vs. LGMT DICER1	-0.330679		PIS DICER1 vs. LGMT DICER1	-0.403346		PIS DICER1 vs. SARC DICER1	-0.304564
SARC DICER1 vs. LGMT DICER1	-0.330385		PIS DICER1 vs. LGMT DICER1	-0.403075		PIS DICER1 vs. SARC DICER1	-0.304556
SARC DICER1 vs. LGMT DICER1	-0.330273		PIS DICER1 vs. LGMT DICER1	-0.402878		PIS DICER1 vs. SARC DICER1	-0.30445
SARC DICER1 vs. LGMT DICER1	-0.330197		PIS DICER1 vs. LGMT DICER1	-0.402878		PIS DICER1 vs. SARC DICER1	-0.304336
SARC DICER1 vs. LGMT DICER1	-0.330187		PIS DICER1 vs. LGMT DICER1	-0.402839		PIS DICER1 vs. SARC DICER1	-0.304133
SARC DICER1 vs. LGMT DICER1	-0.330047		PIS DICER1 vs. LGMT DICER1	-0.402779		PIS DICER1 vs. SARC DICER1	-0.303912
SARC DICER1 vs. LGMT DICER1	-0.330013		PIS DICER1 vs. LGMT DICER1	-0.402751		PIS DICER1 vs. SARC DICER1	-0.303401
SARC DICER1 vs. LGMT DICER1	-0.329937		PIS DICER1 vs. LGMT DICER1	-0.402672		PIS DICER1 vs. SARC DICER1	-0.303199
SARC DICER1 vs. LGMT DICER1	-0.329927		PIS DICER1 vs. LGMT DICER1	-0.402247		PIS DICER1 vs. SARC DICER1	-0.302954
SARC DICER1 vs. LGMT DICER1	-0.329462		PIS DICER1 vs. LGMT DICER1	-0.402157		PIS DICER1 vs. SARC DICER1	-0.302808
SARC DICER1 vs. LGMT DICER1	-0.329434		PIS DICER1 vs. LGMT DICER1	-0.40212		PIS DICER1 vs. SARC DICER1	-0.302626
SARC DICER1 vs. LGMT DICER1	-0.329277		PIS DICER1 vs. LGMT DICER1	-0.402082		PIS DICER1 vs. SARC DICER1	-0.302613
SARC DICER1 vs. LGMT DICER1	-0.329186		PIS DICER1 vs. LGMT DICER1	-0.402045		PIS DICER1 vs. SARC DICER1	-0.302494
SARC DICER1 vs. LGMT DICER1	-0.329047		PIS DICER1 vs. LGMT DICER1	-0.402018		PIS DICER1 vs. SARC DICER1	-0.302376
SARC DICER1 vs. LGMT DICER1	-0.328763		PIS DICER1 vs. LGMT DICER1	-0.401977		PIS DICER1 vs. SARC DICER1	-0.302289
SARC DICER1 vs. LGMT DICER1	-0.32869		PIS DICER1 vs. LGMT DICER1	-0.401879		PIS DICER1 vs. SARC DICER1	-0.301879
SARC DICER1 vs. LGMT DICER1	-0.328469		PIS DICER1 vs. LGMT DICER1	-0.401859		PIS DICER1 vs. SARC DICER1	-0.301615
SARC DICER1 vs. LGMT DICER1	-0.328167		PIS DICER1 vs. LGMT DICER1	-0.40183		PIS DICER1 vs. SARC DICER1	-0.301438
SARC DICER1 vs. LGMT DICER1	-0.328143		PIS DICER1 vs. LGMT DICER1	-0.401745		PIS DICER1 vs. SARC DICER1	-0.301417
SARC DICER1 vs. LGMT DICER1	-0.327944		PIS DICER1 vs. LGMT DICER1	-0.401667		PIS DICER1 vs. SARC DICER1	-0.301393
SARC DICER1 vs. LGMT DICER1	-0.327941		PIS DICER1 vs. LGMT DICER1	-0.401653		PIS DICER1 vs. SARC DICER1	-0.30134
SARC DICER1 vs. LGMT DICER1	-0.327684		PIS DICER1 vs. LGMT DICER1	-0.401538		PIS DICER1 vs. SARC DICER1	-0.301163
SARC DICER1 vs. LGMT DICER1	-0.327317		PIS DICER1 vs. LGMT DICER1	-0.401514		PIS DICER1 vs. SARC DICER1	-0.300894
SARC DICER1 vs. LGMT DICER1	-0.327237		PIS DICER1 vs. LGMT DICER1	-0.401335		PIS DICER1 vs. SARC DICER1	-0.300775
SARC DICER1 vs. LGMT DICER1	-0.327156		PIS DICER1 vs. LGMT DICER1	-0.401199		PIS DICER1 vs. SARC DICER1	-0.300746
SARC DICER1 vs. LGMT DICER1	-0.326995		PIS DICER1 vs. LGMT DICER1	-0.400984		PIS DICER1 vs. SARC DICER1	-0.300613
SARC DICER1 vs. LGMT DICER1	-0.326935		PIS DICER1 vs. LGMT DICER1	-0.400978		PIS DICER1 vs. SARC DICER1	-0.300496
SARC DICER1 vs. LGMT DICER1	-0.326854		PIS DICER1 vs. LGMT DICER1	-0.400893		PIS DICER1 vs. SARC DICER1	-0.300466
SARC DICER1 vs. LGMT DICER1	-0.326724		PIS DICER1 vs. LGMT DICER1	-0.400836		PIS DICER1 vs. SARC DICER1	-0.300427
SARC DICER1 vs. LGMT DICER1	-0.326717		PIS DICER1 vs. LGMT DICER1	-0.400818		PIS DICER1 vs. SARC DICER1	-0.300368
SARC DICER1 vs. LGMT DICER1	-0.326657		PIS DICER1 vs. LGMT DICER1	-0.40045		PIS DICER1 vs. SARC DICER1	-0.300286
SARC DICER1 vs. LGMT DICER1	-0.326359		PIS DICER1 vs. LGMT DICER1	-0.400002		PIS DICER1 vs. SARC DICER1	-0.300188
SARC DICER1 vs. LGMT DICER1	-0.326199		PIS DICER1 vs. LGMT DICER1	-0.399935		PIS DICER1 vs. SARC DICER1	-0.300187
SARC DICER1 vs. LGMT DICER1	-0.326018		PIS DICER1 vs. LGMT DICER1	-0.399881		PIS DICER1 vs. SARC DICER1	-0.300038
SARC DICER1 vs. LGMT DICER1	-0.325901		PIS DICER1 vs. LGMT DICER1	-0.399833		PIS DICER1 vs. SARC DICER1	-0.299941
SARC DICER1 vs. LGMT DICER1	-0.325772		PIS DICER1 vs. LGMT DICER1	-0.399742		PIS DICER1 vs. SARC DICER1	-0.299385
SARC DICER1 vs. LGMT DICER1	-0.325705		PIS DICER1 vs. LGMT DICER1	-0.399588		PIS DICER1 vs. SARC DICER1	-0.299243
SARC DICER1 vs. LGMT DICER1	-0.325508		PIS DICER1 vs. LGMT DICER1	-0.399441		PIS DICER1 vs. SARC DICER1	-0.299205
SARC DICER1 vs. LGMT DICER1	-0.325403		PIS DICER1 vs. LGMT DICER1	-0.399382		PIS DICER1 vs. SARC DICER1	-0.299086
SARC DICER1 vs. LGMT DICER1	-0.325206		PIS DICER1 vs. LGMT DICER1	-0.398946		PIS DICER1 vs. SARC DICER1	-0.298933
SARC DICER1 vs. LGMT DICER1	-0.325091		PIS DICER1 vs. LGMT DICER1	-0.398799		PIS DICER1 vs. SARC DICER1	-0.298891
SARC DICER1 vs. LGMT DICER1	-0.324965		PIS DICER1 vs. LGMT DICER1	-0.398652		PIS DICER1 vs. SARC DICER1	-0.298608
SARC DICER1 vs. LGMT DICER1	-0.324524		PIS DICER1 vs. LGMT DICER1	-0.398651		PIS DICER1 vs. SARC DICER1	-0.298491
SARC DICER1 vs. LGMT DICER1	-0.324393		PIS DICER1 vs. LGMT DICER1	-0.398085		PIS DICER1 vs. SARC DICER1	-0.298476
SARC DICER1 vs. LGMT DICER1	-0.324261		PIS DICER1 vs. LGMT DICER1	-0.397898		PIS DICER1 vs. SARC DICER1	-0.298292
SARC DICER1 vs. LGMT DICER1	-0.324035		PIS DICER1 vs. LGMT DICER1	-0.397563		PIS DICER1 vs. SARC DICER1	-0.298086
SARC DICER1 vs. LGMT DICER1	-0.323691		PIS DICER1 vs. LGMT DICER1	-0.397472		PIS DICER1 vs. SARC DICER1	-0.298037
SARC DICER1 vs. LGMT DICER1	-0.323678		PIS DICER1 vs. LGMT DICER1	-0.397213		PIS DICER1 vs. SARC DICER1	-0.298005
SARC DICER1 vs. LGMT DICER1	-0.323638		PIS DICER1 vs. LGMT DICER1	-0.39719		PIS DICER1 vs. SARC DICER1	-0.297898
SARC DICER1 vs. LGMT DICER1	-0.323384		PIS DICER1 vs. LGMT DICER1	-0.397125		PIS DICER1 vs. SARC DICER1	-0.297864
SARC DICER1 vs. LGMT DICER1	-0.323281		PIS DICER1 vs. LGMT DICER1	-0.397117		PIS DICER1 vs. SARC DICER1	-0.297663
SARC DICER1 vs. LGMT DICER1	-0.32326		PIS DICER1 vs. LGMT DICER1	-0.396886		PIS DICER1 vs. SARC DICER1	-0.297418
SARC DICER1 vs. LGMT DICER1	-0.323251		PIS DICER1 vs. LGMT DICER1	-0.396698		PIS DICER1 vs. SARC DICER1	-0.29712
SARC DICER1 vs. LGMT DICER1	-0.323228		PIS DICER1 vs. LGMT DICER1	-0.396692		PIS DICER1 vs. SARC DICER1	-0.29704
SARC DICER1 vs. LGMT DICER1	-0.32311		PIS DICER1 vs. LGMT DICER1	-0.396369		PIS DICER1 vs. SARC DICER1	-0.29703
SARC DICER1 vs. LGMT DICER1	-0.323081		PIS DICER1 vs. LGMT DICER1	-0.396327		PIS DICER1 vs. SARC DICER1	-0.296838
SARC DICER1 vs. LGMT DICER1	-0.323063		PIS DICER1 vs. LGMT DICER1	-0.396299		PIS DICER1 vs. SARC DICER1	-0.296686
SARC DICER1 vs. LGMT DICER1	-0.323042		PIS DICER1 vs. LGMT DICER1	-0.396258		PIS DICER1 vs. SARC DICER1	-0.296678
SARC DICER1 vs. LGMT DICER1	-0.322983		PIS DICER1 vs. LGMT DICER1	-0.395988		PIS DICER1 vs. SARC DICER1	-0.29614
SARC DICER1 vs. LGMT DICER1	-0.322156		PIS DICER1 vs. LGMT DICER1	-0.395937		PIS DICER1 vs. SARC DICER1	-0.296087
SARC DICER1 vs. LGMT DICER1	-0.321886		PIS DICER1 vs. LGMT DICER1	-0.395717		PIS DICER1 vs. SARC DICER1	-0.296036
SARC DICER1 vs. LGMT DICER1	-0.321722		PIS DICER1 vs. LGMT DICER1	-0.395688		PIS DICER1 vs. SARC DICER1	-0.296008
SARC DICER1 vs. LGMT DICER1	-0.321548		PIS DICER1 vs. LGMT DICER1	-0.395601		PIS DICER1 vs. SARC DICER1	-0.295738
SARC DICER1 vs. LGMT DICER1	-0.320993		PIS DICER1 vs. LGMT DICER1	-0.395424		PIS DICER1 vs. SARC DICER1	-0.295685
SARC DICER1 vs. LGMT DICER1	-0.320218		PIS DICER1 vs. LGMT DICER1	-0.395394		PIS DICER1 vs. SARC DICER1	-0.295476
SARC DICER1 vs. LGMT DICER1	-0.320159		PIS DICER1 vs. LGMT DICER1	-0.395296		PIS DICER1 vs. SARC DICER1	-0.295457
SARC DICER1 vs. LGMT DICER1	-0.320095		PIS DICER1 vs. LGMT DICER1	-0.394903		PIS DICER1 vs. SARC DICER1	-0.295257
SARC DICER1 vs. LGMT DICER1	-0.319932		PIS DICER1 vs. LGMT DICER1	-0.394875		PIS DICER1 vs. SARC DICER1	-0.295037
SARC DICER1 vs. LGMT DICER1	-0.31983		PIS DICER1 vs. LGMT DICER1	-0.394852		PIS DICER1 vs. SARC DICER1	-0.294571
SARC DICER1 vs. LGMT DICER1	-0.319759		PIS DICER1 vs. LGMT DICER1	-0.394179		PIS DICER1 vs. SARC DICER1	-0.29441
SARC DICER1 vs. LGMT DICER1	-0.319749		PIS DICER1 vs. LGMT DICER1	-0.393955		PIS DICER1 vs. SARC DICER1	-0.294279
SARC DICER1 vs. LGMT DICER1	-0.319715		PIS DICER1 vs. LGMT DICER1	-0.393899		PIS DICER1 vs. SARC DICER1	-0.294157
SARC DICER1 vs. LGMT DICER1	-0.319712		PIS DICER1 vs. LGMT DICER1	-0.39372		PIS DICER1 vs. SARC DICER1	-0.293985
SARC DICER1 vs. LGMT DICER1	-0.319458		PIS DICER1 vs. LGMT DICER1	-0.393455		PIS DICER1 vs. SARC DICER1	-0.293504
SARC DICER1 vs. LGMT DICER1	-0.319457		PIS DICER1 vs. LGMT DICER1	-0.393324		PIS DICER1 vs. SARC DICER1	-0.293249
SARC DICER1 vs. LGMT DICER1	-0.319426		PIS DICER1 vs. LGMT DICER1	-0.392898		PIS DICER1 vs. SARC DICER1	-0.293236
SARC DICER1 vs. LGMT DICER1	-0.319313		PIS DICER1 vs. LGMT DICER1	-0.392772		PIS DICER1 vs. SARC DICER1	-0.292968
SARC DICER1 vs. LGMT DICER1	-0.319286		PIS DICER1 vs. LGMT DICER1	-0.392742		PIS DICER1 vs. SARC DICER1	-0.2929
SARC DICER1 vs. LGMT DICER1	-0.319276		PIS DICER1 vs. LGMT DICER1	-0.392693		PIS DICER1 vs. SARC DICER1	-0.292866
SARC DICER1 vs. LGMT DICER1	-0.319152		PIS DICER1 vs. LGMT DICER1	-0.392651		PIS DICER1 vs. SARC DICER1	-0.292832
SARC DICER1 vs. LGMT DICER1	-0.319105		PIS DICER1 vs. LGMT DICER1	-0.392548		PIS DICER1 vs. SARC DICER1	-0.292788
SARC DICER1 vs. LGMT DICER1	-0.318839		PIS DICER1 vs. LGMT DICER1	-0.392525		PIS DICER1 vs. SARC DICER1	-0.292431
SARC DICER1 vs. LGMT DICER1	-0.31875		PIS DICER1 vs. LGMT DICER1	-0.39234		PIS DICER1 vs. SARC DICER1	-0.292424
SARC DICER1 vs. LGMT DICER1	-0.318713		PIS DICER1 vs. LGMT DICER1	-0.39224		PIS DICER1 vs. SARC DICER1	-0.292398
SARC DICER1 vs. LGMT DICER1	-0.318708		PIS DICER1 vs. LGMT DICER1	-0.391861		PIS DICER1 vs. SARC DICER1	-0.29227
SARC DICER1 vs. LGMT DICER1	-0.318622		PIS DICER1 vs. LGMT DICER1	-0.391604		PIS DICER1 vs. SARC DICER1	-0.292
SARC DICER1 vs. LGMT DICER1	-0.31857		PIS DICER1 vs. LGMT DICER1	-0.391536		PIS DICER1 vs. SARC DICER1	-0.291759
SARC DICER1 vs. LGMT DICER1	-0.318281		PIS DICER1 vs. LGMT DICER1	-0.391502		PIS DICER1 vs. SARC DICER1	-0.291692
SARC DICER1 vs. LGMT DICER1	-0.318046		PIS DICER1 vs. LGMT DICER1	-0.391249		PIS DICER1 vs. SARC DICER1	-0.29156
SARC DICER1 vs. LGMT DICER1	-0.317941		PIS DICER1 vs. LGMT DICER1	-0.391174		PIS DICER1 vs. SARC DICER1	-0.291501
SARC DICER1 vs. LGMT DICER1	-0.317922		PIS DICER1 vs. LGMT DICER1	-0.391045		PIS DICER1 vs. SARC DICER1	-0.291433
SARC DICER1 vs. LGMT DICER1	-0.317803		PIS DICER1 vs. LGMT DICER1	-0.391028		PIS DICER1 vs. SARC DICER1	-0.29139
SARC DICER1 vs. LGMT DICER1	-0.317542		PIS DICER1 vs. LGMT DICER1	-0.391027		PIS DICER1 vs. SARC DICER1	-0.291326
SARC DICER1 vs. LGMT DICER1	-0.317509		PIS DICER1 vs. LGMT DICER1	-0.391023		PIS DICER1 vs. SARC DICER1	-0.291324
SARC DICER1 vs. LGMT DICER1	-0.317412		PIS DICER1 vs. LGMT DICER1	-0.390888		PIS DICER1 vs. SARC DICER1	-0.291135
SARC DICER1 vs. LGMT DICER1	-0.317296		PIS DICER1 vs. LGMT DICER1	-0.390834		PIS DICER1 vs. SARC DICER1	-0.291133
SARC DICER1 vs. LGMT DICER1	-0.317255		PIS DICER1 vs. LGMT DICER1	-0.390811		PIS DICER1 vs. SARC DICER1	-0.291032
SARC DICER1 vs. LGMT DICER1	-0.316902		PIS DICER1 vs. LGMT DICER1	-0.39069		PIS DICER1 vs. SARC DICER1	-0.290858
SARC DICER1 vs. LGMT DICER1	-0.316666		PIS DICER1 vs. LGMT DICER1	-0.390588		PIS DICER1 vs. SARC DICER1	-0.290724
SARC DICER1 vs. LGMT DICER1	-0.31656		PIS DICER1 vs. LGMT DICER1	-0.390542		PIS DICER1 vs. SARC DICER1	-0.290287
SARC DICER1 vs. LGMT DICER1	-0.316491		PIS DICER1 vs. LGMT DICER1	-0.390354		PIS DICER1 vs. SARC DICER1	-0.290281
SARC DICER1 vs. LGMT DICER1	-0.316327		PIS DICER1 vs. LGMT DICER1	-0.390262		PIS DICER1 vs. SARC DICER1	-0.290281
SARC DICER1 vs. LGMT DICER1	-0.316301		PIS DICER1 vs. LGMT DICER1	-0.389931		PIS DICER1 vs. SARC DICER1	-0.290084
SARC DICER1 vs. LGMT DICER1	-0.316163		PIS DICER1 vs. LGMT DICER1	-0.389747		PIS DICER1 vs. SARC DICER1	-0.289962
SARC DICER1 vs. LGMT DICER1	-0.316061		PIS DICER1 vs. LGMT DICER1	-0.389727		PIS DICER1 vs. SARC DICER1	-0.289895
SARC DICER1 vs. LGMT DICER1	-0.315861		PIS DICER1 vs. LGMT DICER1	-0.389563		PIS DICER1 vs. SARC DICER1	-0.289874
SARC DICER1 vs. LGMT DICER1	-0.315662		PIS DICER1 vs. LGMT DICER1	-0.389411		PIS DICER1 vs. SARC DICER1	-0.289793
SARC DICER1 vs. LGMT DICER1	-0.315655		PIS DICER1 vs. LGMT DICER1	-0.389387		PIS DICER1 vs. SARC DICER1	-0.289769
SARC DICER1 vs. LGMT DICER1	-0.315519		PIS DICER1 vs. LGMT DICER1	-0.389329		PIS DICER1 vs. SARC DICER1	-0.289566
SARC DICER1 vs. LGMT DICER1	-0.3152		PIS DICER1 vs. LGMT DICER1	-0.389319		PIS DICER1 vs. SARC DICER1	-0.289446
SARC DICER1 vs. LGMT DICER1	-0.315179		PIS DICER1 vs. LGMT DICER1	-0.388949		PIS DICER1 vs. SARC DICER1	-0.288931
SARC DICER1 vs. LGMT DICER1	-0.315168		PIS DICER1 vs. LGMT DICER1	-0.38891		PIS DICER1 vs. SARC DICER1	-0.288652
SARC DICER1 vs. LGMT DICER1	-0.315072		PIS DICER1 vs. LGMT DICER1	-0.388905		PIS DICER1 vs. SARC DICER1	-0.288463
SARC DICER1 vs. LGMT DICER1	-0.314829		PIS DICER1 vs. LGMT DICER1	-0.388818		PIS DICER1 vs. SARC DICER1	-0.288386
SARC DICER1 vs. LGMT DICER1	-0.314774		PIS DICER1 vs. LGMT DICER1	-0.388673		PIS DICER1 vs. SARC DICER1	-0.288009
SARC DICER1 vs. LGMT DICER1	-0.314737		PIS DICER1 vs. LGMT DICER1	-0.388209		PIS DICER1 vs. SARC DICER1	-0.287919
SARC DICER1 vs. LGMT DICER1	-0.314568		PIS DICER1 vs. LGMT DICER1	-0.38807		PIS DICER1 vs. SARC DICER1	-0.287833
SARC DICER1 vs. LGMT DICER1	-0.314517		PIS DICER1 vs. LGMT DICER1	-0.387908		PIS DICER1 vs. SARC DICER1	-0.287514
SARC DICER1 vs. LGMT DICER1	-0.314361		PIS DICER1 vs. LGMT DICER1	-0.387884		PIS DICER1 vs. SARC DICER1	-0.287487
SARC DICER1 vs. LGMT DICER1	-0.314316		PIS DICER1 vs. LGMT DICER1	-0.387802		PIS DICER1 vs. SARC DICER1	-0.287368
SARC DICER1 vs. LGMT DICER1	-0.314183		PIS DICER1 vs. LGMT DICER1	-0.387698		PIS DICER1 vs. SARC DICER1	-0.287324
SARC DICER1 vs. LGMT DICER1	-0.314132		PIS DICER1 vs. LGMT DICER1	-0.387405		PIS DICER1 vs. SARC DICER1	-0.287152
SARC DICER1 vs. LGMT DICER1	-0.314098		PIS DICER1 vs. LGMT DICER1	-0.387036		PIS DICER1 vs. SARC DICER1	-0.286986
SARC DICER1 vs. LGMT DICER1	-0.313972		PIS DICER1 vs. LGMT DICER1	-0.386779		PIS DICER1 vs. SARC DICER1	-0.286968
SARC DICER1 vs. LGMT DICER1	-0.31376		PIS DICER1 vs. LGMT DICER1	-0.386715		PIS DICER1 vs. SARC DICER1	-0.286839
SARC DICER1 vs. LGMT DICER1	-0.313738		PIS DICER1 vs. LGMT DICER1	-0.386676		PIS DICER1 vs. SARC DICER1	-0.286753
SARC DICER1 vs. LGMT DICER1	-0.313685		PIS DICER1 vs. LGMT DICER1	-0.386345		PIS DICER1 vs. SARC DICER1	-0.286746
SARC DICER1 vs. LGMT DICER1	-0.313674		PIS DICER1 vs. LGMT DICER1	-0.386307		PIS DICER1 vs. SARC DICER1	-0.28641
SARC DICER1 vs. LGMT DICER1	-0.313667		PIS DICER1 vs. LGMT DICER1	-0.386265		PIS DICER1 vs. SARC DICER1	-0.286316
SARC DICER1 vs. LGMT DICER1	-0.313631		PIS DICER1 vs. LGMT DICER1	-0.386036		PIS DICER1 vs. SARC DICER1	-0.286234
SARC DICER1 vs. LGMT DICER1	-0.313413		PIS DICER1 vs. LGMT DICER1	-0.385942		PIS DICER1 vs. SARC DICER1	-0.286156
SARC DICER1 vs. LGMT DICER1	-0.313403		PIS DICER1 vs. LGMT DICER1	-0.38583		PIS DICER1 vs. SARC DICER1	-0.286141
SARC DICER1 vs. LGMT DICER1	-0.313139		PIS DICER1 vs. LGMT DICER1	-0.385713		PIS DICER1 vs. SARC DICER1	-0.286043
SARC DICER1 vs. LGMT DICER1	-0.312937		PIS DICER1 vs. LGMT DICER1	-0.38567		PIS DICER1 vs. SARC DICER1	-0.286014
SARC DICER1 vs. LGMT DICER1	-0.312923		PIS DICER1 vs. LGMT DICER1	-0.385623		PIS DICER1 vs. SARC DICER1	-0.285946
SARC DICER1 vs. LGMT DICER1	-0.312738		PIS DICER1 vs. LGMT DICER1	-0.385583		PIS DICER1 vs. SARC DICER1	-0.285818
SARC DICER1 vs. LGMT DICER1	-0.312698		PIS DICER1 vs. LGMT DICER1	-0.385553		PIS DICER1 vs. SARC DICER1	-0.285784
SARC DICER1 vs. LGMT DICER1	-0.312544		PIS DICER1 vs. LGMT DICER1	-0.385511		PIS DICER1 vs. SARC DICER1	-0.285505
SARC DICER1 vs. LGMT DICER1	-0.312424		PIS DICER1 vs. LGMT DICER1	-0.385425		PIS DICER1 vs. SARC DICER1	-0.285465
SARC DICER1 vs. LGMT DICER1	-0.31241		PIS DICER1 vs. LGMT DICER1	-0.385282		PIS DICER1 vs. SARC DICER1	-0.285465
SARC DICER1 vs. LGMT DICER1	-0.312161		PIS DICER1 vs. LGMT DICER1	-0.385266		PIS DICER1 vs. SARC DICER1	-0.28533
SARC DICER1 vs. LGMT DICER1	-0.312026		PIS DICER1 vs. LGMT DICER1	-0.38525		PIS DICER1 vs. SARC DICER1	-0.285267
SARC DICER1 vs. LGMT DICER1	-0.31187		PIS DICER1 vs. LGMT DICER1	-0.385236		PIS DICER1 vs. SARC DICER1	-0.28512
SARC DICER1 vs. LGMT DICER1	-0.311313		PIS DICER1 vs. LGMT DICER1	-0.385206		PIS DICER1 vs. SARC DICER1	-0.284957
SARC DICER1 vs. LGMT DICER1	-0.311129		PIS DICER1 vs. LGMT DICER1	-0.38497		PIS DICER1 vs. SARC DICER1	-0.28461
SARC DICER1 vs. LGMT DICER1	-0.311014		PIS DICER1 vs. LGMT DICER1	-0.384854		PIS DICER1 vs. SARC DICER1	-0.28461
SARC DICER1 vs. LGMT DICER1	-0.310896		PIS DICER1 vs. LGMT DICER1	-0.384723		PIS DICER1 vs. SARC DICER1	-0.284592
SARC DICER1 vs. LGMT DICER1	-0.31088		PIS DICER1 vs. LGMT DICER1	-0.384697		PIS DICER1 vs. SARC DICER1	-0.284344
SARC DICER1 vs. LGMT DICER1	-0.310874		PIS DICER1 vs. LGMT DICER1	-0.384606		PIS DICER1 vs. SARC DICER1	-0.284254
SARC DICER1 vs. LGMT DICER1	-0.310664		PIS DICER1 vs. LGMT DICER1	-0.384573		PIS DICER1 vs. SARC DICER1	-0.284074
SARC DICER1 vs. LGMT DICER1	-0.310469		PIS DICER1 vs. LGMT DICER1	-0.384431		PIS DICER1 vs. SARC DICER1	-0.284021
SARC DICER1 vs. LGMT DICER1	-0.310436		PIS DICER1 vs. LGMT DICER1	-0.384079		PIS DICER1 vs. SARC DICER1	-0.28401
SARC DICER1 vs. LGMT DICER1	-0.310409		PIS DICER1 vs. LGMT DICER1	-0.384046		PIS DICER1 vs. SARC DICER1	-0.284001
SARC DICER1 vs. LGMT DICER1	-0.310315		PIS DICER1 vs. LGMT DICER1	-0.38399		PIS DICER1 vs. SARC DICER1	-0.283829
SARC DICER1 vs. LGMT DICER1	-0.310203		PIS DICER1 vs. LGMT DICER1	-0.383956		PIS DICER1 vs. SARC DICER1	-0.283812
SARC DICER1 vs. LGMT DICER1	-0.310106		PIS DICER1 vs. LGMT DICER1	-0.383803		PIS DICER1 vs. SARC DICER1	-0.283739
SARC DICER1 vs. LGMT DICER1	-0.310095		PIS DICER1 vs. LGMT DICER1	-0.383774		PIS DICER1 vs. SARC DICER1	-0.283725
SARC DICER1 vs. LGMT DICER1	-0.309863		PIS DICER1 vs. LGMT DICER1	-0.383758		PIS DICER1 vs. SARC DICER1	-0.283643
SARC DICER1 vs. LGMT DICER1	-0.309857		PIS DICER1 vs. LGMT DICER1	-0.383733		PIS DICER1 vs. SARC DICER1	-0.283309
SARC DICER1 vs. LGMT DICER1	-0.309854		PIS DICER1 vs. LGMT DICER1	-0.383703		PIS DICER1 vs. SARC DICER1	-0.283255
SARC DICER1 vs. LGMT DICER1	-0.309843		PIS DICER1 vs. LGMT DICER1	-0.383529		PIS DICER1 vs. SARC DICER1	-0.283246
SARC DICER1 vs. LGMT DICER1	-0.309758		PIS DICER1 vs. LGMT DICER1	-0.383487		PIS DICER1 vs. SARC DICER1	-0.283234
SARC DICER1 vs. LGMT DICER1	-0.30966		PIS DICER1 vs. LGMT DICER1	-0.383466		PIS DICER1 vs. SARC DICER1	-0.283037
SARC DICER1 vs. LGMT DICER1	-0.309561		PIS DICER1 vs. LGMT DICER1	-0.383366		PIS DICER1 vs. SARC DICER1	-0.282928
SARC DICER1 vs. LGMT DICER1	-0.309368		PIS DICER1 vs. LGMT DICER1	-0.383128		PIS DICER1 vs. SARC DICER1	-0.282811
SARC DICER1 vs. LGMT DICER1	-0.309305		PIS DICER1 vs. LGMT DICER1	-0.382991		PIS DICER1 vs. SARC DICER1	-0.282611
SARC DICER1 vs. LGMT DICER1	-0.309236		PIS DICER1 vs. LGMT DICER1	-0.382977		PIS DICER1 vs. SARC DICER1	-0.28261
SARC DICER1 vs. LGMT DICER1	-0.30919		PIS DICER1 vs. LGMT DICER1	-0.38288		PIS DICER1 vs. SARC DICER1	-0.282544
SARC DICER1 vs. LGMT DICER1	-0.309134		PIS DICER1 vs. LGMT DICER1	-0.382745		PIS DICER1 vs. SARC DICER1	-0.282461
SARC DICER1 vs. LGMT DICER1	-0.308983		PIS DICER1 vs. LGMT DICER1	-0.382612		PIS DICER1 vs. SARC DICER1	-0.282342
SARC DICER1 vs. LGMT DICER1	-0.308902		PIS DICER1 vs. LGMT DICER1	-0.382606		PIS DICER1 vs. SARC DICER1	-0.282311
SARC DICER1 vs. LGMT DICER1	-0.30886		PIS DICER1 vs. LGMT DICER1	-0.38248		PIS DICER1 vs. SARC DICER1	-0.281916
SARC DICER1 vs. LGMT DICER1	-0.308403		PIS DICER1 vs. LGMT DICER1	-0.382352		PIS DICER1 vs. SARC DICER1	-0.281866
SARC DICER1 vs. LGMT DICER1	-0.308301		PIS DICER1 vs. LGMT DICER1	-0.382039		PIS DICER1 vs. SARC DICER1	-0.281746
SARC DICER1 vs. LGMT DICER1	-0.308214		PIS DICER1 vs. LGMT DICER1	-0.381959		PIS DICER1 vs. SARC DICER1	-0.281496
SARC DICER1 vs. LGMT DICER1	-0.307714		PIS DICER1 vs. LGMT DICER1	-0.381715		PIS DICER1 vs. SARC DICER1	-0.281422
SARC DICER1 vs. LGMT DICER1	-0.307658		PIS DICER1 vs. LGMT DICER1	-0.381586		PIS DICER1 vs. SARC DICER1	-0.281421
SARC DICER1 vs. LGMT DICER1	-0.307557		PIS DICER1 vs. LGMT DICER1	-0.381456		PIS DICER1 vs. SARC DICER1	-0.281218
SARC DICER1 vs. LGMT DICER1	-0.307555		PIS DICER1 vs. LGMT DICER1	-0.380868		PIS DICER1 vs. SARC DICER1	-0.28119
SARC DICER1 vs. LGMT DICER1	-0.307548		PIS DICER1 vs. LGMT DICER1	-0.380783		PIS DICER1 vs. SARC DICER1	-0.28103
SARC DICER1 vs. LGMT DICER1	-0.307399		PIS DICER1 vs. LGMT DICER1	-0.38071		PIS DICER1 vs. SARC DICER1	-0.280896
SARC DICER1 vs. LGMT DICER1	-0.307372		PIS DICER1 vs. LGMT DICER1	-0.380705		PIS DICER1 vs. SARC DICER1	-0.280736
SARC DICER1 vs. LGMT DICER1	-0.307129		PIS DICER1 vs. LGMT DICER1	-0.380547		PIS DICER1 vs. SARC DICER1	-0.28066
SARC DICER1 vs. LGMT DICER1	-0.306839		PIS DICER1 vs. LGMT DICER1	-0.380394		PIS DICER1 vs. SARC DICER1	-0.28066
SARC DICER1 vs. LGMT DICER1	-0.306612		PIS DICER1 vs. LGMT DICER1	-0.380218		PIS DICER1 vs. SARC DICER1	-0.280643
SARC DICER1 vs. LGMT DICER1	-0.306547		PIS DICER1 vs. LGMT DICER1	-0.380127		PIS DICER1 vs. SARC DICER1	-0.280623
SARC DICER1 vs. LGMT DICER1	-0.306494		PIS DICER1 vs. LGMT DICER1	-0.380084		PIS DICER1 vs. SARC DICER1	-0.280616
SARC DICER1 vs. LGMT DICER1	-0.306451		PIS DICER1 vs. LGMT DICER1	-0.379942		PIS DICER1 vs. SARC DICER1	-0.280469
SARC DICER1 vs. LGMT DICER1	-0.306392		PIS DICER1 vs. LGMT DICER1	-0.379912		PIS DICER1 vs. SARC DICER1	-0.280467
SARC DICER1 vs. LGMT DICER1	-0.306267		PIS DICER1 vs. LGMT DICER1	-0.379886		PIS DICER1 vs. SARC DICER1	-0.280401
SARC DICER1 vs. LGMT DICER1	-0.306256		PIS DICER1 vs. LGMT DICER1	-0.379865		PIS DICER1 vs. SARC DICER1	-0.280309
SARC DICER1 vs. LGMT DICER1	-0.306134		PIS DICER1 vs. LGMT DICER1	-0.379858		PIS DICER1 vs. SARC DICER1	-0.280292
SARC DICER1 vs. LGMT DICER1	-0.306108		PIS DICER1 vs. LGMT DICER1	-0.379547		PIS DICER1 vs. SARC DICER1	-0.280035
SARC DICER1 vs. LGMT DICER1	-0.306043		PIS DICER1 vs. LGMT DICER1	-0.379365		PIS DICER1 vs. SARC DICER1	-0.279945
SARC DICER1 vs. LGMT DICER1	-0.305653		PIS DICER1 vs. LGMT DICER1	-0.379272		PIS DICER1 vs. SARC DICER1	-0.279688
SARC DICER1 vs. LGMT DICER1	-0.305467		PIS DICER1 vs. LGMT DICER1	-0.379258		PIS DICER1 vs. SARC DICER1	-0.279271
SARC DICER1 vs. LGMT DICER1	-0.305335		PIS DICER1 vs. LGMT DICER1	-0.379117		PIS DICER1 vs. SARC DICER1	-0.279263
SARC DICER1 vs. LGMT DICER1	-0.305141		PIS DICER1 vs. LGMT DICER1	-0.379104		PIS DICER1 vs. SARC DICER1	-0.278968
SARC DICER1 vs. LGMT DICER1	-0.305091		PIS DICER1 vs. LGMT DICER1	-0.378948		PIS DICER1 vs. SARC DICER1	-0.278946
SARC DICER1 vs. LGMT DICER1	-0.305066		PIS DICER1 vs. LGMT DICER1	-0.37872		PIS DICER1 vs. SARC DICER1	-0.278819
SARC DICER1 vs. LGMT DICER1	-0.305054		PIS DICER1 vs. LGMT DICER1	-0.378687		PIS DICER1 vs. SARC DICER1	-0.278733
SARC DICER1 vs. LGMT DICER1	-0.304774		PIS DICER1 vs. LGMT DICER1	-0.378553		PIS DICER1 vs. SARC DICER1	-0.278733
SARC DICER1 vs. LGMT DICER1	-0.304275		PIS DICER1 vs. LGMT DICER1	-0.378506		PIS DICER1 vs. SARC DICER1	-0.27846
SARC DICER1 vs. LGMT DICER1	-0.304242		PIS DICER1 vs. LGMT DICER1	-0.378173		PIS DICER1 vs. SARC DICER1	-0.278432
SARC DICER1 vs. LGMT DICER1	-0.304239		PIS DICER1 vs. LGMT DICER1	-0.378009		PIS DICER1 vs. SARC DICER1	-0.278359
SARC DICER1 vs. LGMT DICER1	-0.304121		PIS DICER1 vs. LGMT DICER1	-0.377842		PIS DICER1 vs. SARC DICER1	-0.278289
SARC DICER1 vs. LGMT DICER1	-0.303996		PIS DICER1 vs. LGMT DICER1	-0.377578		PIS DICER1 vs. SARC DICER1	-0.27812
SARC DICER1 vs. LGMT DICER1	-0.303756		PIS DICER1 vs. LGMT DICER1	-0.377528		PIS DICER1 vs. SARC DICER1	-0.277886
SARC DICER1 vs. LGMT DICER1	-0.303692		PIS DICER1 vs. LGMT DICER1	-0.377375		PIS DICER1 vs. SARC DICER1	-0.277622
SARC DICER1 vs. LGMT DICER1	-0.303628		PIS DICER1 vs. LGMT DICER1	-0.377144		PIS DICER1 vs. SARC DICER1	-0.27751
SARC DICER1 vs. LGMT DICER1	-0.303461		PIS DICER1 vs. LGMT DICER1	-0.377081		PIS DICER1 vs. SARC DICER1	-0.277445
SARC DICER1 vs. LGMT DICER1	-0.303421		PIS DICER1 vs. LGMT DICER1	-0.376851		PIS DICER1 vs. SARC DICER1	-0.2771
SARC DICER1 vs. LGMT DICER1	-0.303332		PIS DICER1 vs. LGMT DICER1	-0.376824		PIS DICER1 vs. SARC DICER1	-0.276993
SARC DICER1 vs. LGMT DICER1	-0.303083		PIS DICER1 vs. LGMT DICER1	-0.37668		PIS DICER1 vs. SARC DICER1	-0.276822
SARC DICER1 vs. LGMT DICER1	-0.303082		PIS DICER1 vs. LGMT DICER1	-0.376659		PIS DICER1 vs. SARC DICER1	-0.276391
SARC DICER1 vs. LGMT DICER1	-0.302974		PIS DICER1 vs. LGMT DICER1	-0.376453		PIS DICER1 vs. SARC DICER1	-0.276387
SARC DICER1 vs. LGMT DICER1	-0.30295		PIS DICER1 vs. LGMT DICER1	-0.376377		PIS DICER1 vs. SARC DICER1	-0.276319
SARC DICER1 vs. LGMT DICER1	-0.30287		PIS DICER1 vs. LGMT DICER1	-0.376257		PIS DICER1 vs. SARC DICER1	-0.275923
SARC DICER1 vs. LGMT DICER1	-0.302779		PIS DICER1 vs. LGMT DICER1	-0.376112		PIS DICER1 vs. SARC DICER1	-0.275821
SARC DICER1 vs. LGMT DICER1	-0.302771		PIS DICER1 vs. LGMT DICER1	-0.37605		PIS DICER1 vs. SARC DICER1	-0.275778
SARC DICER1 vs. LGMT DICER1	-0.30271		PIS DICER1 vs. LGMT DICER1	-0.376047		PIS DICER1 vs. SARC DICER1	-0.275622
SARC DICER1 vs. LGMT DICER1	-0.302483		PIS DICER1 vs. LGMT DICER1	-0.375997		PIS DICER1 vs. SARC DICER1	-0.275388
SARC DICER1 vs. LGMT DICER1	-0.302144		PIS DICER1 vs. LGMT DICER1	-0.375903		PIS DICER1 vs. SARC DICER1	-0.275376
SARC DICER1 vs. LGMT DICER1	-0.302129		PIS DICER1 vs. LGMT DICER1	-0.375896		PIS DICER1 vs. SARC DICER1	-0.275336
SARC DICER1 vs. LGMT DICER1	-0.302053		PIS DICER1 vs. LGMT DICER1	-0.375546		PIS DICER1 vs. SARC DICER1	-0.275118
SARC DICER1 vs. LGMT DICER1	-0.302027		PIS DICER1 vs. LGMT DICER1	-0.375491		PIS DICER1 vs. SARC DICER1	-0.275073
SARC DICER1 vs. LGMT DICER1	-0.302005		PIS DICER1 vs. LGMT DICER1	-0.375422		PIS DICER1 vs. SARC DICER1	-0.275001
SARC DICER1 vs. LGMT DICER1	-0.301994		PIS DICER1 vs. LGMT DICER1	-0.37519		PIS DICER1 vs. SARC DICER1	-0.274975
SARC DICER1 vs. LGMT DICER1	-0.301936		PIS DICER1 vs. LGMT DICER1	-0.375087		PIS DICER1 vs. SARC DICER1	-0.274854
SARC DICER1 vs. LGMT DICER1	-0.301867		PIS DICER1 vs. LGMT DICER1	-0.375068		PIS DICER1 vs. SARC DICER1	-0.274803
SARC DICER1 vs. LGMT DICER1	-0.301819		PIS DICER1 vs. LGMT DICER1	-0.375065		PIS DICER1 vs. SARC DICER1	-0.274675
SARC DICER1 vs. LGMT DICER1	-0.301521		PIS DICER1 vs. LGMT DICER1	-0.374861		PIS DICER1 vs. SARC DICER1	-0.274581
SARC DICER1 vs. LGMT DICER1	-0.301497		PIS DICER1 vs. LGMT DICER1	-0.374762		PIS DICER1 vs. SARC DICER1	-0.274524
SARC DICER1 vs. LGMT DICER1	-0.30143		PIS DICER1 vs. LGMT DICER1	-0.37442		PIS DICER1 vs. SARC DICER1	-0.274461
SARC DICER1 vs. LGMT DICER1	-0.301338		PIS DICER1 vs. LGMT DICER1	-0.374403		PIS DICER1 vs. SARC DICER1	-0.274366
SARC DICER1 vs. LGMT DICER1	-0.301314		PIS DICER1 vs. LGMT DICER1	-0.3743		PIS DICER1 vs. SARC DICER1	-0.274198
SARC DICER1 vs. LGMT DICER1	-0.301284		PIS DICER1 vs. LGMT DICER1	-0.374065		PIS DICER1 vs. SARC DICER1	-0.273982
SARC DICER1 vs. LGMT DICER1	-0.301252		PIS DICER1 vs. LGMT DICER1	-0.374023		PIS DICER1 vs. SARC DICER1	-0.273841
SARC DICER1 vs. LGMT DICER1	-0.301161		PIS DICER1 vs. LGMT DICER1	-0.373685		PIS DICER1 vs. SARC DICER1	-0.273787
SARC DICER1 vs. LGMT DICER1	-0.301161		PIS DICER1 vs. LGMT DICER1	-0.373569		PIS DICER1 vs. SARC DICER1	-0.273765
SARC DICER1 vs. LGMT DICER1	-0.301154		PIS DICER1 vs. LGMT DICER1	-0.37352		PIS DICER1 vs. SARC DICER1	-0.27368
SARC DICER1 vs. LGMT DICER1	-0.300931		PIS DICER1 vs. LGMT DICER1	-0.373337		PIS DICER1 vs. SARC DICER1	-0.273234
SARC DICER1 vs. LGMT DICER1	-0.300831		PIS DICER1 vs. LGMT DICER1	-0.373306		PIS DICER1 vs. SARC DICER1	-0.27298
SARC DICER1 vs. LGMT DICER1	-0.300727		PIS DICER1 vs. LGMT DICER1	-0.373282		PIS DICER1 vs. SARC DICER1	-0.272964
SARC DICER1 vs. LGMT DICER1	-0.300697		PIS DICER1 vs. LGMT DICER1	-0.373145		PIS DICER1 vs. SARC DICER1	-0.272743
SARC DICER1 vs. LGMT DICER1	-0.300668		PIS DICER1 vs. LGMT DICER1	-0.373142		PIS DICER1 vs. SARC DICER1	-0.272667
SARC DICER1 vs. LGMT DICER1	-0.300639		PIS DICER1 vs. LGMT DICER1	-0.3731		PIS DICER1 vs. SARC DICER1	-0.272654
SARC DICER1 vs. LGMT DICER1	-0.300569		PIS DICER1 vs. LGMT DICER1	-0.373094		PIS DICER1 vs. SARC DICER1	-0.272562
SARC DICER1 vs. LGMT DICER1	-0.300541		PIS DICER1 vs. LGMT DICER1	-0.373053		PIS DICER1 vs. SARC DICER1	-0.272402
SARC DICER1 vs. LGMT DICER1	-0.300431		PIS DICER1 vs. LGMT DICER1	-0.372997		PIS DICER1 vs. SARC DICER1	-0.272374
SARC DICER1 vs. LGMT DICER1	-0.300427		PIS DICER1 vs. LGMT DICER1	-0.372904		PIS DICER1 vs. SARC DICER1	-0.272337
SARC DICER1 vs. LGMT DICER1	-0.300386		PIS DICER1 vs. LGMT DICER1	-0.372758		PIS DICER1 vs. SARC DICER1	-0.272284
SARC DICER1 vs. LGMT DICER1	-0.300315		PIS DICER1 vs. LGMT DICER1	-0.372743		PIS DICER1 vs. SARC DICER1	-0.272214
SARC DICER1 vs. LGMT DICER1	-0.300277		PIS DICER1 vs. LGMT DICER1	-0.372698		PIS DICER1 vs. SARC DICER1	-0.272139
SARC DICER1 vs. LGMT DICER1	-0.300003		PIS DICER1 vs. LGMT DICER1	-0.372681		PIS DICER1 vs. SARC DICER1	-0.272111
SARC DICER1 vs. LGMT DICER1	-0.299989		PIS DICER1 vs. LGMT DICER1	-0.372664		PIS DICER1 vs. SARC DICER1	-0.272108
SARC DICER1 vs. LGMT DICER1	-0.299906		PIS DICER1 vs. LGMT DICER1	-0.372461		PIS DICER1 vs. SARC DICER1	-0.272024
SARC DICER1 vs. LGMT DICER1	-0.299894		PIS DICER1 vs. LGMT DICER1	-0.372375		PIS DICER1 vs. SARC DICER1	-0.271964
SARC DICER1 vs. LGMT DICER1	-0.299776		PIS DICER1 vs. LGMT DICER1	-0.372327		PIS DICER1 vs. SARC DICER1	-0.271873
SARC DICER1 vs. LGMT DICER1	-0.299745		PIS DICER1 vs. LGMT DICER1	-0.372196		PIS DICER1 vs. SARC DICER1	-0.271856
SARC DICER1 vs. LGMT DICER1	-0.299734		PIS DICER1 vs. LGMT DICER1	-0.372167		PIS DICER1 vs. SARC DICER1	-0.271797
SARC DICER1 vs. LGMT DICER1	-0.299732		PIS DICER1 vs. LGMT DICER1	-0.371728		PIS DICER1 vs. SARC DICER1	-0.271795
SARC DICER1 vs. LGMT DICER1	-0.29969		PIS DICER1 vs. LGMT DICER1	-0.371357		PIS DICER1 vs. SARC DICER1	-0.271751
SARC DICER1 vs. LGMT DICER1	-0.299549		PIS DICER1 vs. LGMT DICER1	-0.37124		PIS DICER1 vs. SARC DICER1	-0.271663
SARC DICER1 vs. LGMT DICER1	-0.2995		PIS DICER1 vs. LGMT DICER1	-0.371212		PIS DICER1 vs. SARC DICER1	-0.271625
SARC DICER1 vs. LGMT DICER1	-0.299463		PIS DICER1 vs. LGMT DICER1	-0.371141		PIS DICER1 vs. SARC DICER1	-0.271567
SARC DICER1 vs. LGMT DICER1	-0.299349		PIS DICER1 vs. LGMT DICER1	-0.370979		PIS DICER1 vs. SARC DICER1	-0.271567
SARC DICER1 vs. LGMT DICER1	-0.299246		PIS DICER1 vs. LGMT DICER1	-0.370963		PIS DICER1 vs. SARC DICER1	-0.271516
SARC DICER1 vs. LGMT DICER1	-0.299185		PIS DICER1 vs. LGMT DICER1	-0.370933		PIS DICER1 vs. SARC DICER1	-0.271512
SARC DICER1 vs. LGMT DICER1	-0.299003		PIS DICER1 vs. LGMT DICER1	-0.370876		PIS DICER1 vs. SARC DICER1	-0.271413
SARC DICER1 vs. LGMT DICER1	-0.298987		PIS DICER1 vs. LGMT DICER1	-0.370843		PIS DICER1 vs. SARC DICER1	-0.271264
SARC DICER1 vs. LGMT DICER1	-0.298732		PIS DICER1 vs. LGMT DICER1	-0.370822		PIS DICER1 vs. SARC DICER1	-0.27126
SARC DICER1 vs. LGMT DICER1	-0.298673		PIS DICER1 vs. LGMT DICER1	-0.370789		PIS DICER1 vs. SARC DICER1	-0.271047
SARC DICER1 vs. LGMT DICER1	-0.298598		PIS DICER1 vs. LGMT DICER1	-0.37054		PIS DICER1 vs. SARC DICER1	-0.270946
SARC DICER1 vs. LGMT DICER1	-0.298468		PIS DICER1 vs. LGMT DICER1	-0.370385		PIS DICER1 vs. SARC DICER1	-0.270806
SARC DICER1 vs. LGMT DICER1	-0.298423		PIS DICER1 vs. LGMT DICER1	-0.370342		PIS DICER1 vs. SARC DICER1	-0.270767
SARC DICER1 vs. LGMT DICER1	-0.298347		PIS DICER1 vs. LGMT DICER1	-0.370243		PIS DICER1 vs. SARC DICER1	-0.270487
SARC DICER1 vs. LGMT DICER1	-0.29831		PIS DICER1 vs. LGMT DICER1	-0.370195		PIS DICER1 vs. SARC DICER1	-0.270483
SARC DICER1 vs. LGMT DICER1	-0.298213		PIS DICER1 vs. LGMT DICER1	-0.370183		PIS DICER1 vs. SARC DICER1	-0.270382
SARC DICER1 vs. LGMT DICER1	-0.29811		PIS DICER1 vs. LGMT DICER1	-0.370147		PIS DICER1 vs. SARC DICER1	-0.270283
SARC DICER1 vs. LGMT DICER1	-0.298027		PIS DICER1 vs. LGMT DICER1	-0.369908		PIS DICER1 vs. SARC DICER1	-0.270102
SARC DICER1 vs. LGMT DICER1	-0.297988		PIS DICER1 vs. LGMT DICER1	-0.369746		PIS DICER1 vs. SARC DICER1	-0.270076
SARC DICER1 vs. LGMT DICER1	-0.297843		PIS DICER1 vs. LGMT DICER1	-0.369629		PIS DICER1 vs. SARC DICER1	-0.27006
SARC DICER1 vs. LGMT DICER1	-0.297726		PIS DICER1 vs. LGMT DICER1	-0.369618		PIS DICER1 vs. SARC DICER1	-0.270006
SARC DICER1 vs. LGMT DICER1	-0.297609		PIS DICER1 vs. LGMT DICER1	-0.369498		PIS DICER1 vs. SARC DICER1	-0.269957
SARC DICER1 vs. LGMT DICER1	-0.297518		PIS DICER1 vs. LGMT DICER1	-0.369161		PIS DICER1 vs. SARC DICER1	-0.269865
SARC DICER1 vs. LGMT DICER1	-0.297432		PIS DICER1 vs. LGMT DICER1	-0.369073		PIS DICER1 vs. SARC DICER1	-0.26982
SARC DICER1 vs. LGMT DICER1	-0.29738		PIS DICER1 vs. LGMT DICER1	-0.369041		PIS DICER1 vs. SARC DICER1	-0.269732
SARC DICER1 vs. LGMT DICER1	-0.297315		PIS DICER1 vs. LGMT DICER1	-0.368727		PIS DICER1 vs. SARC DICER1	-0.269676
SARC DICER1 vs. LGMT DICER1	-0.297297		PIS DICER1 vs. LGMT DICER1	-0.368693		PIS DICER1 vs. SARC DICER1	-0.269419
SARC DICER1 vs. LGMT DICER1	-0.297252		PIS DICER1 vs. LGMT DICER1	-0.368679		PIS DICER1 vs. SARC DICER1	-0.269401
SARC DICER1 vs. LGMT DICER1	-0.297239		PIS DICER1 vs. LGMT DICER1	-0.368565		PIS DICER1 vs. SARC DICER1	-0.269344
SARC DICER1 vs. LGMT DICER1	-0.297063		PIS DICER1 vs. LGMT DICER1	-0.368559		PIS DICER1 vs. SARC DICER1	-0.269151
SARC DICER1 vs. LGMT DICER1	-0.297037		PIS DICER1 vs. LGMT DICER1	-0.36835		PIS DICER1 vs. SARC DICER1	-0.269142
SARC DICER1 vs. LGMT DICER1	-0.296907		PIS DICER1 vs. LGMT DICER1	-0.368331		PIS DICER1 vs. SARC DICER1	-0.269063
SARC DICER1 vs. LGMT DICER1	-0.296899		PIS DICER1 vs. LGMT DICER1	-0.368319		PIS DICER1 vs. SARC DICER1	-0.269046
SARC DICER1 vs. LGMT DICER1	-0.296805		PIS DICER1 vs. LGMT DICER1	-0.368254		PIS DICER1 vs. SARC DICER1	-0.26901
SARC DICER1 vs. LGMT DICER1	-0.296797		PIS DICER1 vs. LGMT DICER1	-0.368161		PIS DICER1 vs. SARC DICER1	-0.268961
SARC DICER1 vs. LGMT DICER1	-0.296459		PIS DICER1 vs. LGMT DICER1	-0.368087		PIS DICER1 vs. SARC DICER1	-0.268881
SARC DICER1 vs. LGMT DICER1	-0.296261		PIS DICER1 vs. LGMT DICER1	-0.367878		PIS DICER1 vs. SARC DICER1	-0.26888
SARC DICER1 vs. LGMT DICER1	-0.295984		PIS DICER1 vs. LGMT DICER1	-0.367877		PIS DICER1 vs. SARC DICER1	-0.268852
SARC DICER1 vs. LGMT DICER1	-0.295969		PIS DICER1 vs. LGMT DICER1	-0.367802		PIS DICER1 vs. SARC DICER1	-0.268808
SARC DICER1 vs. LGMT DICER1	-0.295951		PIS DICER1 vs. LGMT DICER1	-0.367769		PIS DICER1 vs. SARC DICER1	-0.268708
SARC DICER1 vs. LGMT DICER1	-0.295915		PIS DICER1 vs. LGMT DICER1	-0.367753		PIS DICER1 vs. SARC DICER1	-0.268625
SARC DICER1 vs. LGMT DICER1	-0.295883		PIS DICER1 vs. LGMT DICER1	-0.36763		PIS DICER1 vs. SARC DICER1	-0.268523
SARC DICER1 vs. LGMT DICER1	-0.295825		PIS DICER1 vs. LGMT DICER1	-0.3676		PIS DICER1 vs. SARC DICER1	-0.268478
SARC DICER1 vs. LGMT DICER1	-0.295456		PIS DICER1 vs. LGMT DICER1	-0.367517		PIS DICER1 vs. SARC DICER1	-0.268402
SARC DICER1 vs. LGMT DICER1	-0.295375		PIS DICER1 vs. LGMT DICER1	-0.367429		PIS DICER1 vs. SARC DICER1	-0.268349
SARC DICER1 vs. LGMT DICER1	-0.295276		PIS DICER1 vs. LGMT DICER1	-0.367345		PIS DICER1 vs. SARC DICER1	-0.268272
SARC DICER1 vs. LGMT DICER1	-0.295246		PIS DICER1 vs. LGMT DICER1	-0.367262		PIS DICER1 vs. SARC DICER1	-0.268241
SARC DICER1 vs. LGMT DICER1	-0.295231		PIS DICER1 vs. LGMT DICER1	-0.367153		PIS DICER1 vs. SARC DICER1	-0.268157
SARC DICER1 vs. LGMT DICER1	-0.295226		PIS DICER1 vs. LGMT DICER1	-0.367147		PIS DICER1 vs. SARC DICER1	-0.268138
SARC DICER1 vs. LGMT DICER1	-0.295033		PIS DICER1 vs. LGMT DICER1	-0.367113		PIS DICER1 vs. SARC DICER1	-0.268125
SARC DICER1 vs. LGMT DICER1	-0.294992		PIS DICER1 vs. LGMT DICER1	-0.367057		PIS DICER1 vs. SARC DICER1	-0.267937
SARC DICER1 vs. LGMT DICER1	-0.2949		PIS DICER1 vs. LGMT DICER1	-0.366975		PIS DICER1 vs. SARC DICER1	-0.267778
SARC DICER1 vs. LGMT DICER1	-0.294899		PIS DICER1 vs. LGMT DICER1	-0.366878		PIS DICER1 vs. SARC DICER1	-0.267725
SARC DICER1 vs. LGMT DICER1	-0.294755		PIS DICER1 vs. LGMT DICER1	-0.366802		PIS DICER1 vs. SARC DICER1	-0.26769
SARC DICER1 vs. LGMT DICER1	-0.294717		PIS DICER1 vs. LGMT DICER1	-0.366654		PIS DICER1 vs. SARC DICER1	-0.267649
SARC DICER1 vs. LGMT DICER1	-0.294355		PIS DICER1 vs. LGMT DICER1	-0.366504		PIS DICER1 vs. SARC DICER1	-0.267501
SARC DICER1 vs. LGMT DICER1	-0.29435		PIS DICER1 vs. LGMT DICER1	-0.366288		PIS DICER1 vs. SARC DICER1	-0.267501
SARC DICER1 vs. LGMT DICER1	-0.294312		PIS DICER1 vs. LGMT DICER1	-0.366102		PIS DICER1 vs. SARC DICER1	-0.267225
SARC DICER1 vs. LGMT DICER1	-0.294247		PIS DICER1 vs. LGMT DICER1	-0.365949		PIS DICER1 vs. SARC DICER1	-0.267172
SARC DICER1 vs. LGMT DICER1	-0.294105		PIS DICER1 vs. LGMT DICER1	-0.365769		PIS DICER1 vs. SARC DICER1	-0.267002
SARC DICER1 vs. LGMT DICER1	-0.294104		PIS DICER1 vs. LGMT DICER1	-0.365764		PIS DICER1 vs. SARC DICER1	-0.266826
SARC DICER1 vs. LGMT DICER1	-0.294073		PIS DICER1 vs. LGMT DICER1	-0.365758		PIS DICER1 vs. SARC DICER1	-0.266807
SARC DICER1 vs. LGMT DICER1	-0.293978		PIS DICER1 vs. LGMT DICER1	-0.365733		PIS DICER1 vs. SARC DICER1	-0.266652
SARC DICER1 vs. LGMT DICER1	-0.293969		PIS DICER1 vs. LGMT DICER1	-0.365688		PIS DICER1 vs. SARC DICER1	-0.266618
SARC DICER1 vs. LGMT DICER1	-0.293853		PIS DICER1 vs. LGMT DICER1	-0.365488		PIS DICER1 vs. SARC DICER1	-0.266491
SARC DICER1 vs. LGMT DICER1	-0.29377		PIS DICER1 vs. LGMT DICER1	-0.365402		PIS DICER1 vs. SARC DICER1	-0.266465
SARC DICER1 vs. LGMT DICER1	-0.29373		PIS DICER1 vs. LGMT DICER1	-0.365243		PIS DICER1 vs. SARC DICER1	-0.266451
SARC DICER1 vs. LGMT DICER1	-0.293726		PIS DICER1 vs. LGMT DICER1	-0.364983		PIS DICER1 vs. SARC DICER1	-0.266355
SARC DICER1 vs. LGMT DICER1	-0.293683		PIS DICER1 vs. LGMT DICER1	-0.364968		PIS DICER1 vs. SARC DICER1	-0.266322
SARC DICER1 vs. LGMT DICER1	-0.293386		PIS DICER1 vs. LGMT DICER1	-0.364901		PIS DICER1 vs. SARC DICER1	-0.266297
SARC DICER1 vs. LGMT DICER1	-0.293352		PIS DICER1 vs. LGMT DICER1	-0.36485		PIS DICER1 vs. SARC DICER1	-0.266281
SARC DICER1 vs. LGMT DICER1	-0.293179		PIS DICER1 vs. LGMT DICER1	-0.364829		PIS DICER1 vs. SARC DICER1	-0.266141
SARC DICER1 vs. LGMT DICER1	-0.293176		PIS DICER1 vs. LGMT DICER1	-0.364695		PIS DICER1 vs. SARC DICER1	-0.265985
SARC DICER1 vs. LGMT DICER1	-0.293157		PIS DICER1 vs. LGMT DICER1	-0.364608		PIS DICER1 vs. SARC DICER1	-0.265856
SARC DICER1 vs. LGMT DICER1	-0.29315		PIS DICER1 vs. LGMT DICER1	-0.364602		PIS DICER1 vs. SARC DICER1	-0.265827
SARC DICER1 vs. LGMT DICER1	-0.293037		PIS DICER1 vs. LGMT DICER1	-0.364574		PIS DICER1 vs. SARC DICER1	-0.265731
SARC DICER1 vs. LGMT DICER1	-0.292981		PIS DICER1 vs. LGMT DICER1	-0.364543		PIS DICER1 vs. SARC DICER1	-0.265386
SARC DICER1 vs. LGMT DICER1	-0.29294		PIS DICER1 vs. LGMT DICER1	-0.364494		PIS DICER1 vs. SARC DICER1	-0.26529
SARC DICER1 vs. LGMT DICER1	-0.292864		PIS DICER1 vs. LGMT DICER1	-0.364389		PIS DICER1 vs. SARC DICER1	-0.26522
SARC DICER1 vs. LGMT DICER1	-0.292839		PIS DICER1 vs. LGMT DICER1	-0.364328		PIS DICER1 vs. SARC DICER1	-0.265155
SARC DICER1 vs. LGMT DICER1	-0.292687		PIS DICER1 vs. LGMT DICER1	-0.364312		PIS DICER1 vs. SARC DICER1	-0.265079
SARC DICER1 vs. LGMT DICER1	-0.292645		PIS DICER1 vs. LGMT DICER1	-0.364215		PIS DICER1 vs. SARC DICER1	-0.265054
SARC DICER1 vs. LGMT DICER1	-0.292615		PIS DICER1 vs. LGMT DICER1	-0.364161		PIS DICER1 vs. SARC DICER1	-0.265009
SARC DICER1 vs. LGMT DICER1	-0.292499		PIS DICER1 vs. LGMT DICER1	-0.364077		PIS DICER1 vs. SARC DICER1	-0.264972
SARC DICER1 vs. LGMT DICER1	-0.292486		PIS DICER1 vs. LGMT DICER1	-0.363835		PIS DICER1 vs. SARC DICER1	-0.264958
SARC DICER1 vs. LGMT DICER1	-0.292479		PIS DICER1 vs. LGMT DICER1	-0.363827		PIS DICER1 vs. SARC DICER1	-0.264894
SARC DICER1 vs. LGMT DICER1	-0.292463		PIS DICER1 vs. LGMT DICER1	-0.363746		PIS DICER1 vs. SARC DICER1	-0.26465
SARC DICER1 vs. LGMT DICER1	-0.292437		PIS DICER1 vs. LGMT DICER1	-0.363638		PIS DICER1 vs. SARC DICER1	-0.26465
SARC DICER1 vs. LGMT DICER1	-0.292429		PIS DICER1 vs. LGMT DICER1	-0.363563		PIS DICER1 vs. SARC DICER1	-0.26459
SARC DICER1 vs. LGMT DICER1	-0.292423		PIS DICER1 vs. LGMT DICER1	-0.363545		PIS DICER1 vs. SARC DICER1	-0.264562
SARC DICER1 vs. LGMT DICER1	-0.292258		PIS DICER1 vs. LGMT DICER1	-0.363451		PIS DICER1 vs. SARC DICER1	-0.264519
SARC DICER1 vs. LGMT DICER1	-0.292104		PIS DICER1 vs. LGMT DICER1	-0.36314		PIS DICER1 vs. SARC DICER1	-0.264442
SARC DICER1 vs. LGMT DICER1	-0.291978		PIS DICER1 vs. LGMT DICER1	-0.363113		PIS DICER1 vs. SARC DICER1	-0.264407
SARC DICER1 vs. LGMT DICER1	-0.29193		PIS DICER1 vs. LGMT DICER1	-0.362959		PIS DICER1 vs. SARC DICER1	-0.264301
SARC DICER1 vs. LGMT DICER1	-0.291852		PIS DICER1 vs. LGMT DICER1	-0.362495		PIS DICER1 vs. SARC DICER1	-0.264202
SARC DICER1 vs. LGMT DICER1	-0.29172		PIS DICER1 vs. LGMT DICER1	-0.362474		PIS DICER1 vs. SARC DICER1	-0.26395
SARC DICER1 vs. LGMT DICER1	-0.291618		PIS DICER1 vs. LGMT DICER1	-0.362417		PIS DICER1 vs. SARC DICER1	-0.263948
SARC DICER1 vs. LGMT DICER1	-0.291562		PIS DICER1 vs. LGMT DICER1	-0.362388		PIS DICER1 vs. SARC DICER1	-0.263945
SARC DICER1 vs. LGMT DICER1	-0.291528		PIS DICER1 vs. LGMT DICER1	-0.362309		PIS DICER1 vs. SARC DICER1	-0.263847
SARC DICER1 vs. LGMT DICER1	-0.291319		PIS DICER1 vs. LGMT DICER1	-0.362281		PIS DICER1 vs. SARC DICER1	-0.263778
SARC DICER1 vs. LGMT DICER1	-0.291258		PIS DICER1 vs. LGMT DICER1	-0.362215		PIS DICER1 vs. SARC DICER1	-0.26377
SARC DICER1 vs. LGMT DICER1	-0.291094		PIS DICER1 vs. LGMT DICER1	-0.362178		PIS DICER1 vs. SARC DICER1	-0.263721
SARC DICER1 vs. LGMT DICER1	-0.291078		PIS DICER1 vs. LGMT DICER1	-0.362164		PIS DICER1 vs. SARC DICER1	-0.263669
SARC DICER1 vs. LGMT DICER1	-0.291035		PIS DICER1 vs. LGMT DICER1	-0.361825		PIS DICER1 vs. SARC DICER1	-0.263509
SARC DICER1 vs. LGMT DICER1	-0.291015		PIS DICER1 vs. LGMT DICER1	-0.36177		PIS DICER1 vs. SARC DICER1	-0.263503
SARC DICER1 vs. LGMT DICER1	-0.290837		PIS DICER1 vs. LGMT DICER1	-0.36162		PIS DICER1 vs. SARC DICER1	-0.26346
SARC DICER1 vs. LGMT DICER1	-0.290829		PIS DICER1 vs. LGMT DICER1	-0.36143		PIS DICER1 vs. SARC DICER1	-0.263338
SARC DICER1 vs. LGMT DICER1	-0.290816		PIS DICER1 vs. LGMT DICER1	-0.361421		PIS DICER1 vs. SARC DICER1	-0.263221
SARC DICER1 vs. LGMT DICER1	-0.290675		PIS DICER1 vs. LGMT DICER1	-0.361335		PIS DICER1 vs. SARC DICER1	-0.263136
SARC DICER1 vs. LGMT DICER1	-0.290617		PIS DICER1 vs. LGMT DICER1	-0.361295		PIS DICER1 vs. SARC DICER1	-0.263133
SARC DICER1 vs. LGMT DICER1	-0.290572		PIS DICER1 vs. LGMT DICER1	-0.361178		PIS DICER1 vs. SARC DICER1	-0.263118
SARC DICER1 vs. LGMT DICER1	-0.290487		PIS DICER1 vs. LGMT DICER1	-0.361174		PIS DICER1 vs. SARC DICER1	-0.263105
SARC DICER1 vs. LGMT DICER1	-0.290481		PIS DICER1 vs. LGMT DICER1	-0.361168		PIS DICER1 vs. SARC DICER1	-0.263073
SARC DICER1 vs. LGMT DICER1	-0.290434		PIS DICER1 vs. LGMT DICER1	-0.361106		PIS DICER1 vs. SARC DICER1	-0.263022
SARC DICER1 vs. LGMT DICER1	-0.290376		PIS DICER1 vs. LGMT DICER1	-0.361081		PIS DICER1 vs. SARC DICER1	-0.262853
SARC DICER1 vs. LGMT DICER1	-0.29036		PIS DICER1 vs. LGMT DICER1	-0.361039		PIS DICER1 vs. SARC DICER1	-0.262788
SARC DICER1 vs. LGMT DICER1	-0.290268		PIS DICER1 vs. LGMT DICER1	-0.360934		PIS DICER1 vs. SARC DICER1	-0.262706
SARC DICER1 vs. LGMT DICER1	-0.29012		PIS DICER1 vs. LGMT DICER1	-0.360921		PIS DICER1 vs. SARC DICER1	-0.262251
SARC DICER1 vs. LGMT DICER1	-0.290109		PIS DICER1 vs. LGMT DICER1	-0.360848		PIS DICER1 vs. SARC DICER1	-0.262157
SARC DICER1 vs. LGMT DICER1	-0.289937		PIS DICER1 vs. LGMT DICER1	-0.360694		PIS DICER1 vs. SARC DICER1	-0.262067
SARC DICER1 vs. LGMT DICER1	-0.28984		PIS DICER1 vs. LGMT DICER1	-0.360637		PIS DICER1 vs. SARC DICER1	-0.261981
SARC DICER1 vs. LGMT DICER1	-0.289719		PIS DICER1 vs. LGMT DICER1	-0.360447		PIS DICER1 vs. SARC DICER1	-0.261897
SARC DICER1 vs. LGMT DICER1	-0.289688		PIS DICER1 vs. LGMT DICER1	-0.360317		PIS DICER1 vs. SARC DICER1	-0.261847
SARC DICER1 vs. LGMT DICER1	-0.289676		PIS DICER1 vs. LGMT DICER1	-0.360248		PIS DICER1 vs. SARC DICER1	-0.261804
SARC DICER1 vs. LGMT DICER1	-0.289567		PIS DICER1 vs. LGMT DICER1	-0.360229		PIS DICER1 vs. SARC DICER1	-0.261799
SARC DICER1 vs. LGMT DICER1	-0.289382		PIS DICER1 vs. LGMT DICER1	-0.360217		PIS DICER1 vs. SARC DICER1	-0.261729
SARC DICER1 vs. LGMT DICER1	-0.289369		PIS DICER1 vs. LGMT DICER1	-0.360171		PIS DICER1 vs. SARC DICER1	-0.261494
SARC DICER1 vs. LGMT DICER1	-0.289316		PIS DICER1 vs. LGMT DICER1	-0.360094		PIS DICER1 vs. SARC DICER1	-0.261325
SARC DICER1 vs. LGMT DICER1	-0.289276		PIS DICER1 vs. LGMT DICER1	-0.360086		PIS DICER1 vs. SARC DICER1	-0.261143
SARC DICER1 vs. LGMT DICER1	-0.289045		PIS DICER1 vs. LGMT DICER1	-0.35996		PIS DICER1 vs. SARC DICER1	-0.261132
SARC DICER1 vs. LGMT DICER1	-0.289015		PIS DICER1 vs. LGMT DICER1	-0.359617		PIS DICER1 vs. SARC DICER1	-0.261051
SARC DICER1 vs. LGMT DICER1	-0.28895		PIS DICER1 vs. LGMT DICER1	-0.359615		PIS DICER1 vs. SARC DICER1	-0.261026
SARC DICER1 vs. LGMT DICER1	-0.288871		PIS DICER1 vs. LGMT DICER1	-0.359542		PIS DICER1 vs. SARC DICER1	-0.260992
SARC DICER1 vs. LGMT DICER1	-0.288807		PIS DICER1 vs. LGMT DICER1	-0.359446		PIS DICER1 vs. SARC DICER1	-0.260945
SARC DICER1 vs. LGMT DICER1	-0.288798		PIS DICER1 vs. LGMT DICER1	-0.359374		PIS DICER1 vs. SARC DICER1	-0.260848
SARC DICER1 vs. LGMT DICER1	-0.288678		PIS DICER1 vs. LGMT DICER1	-0.359372		PIS DICER1 vs. SARC DICER1	-0.260828
SARC DICER1 vs. LGMT DICER1	-0.288659		PIS DICER1 vs. LGMT DICER1	-0.359324		PIS DICER1 vs. SARC DICER1	-0.260762
SARC DICER1 vs. LGMT DICER1	-0.288647		PIS DICER1 vs. LGMT DICER1	-0.359297		PIS DICER1 vs. SARC DICER1	-0.260654
SARC DICER1 vs. LGMT DICER1	-0.288632		PIS DICER1 vs. LGMT DICER1	-0.359182		PIS DICER1 vs. SARC DICER1	-0.260605
SARC DICER1 vs. LGMT DICER1	-0.288509		PIS DICER1 vs. LGMT DICER1	-0.358989		PIS DICER1 vs. SARC DICER1	-0.260523
SARC DICER1 vs. LGMT DICER1	-0.288501		PIS DICER1 vs. LGMT DICER1	-0.358895		PIS DICER1 vs. SARC DICER1	-0.260491
SARC DICER1 vs. LGMT DICER1	-0.288399		PIS DICER1 vs. LGMT DICER1	-0.358846		PIS DICER1 vs. SARC DICER1	-0.260436
SARC DICER1 vs. LGMT DICER1	-0.288375		PIS DICER1 vs. LGMT DICER1	-0.358738		PIS DICER1 vs. SARC DICER1	-0.260311
SARC DICER1 vs. LGMT DICER1	-0.288191		PIS DICER1 vs. LGMT DICER1	-0.358696		PIS DICER1 vs. SARC DICER1	-0.260277
SARC DICER1 vs. LGMT DICER1	-0.288164		PIS DICER1 vs. LGMT DICER1	-0.358644		PIS DICER1 vs. SARC DICER1	-0.260191
SARC DICER1 vs. LGMT DICER1	-0.288143		PIS DICER1 vs. LGMT DICER1	-0.358602		PIS DICER1 vs. SARC DICER1	-0.260167
SARC DICER1 vs. LGMT DICER1	-0.288068		PIS DICER1 vs. LGMT DICER1	-0.358463		PIS DICER1 vs. SARC DICER1	-0.260132
SARC DICER1 vs. LGMT DICER1	-0.288047		PIS DICER1 vs. LGMT DICER1	-0.358291		PIS DICER1 vs. SARC DICER1	-0.260055
SARC DICER1 vs. LGMT DICER1	-0.288033		PIS DICER1 vs. LGMT DICER1	-0.358219		PIS DICER1 vs. SARC DICER1	-0.260036
SARC DICER1 vs. LGMT DICER1	-0.287892		PIS DICER1 vs. LGMT DICER1	-0.358013		PIS DICER1 vs. SARC DICER1	-0.260005
SARC DICER1 vs. LGMT DICER1	-0.287817		PIS DICER1 vs. LGMT DICER1	-0.357973		PIS DICER1 vs. SARC DICER1	-0.259656
SARC DICER1 vs. LGMT DICER1	-0.287788		PIS DICER1 vs. LGMT DICER1	-0.357877		PIS DICER1 vs. SARC DICER1	-0.259627
SARC DICER1 vs. LGMT DICER1	-0.287695		PIS DICER1 vs. LGMT DICER1	-0.357744		PIS DICER1 vs. SARC DICER1	-0.25961
SARC DICER1 vs. LGMT DICER1	-0.287532		PIS DICER1 vs. LGMT DICER1	-0.357693		PIS DICER1 vs. SARC DICER1	-0.259574
SARC DICER1 vs. LGMT DICER1	-0.287414		PIS DICER1 vs. LGMT DICER1	-0.357677		PIS DICER1 vs. SARC DICER1	-0.259544
SARC DICER1 vs. LGMT DICER1	-0.28741		PIS DICER1 vs. LGMT DICER1	-0.3574		PIS DICER1 vs. SARC DICER1	-0.259415
SARC DICER1 vs. LGMT DICER1	-0.287333		PIS DICER1 vs. LGMT DICER1	-0.357367		PIS DICER1 vs. SARC DICER1	-0.259386
SARC DICER1 vs. LGMT DICER1	-0.287274		PIS DICER1 vs. LGMT DICER1	-0.35731		PIS DICER1 vs. SARC DICER1	-0.259329
SARC DICER1 vs. LGMT DICER1	-0.287152		PIS DICER1 vs. LGMT DICER1	-0.357155		PIS DICER1 vs. SARC DICER1	-0.259084
SARC DICER1 vs. LGMT DICER1	-0.287147		PIS DICER1 vs. LGMT DICER1	-0.357133		PIS DICER1 vs. SARC DICER1	-0.259016
SARC DICER1 vs. LGMT DICER1	-0.287023		PIS DICER1 vs. LGMT DICER1	-0.357119		PIS DICER1 vs. SARC DICER1	-0.259008
SARC DICER1 vs. LGMT DICER1	-0.286944		PIS DICER1 vs. LGMT DICER1	-0.357044		PIS DICER1 vs. SARC DICER1	-0.258965
SARC DICER1 vs. LGMT DICER1	-0.286896		PIS DICER1 vs. LGMT DICER1	-0.356961		PIS DICER1 vs. SARC DICER1	-0.258934
SARC DICER1 vs. LGMT DICER1	-0.286895		PIS DICER1 vs. LGMT DICER1	-0.356951		PIS DICER1 vs. SARC DICER1	-0.258906
SARC DICER1 vs. LGMT DICER1	-0.286752		PIS DICER1 vs. LGMT DICER1	-0.356942		PIS DICER1 vs. SARC DICER1	-0.258722
SARC DICER1 vs. LGMT DICER1	-0.28667		PIS DICER1 vs. LGMT DICER1	-0.356847		PIS DICER1 vs. SARC DICER1	-0.258702
SARC DICER1 vs. LGMT DICER1	-0.286609		PIS DICER1 vs. LGMT DICER1	-0.356812		PIS DICER1 vs. SARC DICER1	-0.258543
SARC DICER1 vs. LGMT DICER1	-0.286495		PIS DICER1 vs. LGMT DICER1	-0.356809		PIS DICER1 vs. SARC DICER1	-0.258475
SARC DICER1 vs. LGMT DICER1	-0.286356		PIS DICER1 vs. LGMT DICER1	-0.356654		PIS DICER1 vs. SARC DICER1	-0.258424
SARC DICER1 vs. LGMT DICER1	-0.286268		PIS DICER1 vs. LGMT DICER1	-0.356486		PIS DICER1 vs. SARC DICER1	-0.258364
SARC DICER1 vs. LGMT DICER1	-0.285987		PIS DICER1 vs. LGMT DICER1	-0.356467		PIS DICER1 vs. SARC DICER1	-0.258357
SARC DICER1 vs. LGMT DICER1	-0.285935		PIS DICER1 vs. LGMT DICER1	-0.356415		PIS DICER1 vs. SARC DICER1	-0.258244
SARC DICER1 vs. LGMT DICER1	-0.285919		PIS DICER1 vs. LGMT DICER1	-0.356385		PIS DICER1 vs. SARC DICER1	-0.258083
SARC DICER1 vs. LGMT DICER1	-0.285884		PIS DICER1 vs. LGMT DICER1	-0.356337		PIS DICER1 vs. SARC DICER1	-0.258072
SARC DICER1 vs. LGMT DICER1	-0.285881		PIS DICER1 vs. LGMT DICER1	-0.356323		PIS DICER1 vs. SARC DICER1	-0.25804
SARC DICER1 vs. LGMT DICER1	-0.285878		PIS DICER1 vs. LGMT DICER1	-0.35623		PIS DICER1 vs. SARC DICER1	-0.258038
SARC DICER1 vs. LGMT DICER1	-0.285758		PIS DICER1 vs. LGMT DICER1	-0.356161		PIS DICER1 vs. SARC DICER1	-0.257993
SARC DICER1 vs. LGMT DICER1	-0.285742		PIS DICER1 vs. LGMT DICER1	-0.356103		PIS DICER1 vs. SARC DICER1	-0.257765
SARC DICER1 vs. LGMT DICER1	-0.285726		PIS DICER1 vs. LGMT DICER1	-0.356059		PIS DICER1 vs. SARC DICER1	-0.257551
SARC DICER1 vs. LGMT DICER1	-0.285683		PIS DICER1 vs. LGMT DICER1	-0.355904		PIS DICER1 vs. SARC DICER1	-0.25736
SARC DICER1 vs. LGMT DICER1	-0.285648		PIS DICER1 vs. LGMT DICER1	-0.355887		PIS DICER1 vs. SARC DICER1	-0.257273
SARC DICER1 vs. LGMT DICER1	-0.285628		PIS DICER1 vs. LGMT DICER1	-0.355884		PIS DICER1 vs. SARC DICER1	-0.257153
SARC DICER1 vs. LGMT DICER1	-0.285613		PIS DICER1 vs. LGMT DICER1	-0.35584		PIS DICER1 vs. SARC DICER1	-0.256899
SARC DICER1 vs. LGMT DICER1	-0.285605		PIS DICER1 vs. LGMT DICER1	-0.355818		PIS DICER1 vs. SARC DICER1	-0.256761
SARC DICER1 vs. LGMT DICER1	-0.2856		PIS DICER1 vs. LGMT DICER1	-0.355741		PIS DICER1 vs. SARC DICER1	-0.256746
SARC DICER1 vs. LGMT DICER1	-0.285523		PIS DICER1 vs. LGMT DICER1	-0.355701		PIS DICER1 vs. SARC DICER1	-0.256744
SARC DICER1 vs. LGMT DICER1	-0.285437		PIS DICER1 vs. LGMT DICER1	-0.355632		PIS DICER1 vs. SARC DICER1	-0.256728
SARC DICER1 vs. LGMT DICER1	-0.285339		PIS DICER1 vs. LGMT DICER1	-0.355541		PIS DICER1 vs. SARC DICER1	-0.256608
SARC DICER1 vs. LGMT DICER1	-0.285169		PIS DICER1 vs. LGMT DICER1	-0.355521		PIS DICER1 vs. SARC DICER1	-0.256607
SARC DICER1 vs. LGMT DICER1	-0.285167		PIS DICER1 vs. LGMT DICER1	-0.355508		PIS DICER1 vs. SARC DICER1	-0.25655
SARC DICER1 vs. LGMT DICER1	-0.285077		PIS DICER1 vs. LGMT DICER1	-0.355496		PIS DICER1 vs. SARC DICER1	-0.256526
SARC DICER1 vs. LGMT DICER1	-0.284816		PIS DICER1 vs. LGMT DICER1	-0.355382		PIS DICER1 vs. SARC DICER1	-0.256491
SARC DICER1 vs. LGMT DICER1	-0.284803		PIS DICER1 vs. LGMT DICER1	-0.355303		PIS DICER1 vs. SARC DICER1	-0.256481
SARC DICER1 vs. LGMT DICER1	-0.284801		PIS DICER1 vs. LGMT DICER1	-0.355293		PIS DICER1 vs. SARC DICER1	-0.256441
SARC DICER1 vs. LGMT DICER1	-0.284777		PIS DICER1 vs. LGMT DICER1	-0.35501		PIS DICER1 vs. SARC DICER1	-0.2564
SARC DICER1 vs. LGMT DICER1	-0.284743		PIS DICER1 vs. LGMT DICER1	-0.354828		PIS DICER1 vs. SARC DICER1	-0.256359
SARC DICER1 vs. LGMT DICER1	-0.284681		PIS DICER1 vs. LGMT DICER1	-0.354649		PIS DICER1 vs. SARC DICER1	-0.256345
SARC DICER1 vs. LGMT DICER1	-0.284636		PIS DICER1 vs. LGMT DICER1	-0.354582		PIS DICER1 vs. SARC DICER1	-0.256307
SARC DICER1 vs. LGMT DICER1	-0.284512		PIS DICER1 vs. LGMT DICER1	-0.354547		PIS DICER1 vs. SARC DICER1	-0.256276
SARC DICER1 vs. LGMT DICER1	-0.284503		PIS DICER1 vs. LGMT DICER1	-0.354532		PIS DICER1 vs. SARC DICER1	-0.256137
SARC DICER1 vs. LGMT DICER1	-0.284476		PIS DICER1 vs. LGMT DICER1	-0.354444		PIS DICER1 vs. SARC DICER1	-0.256053
SARC DICER1 vs. LGMT DICER1	-0.284345		PIS DICER1 vs. LGMT DICER1	-0.354359		PIS DICER1 vs. SARC DICER1	-0.255952
SARC DICER1 vs. LGMT DICER1	-0.284337		PIS DICER1 vs. LGMT DICER1	-0.354234		PIS DICER1 vs. SARC DICER1	-0.255944
SARC DICER1 vs. LGMT DICER1	-0.284314		PIS DICER1 vs. LGMT DICER1	-0.354226		PIS DICER1 vs. SARC DICER1	-0.255876
SARC DICER1 vs. LGMT DICER1	-0.284182		PIS DICER1 vs. LGMT DICER1	-0.354174		PIS DICER1 vs. SARC DICER1	-0.255828
SARC DICER1 vs. LGMT DICER1	-0.284163		PIS DICER1 vs. LGMT DICER1	-0.35409		PIS DICER1 vs. SARC DICER1	-0.255767
SARC DICER1 vs. LGMT DICER1	-0.284143		PIS DICER1 vs. LGMT DICER1	-0.353956		PIS DICER1 vs. SARC DICER1	-0.255755
SARC DICER1 vs. LGMT DICER1	-0.284086		PIS DICER1 vs. LGMT DICER1	-0.353954		PIS DICER1 vs. SARC DICER1	-0.255743
SARC DICER1 vs. LGMT DICER1	-0.284063		PIS DICER1 vs. LGMT DICER1	-0.353765		PIS DICER1 vs. SARC DICER1	-0.255652
SARC DICER1 vs. LGMT DICER1	-0.284034		PIS DICER1 vs. LGMT DICER1	-0.35369		PIS DICER1 vs. SARC DICER1	-0.255324
SARC DICER1 vs. LGMT DICER1	-0.284001		PIS DICER1 vs. LGMT DICER1	-0.35351		PIS DICER1 vs. SARC DICER1	-0.255322
SARC DICER1 vs. LGMT DICER1	-0.283964		PIS DICER1 vs. LGMT DICER1	-0.353351		PIS DICER1 vs. SARC DICER1	-0.255294
SARC DICER1 vs. LGMT DICER1	-0.28386		PIS DICER1 vs. LGMT DICER1	-0.353315		PIS DICER1 vs. SARC DICER1	-0.25523
SARC DICER1 vs. LGMT DICER1	-0.283669		PIS DICER1 vs. LGMT DICER1	-0.353193		PIS DICER1 vs. SARC DICER1	-0.255227
SARC DICER1 vs. LGMT DICER1	-0.283652		PIS DICER1 vs. LGMT DICER1	-0.353122		PIS DICER1 vs. SARC DICER1	-0.255162
SARC DICER1 vs. LGMT DICER1	-0.283475		PIS DICER1 vs. LGMT DICER1	-0.352873		PIS DICER1 vs. SARC DICER1	-0.25514
SARC DICER1 vs. LGMT DICER1	-0.283417		PIS DICER1 vs. LGMT DICER1	-0.35282		PIS DICER1 vs. SARC DICER1	-0.255118
SARC DICER1 vs. LGMT DICER1	-0.283286		PIS DICER1 vs. LGMT DICER1	-0.352719		PIS DICER1 vs. SARC DICER1	-0.255077
SARC DICER1 vs. LGMT DICER1	-0.283286		PIS DICER1 vs. LGMT DICER1	-0.352716		PIS DICER1 vs. SARC DICER1	-0.254963
SARC DICER1 vs. LGMT DICER1	-0.283261		PIS DICER1 vs. LGMT DICER1	-0.352698		PIS DICER1 vs. SARC DICER1	-0.25477
SARC DICER1 vs. LGMT DICER1	-0.283141		PIS DICER1 vs. LGMT DICER1	-0.352681		PIS DICER1 vs. SARC DICER1	-0.254764
SARC DICER1 vs. LGMT DICER1	-0.283032		PIS DICER1 vs. LGMT DICER1	-0.352651		PIS DICER1 vs. SARC DICER1	-0.254594
SARC DICER1 vs. LGMT DICER1	-0.28303		PIS DICER1 vs. LGMT DICER1	-0.352625		PIS DICER1 vs. SARC DICER1	-0.254519
SARC DICER1 vs. LGMT DICER1	-0.283011		PIS DICER1 vs. LGMT DICER1	-0.352614		PIS DICER1 vs. SARC DICER1	-0.254516
SARC DICER1 vs. LGMT DICER1	-0.282972		PIS DICER1 vs. LGMT DICER1	-0.352509		PIS DICER1 vs. SARC DICER1	-0.254437
SARC DICER1 vs. LGMT DICER1	-0.2828		PIS DICER1 vs. LGMT DICER1	-0.352487		PIS DICER1 vs. SARC DICER1	-0.254287
SARC DICER1 vs. LGMT DICER1	-0.282702		PIS DICER1 vs. LGMT DICER1	-0.352395		PIS DICER1 vs. SARC DICER1	-0.254224
SARC DICER1 vs. LGMT DICER1	-0.282639		PIS DICER1 vs. LGMT DICER1	-0.352343		PIS DICER1 vs. SARC DICER1	-0.254216
SARC DICER1 vs. LGMT DICER1	-0.282614		PIS DICER1 vs. LGMT DICER1	-0.352286		PIS DICER1 vs. SARC DICER1	-0.254126
SARC DICER1 vs. LGMT DICER1	-0.282591		PIS DICER1 vs. LGMT DICER1	-0.352126		PIS DICER1 vs. SARC DICER1	-0.25405
SARC DICER1 vs. LGMT DICER1	-0.282508		PIS DICER1 vs. LGMT DICER1	-0.352123		PIS DICER1 vs. SARC DICER1	-0.25396
SARC DICER1 vs. LGMT DICER1	-0.282422		PIS DICER1 vs. LGMT DICER1	-0.352089		PIS DICER1 vs. SARC DICER1	-0.253924
SARC DICER1 vs. LGMT DICER1	-0.282388		PIS DICER1 vs. LGMT DICER1	-0.352079		PIS DICER1 vs. SARC DICER1	-0.253882
SARC DICER1 vs. LGMT DICER1	-0.282304		PIS DICER1 vs. LGMT DICER1	-0.35204		PIS DICER1 vs. SARC DICER1	-0.253825
SARC DICER1 vs. LGMT DICER1	-0.282062		PIS DICER1 vs. LGMT DICER1	-0.351983		PIS DICER1 vs. SARC DICER1	-0.253799
SARC DICER1 vs. LGMT DICER1	-0.281915		PIS DICER1 vs. LGMT DICER1	-0.351976		PIS DICER1 vs. SARC DICER1	-0.253612
SARC DICER1 vs. LGMT DICER1	-0.281901		PIS DICER1 vs. LGMT DICER1	-0.351969		PIS DICER1 vs. SARC DICER1	-0.253596
SARC DICER1 vs. LGMT DICER1	-0.281836		PIS DICER1 vs. LGMT DICER1	-0.351796		PIS DICER1 vs. SARC DICER1	-0.253579
SARC DICER1 vs. LGMT DICER1	-0.281799		PIS DICER1 vs. LGMT DICER1	-0.351738		PIS DICER1 vs. SARC DICER1	-0.25356
SARC DICER1 vs. LGMT DICER1	-0.281599		PIS DICER1 vs. LGMT DICER1	-0.35173		PIS DICER1 vs. SARC DICER1	-0.2535
SARC DICER1 vs. LGMT DICER1	-0.281581		PIS DICER1 vs. LGMT DICER1	-0.351648		PIS DICER1 vs. SARC DICER1	-0.253478
SARC DICER1 vs. LGMT DICER1	-0.281382		PIS DICER1 vs. LGMT DICER1	-0.351532		PIS DICER1 vs. SARC DICER1	-0.253398
SARC DICER1 vs. LGMT DICER1	-0.281378		PIS DICER1 vs. LGMT DICER1	-0.351506		PIS DICER1 vs. SARC DICER1	-0.253244
SARC DICER1 vs. LGMT DICER1	-0.281265		PIS DICER1 vs. LGMT DICER1	-0.351489		PIS DICER1 vs. SARC DICER1	-0.253239
SARC DICER1 vs. LGMT DICER1	-0.281218		PIS DICER1 vs. LGMT DICER1	-0.351475		PIS DICER1 vs. SARC DICER1	-0.253229
SARC DICER1 vs. LGMT DICER1	-0.281163		PIS DICER1 vs. LGMT DICER1	-0.35147		PIS DICER1 vs. SARC DICER1	-0.253223
SARC DICER1 vs. LGMT DICER1	-0.281145		PIS DICER1 vs. LGMT DICER1	-0.351467		PIS DICER1 vs. SARC DICER1	-0.253195
SARC DICER1 vs. LGMT DICER1	-0.281096		PIS DICER1 vs. LGMT DICER1	-0.351451		PIS DICER1 vs. SARC DICER1	-0.253052
SARC DICER1 vs. LGMT DICER1	-0.281046		PIS DICER1 vs. LGMT DICER1	-0.351426		PIS DICER1 vs. SARC DICER1	-0.25274
SARC DICER1 vs. LGMT DICER1	-0.280936		PIS DICER1 vs. LGMT DICER1	-0.351178		PIS DICER1 vs. SARC DICER1	-0.252615
SARC DICER1 vs. LGMT DICER1	-0.280909		PIS DICER1 vs. LGMT DICER1	-0.351048		PIS DICER1 vs. SARC DICER1	-0.252471
SARC DICER1 vs. LGMT DICER1	-0.28086		PIS DICER1 vs. LGMT DICER1	-0.351042		PIS DICER1 vs. SARC DICER1	-0.252428
SARC DICER1 vs. LGMT DICER1	-0.280801		PIS DICER1 vs. LGMT DICER1	-0.350994		PIS DICER1 vs. SARC DICER1	-0.252408
SARC DICER1 vs. LGMT DICER1	-0.280735		PIS DICER1 vs. LGMT DICER1	-0.350987		PIS DICER1 vs. SARC DICER1	-0.252317
SARC DICER1 vs. LGMT DICER1	-0.280644		PIS DICER1 vs. LGMT DICER1	-0.350986		PIS DICER1 vs. SARC DICER1	-0.252103
SARC DICER1 vs. LGMT DICER1	-0.280603		PIS DICER1 vs. LGMT DICER1	-0.350966		PIS DICER1 vs. SARC DICER1	-0.252065
SARC DICER1 vs. LGMT DICER1	-0.280564		PIS DICER1 vs. LGMT DICER1	-0.350849		PIS DICER1 vs. SARC DICER1	-0.251964
SARC DICER1 vs. LGMT DICER1	-0.280525		PIS DICER1 vs. LGMT DICER1	-0.350821		PIS DICER1 vs. SARC DICER1	-0.251916
SARC DICER1 vs. LGMT DICER1	-0.280511		PIS DICER1 vs. LGMT DICER1	-0.350747		PIS DICER1 vs. SARC DICER1	-0.2519
SARC DICER1 vs. LGMT DICER1	-0.280467		PIS DICER1 vs. LGMT DICER1	-0.350682		PIS DICER1 vs. SARC DICER1	-0.251753
SARC DICER1 vs. LGMT DICER1	-0.280441		PIS DICER1 vs. LGMT DICER1	-0.350585		PIS DICER1 vs. SARC DICER1	-0.251744
SARC DICER1 vs. LGMT DICER1	-0.28033		PIS DICER1 vs. LGMT DICER1	-0.350573		PIS DICER1 vs. SARC DICER1	-0.251709
SARC DICER1 vs. LGMT DICER1	-0.28027		PIS DICER1 vs. LGMT DICER1	-0.350553		PIS DICER1 vs. SARC DICER1	-0.251526
SARC DICER1 vs. LGMT DICER1	-0.280226		PIS DICER1 vs. LGMT DICER1	-0.350494		PIS DICER1 vs. SARC DICER1	-0.251369
SARC DICER1 vs. LGMT DICER1	-0.280157		PIS DICER1 vs. LGMT DICER1	-0.350403		PIS DICER1 vs. SARC DICER1	-0.251273
SARC DICER1 vs. LGMT DICER1	-0.28008		PIS DICER1 vs. LGMT DICER1	-0.350357		PIS DICER1 vs. SARC DICER1	-0.251242
SARC DICER1 vs. LGMT DICER1	-0.280077		PIS DICER1 vs. LGMT DICER1	-0.350199		PIS DICER1 vs. SARC DICER1	-0.2512
SARC DICER1 vs. LGMT DICER1	-0.27996		PIS DICER1 vs. LGMT DICER1	-0.350194		PIS DICER1 vs. SARC DICER1	-0.25119
SARC DICER1 vs. LGMT DICER1	-0.279815		PIS DICER1 vs. LGMT DICER1	-0.34995		PIS DICER1 vs. SARC DICER1	-0.251081
SARC DICER1 vs. LGMT DICER1	-0.279716		PIS DICER1 vs. LGMT DICER1	-0.349941		PIS DICER1 vs. SARC DICER1	-0.251044
SARC DICER1 vs. LGMT DICER1	-0.2797		PIS DICER1 vs. LGMT DICER1	-0.349881		PIS DICER1 vs. SARC DICER1	-0.250868
SARC DICER1 vs. LGMT DICER1	-0.279693		PIS DICER1 vs. LGMT DICER1	-0.349709		PIS DICER1 vs. SARC DICER1	-0.250736
SARC DICER1 vs. LGMT DICER1	-0.27967		PIS DICER1 vs. LGMT DICER1	-0.349576		PIS DICER1 vs. SARC DICER1	-0.25062
SARC DICER1 vs. LGMT DICER1	-0.279611		PIS DICER1 vs. LGMT DICER1	-0.349564		PIS DICER1 vs. SARC DICER1	-0.250615
SARC DICER1 vs. LGMT DICER1	-0.279515		PIS DICER1 vs. LGMT DICER1	-0.349487		PIS DICER1 vs. SARC DICER1	-0.250587
SARC DICER1 vs. LGMT DICER1	-0.279506		PIS DICER1 vs. LGMT DICER1	-0.349487		PIS DICER1 vs. SARC DICER1	-0.250528
SARC DICER1 vs. LGMT DICER1	-0.279477		PIS DICER1 vs. LGMT DICER1	-0.349372		PIS DICER1 vs. SARC DICER1	-0.250514
SARC DICER1 vs. LGMT DICER1	-0.279472		PIS DICER1 vs. LGMT DICER1	-0.349354		PIS DICER1 vs. SARC DICER1	-0.25044
SARC DICER1 vs. LGMT DICER1	-0.279472		PIS DICER1 vs. LGMT DICER1	-0.349296		PIS DICER1 vs. SARC DICER1	-0.250402
SARC DICER1 vs. LGMT DICER1	-0.279397		PIS DICER1 vs. LGMT DICER1	-0.349263		PIS DICER1 vs. SARC DICER1	-0.250246
SARC DICER1 vs. LGMT DICER1	-0.279374		PIS DICER1 vs. LGMT DICER1	-0.349255		PIS DICER1 vs. SARC DICER1	-0.250211
SARC DICER1 vs. LGMT DICER1	-0.279325		PIS DICER1 vs. LGMT DICER1	-0.349252		PIS DICER1 vs. SARC DICER1	-0.250167
SARC DICER1 vs. LGMT DICER1	-0.279285		PIS DICER1 vs. LGMT DICER1	-0.349239		PIS DICER1 vs. SARC DICER1	-0.249992
SARC DICER1 vs. LGMT DICER1	-0.279262		PIS DICER1 vs. LGMT DICER1	-0.34909		PIS DICER1 vs. SARC DICER1	-0.249893
SARC DICER1 vs. LGMT DICER1	-0.279204		PIS DICER1 vs. LGMT DICER1	-0.348997		PIS DICER1 vs. SARC DICER1	-0.249736
SARC DICER1 vs. LGMT DICER1	-0.279186		PIS DICER1 vs. LGMT DICER1	-0.34886		PIS DICER1 vs. SARC DICER1	-0.24968
SARC DICER1 vs. LGMT DICER1	-0.279161		PIS DICER1 vs. LGMT DICER1	-0.348813		PIS DICER1 vs. SARC DICER1	-0.249634
SARC DICER1 vs. LGMT DICER1	-0.27913		PIS DICER1 vs. LGMT DICER1	-0.348799		PIS DICER1 vs. SARC DICER1	-0.249601
SARC DICER1 vs. LGMT DICER1	-0.279086		PIS DICER1 vs. LGMT DICER1	-0.348607		PIS DICER1 vs. SARC DICER1	-0.249601
SARC DICER1 vs. LGMT DICER1	-0.279048		PIS DICER1 vs. LGMT DICER1	-0.348589		PIS DICER1 vs. SARC DICER1	-0.249573
SARC DICER1 vs. LGMT DICER1	-0.278998		PIS DICER1 vs. LGMT DICER1	-0.348551		PIS DICER1 vs. SARC DICER1	-0.249499
SARC DICER1 vs. LGMT DICER1	-0.278903		PIS DICER1 vs. LGMT DICER1	-0.348402		PIS DICER1 vs. SARC DICER1	-0.249496
SARC DICER1 vs. LGMT DICER1	-0.278817		PIS DICER1 vs. LGMT DICER1	-0.348382		PIS DICER1 vs. SARC DICER1	-0.249371
SARC DICER1 vs. LGMT DICER1	-0.278811		PIS DICER1 vs. LGMT DICER1	-0.348329		PIS DICER1 vs. SARC DICER1	-0.24933
SARC DICER1 vs. LGMT DICER1	-0.278777		PIS DICER1 vs. LGMT DICER1	-0.348254		PIS DICER1 vs. SARC DICER1	-0.249323
SARC DICER1 vs. LGMT DICER1	-0.278703		PIS DICER1 vs. LGMT DICER1	-0.348225		PIS DICER1 vs. SARC DICER1	-0.24902
SARC DICER1 vs. LGMT DICER1	-0.278699		PIS DICER1 vs. LGMT DICER1	-0.348189		PIS DICER1 vs. SARC DICER1	-0.248996
SARC DICER1 vs. LGMT DICER1	-0.278634		PIS DICER1 vs. LGMT DICER1	-0.348135		PIS DICER1 vs. SARC DICER1	-0.248923
SARC DICER1 vs. LGMT DICER1	-0.278616		PIS DICER1 vs. LGMT DICER1	-0.347978		PIS DICER1 vs. SARC DICER1	-0.248702
SARC DICER1 vs. LGMT DICER1	-0.278571		PIS DICER1 vs. LGMT DICER1	-0.347936		PIS DICER1 vs. SARC DICER1	-0.248485
SARC DICER1 vs. LGMT DICER1	-0.278555		PIS DICER1 vs. LGMT DICER1	-0.347884		PIS DICER1 vs. SARC DICER1	-0.248333
SARC DICER1 vs. LGMT DICER1	-0.27853		PIS DICER1 vs. LGMT DICER1	-0.347837		PIS DICER1 vs. SARC DICER1	-0.248281
SARC DICER1 vs. LGMT DICER1	-0.278514		PIS DICER1 vs. LGMT DICER1	-0.347784		PIS DICER1 vs. SARC DICER1	-0.248148
SARC DICER1 vs. LGMT DICER1	-0.278468		PIS DICER1 vs. LGMT DICER1	-0.347715		PIS DICER1 vs. SARC DICER1	-0.248127
SARC DICER1 vs. LGMT DICER1	-0.278464		PIS DICER1 vs. LGMT DICER1	-0.347683		PIS DICER1 vs. SARC DICER1	-0.248043
SARC DICER1 vs. LGMT DICER1	-0.278451		PIS DICER1 vs. LGMT DICER1	-0.347648		PIS DICER1 vs. SARC DICER1	-0.248022
SARC DICER1 vs. LGMT DICER1	-0.278402		PIS DICER1 vs. LGMT DICER1	-0.347503		PIS DICER1 vs. SARC DICER1	-0.248004
SARC DICER1 vs. LGMT DICER1	-0.278396		PIS DICER1 vs. LGMT DICER1	-0.347348		PIS DICER1 vs. SARC DICER1	-0.247977
SARC DICER1 vs. LGMT DICER1	-0.278392		PIS DICER1 vs. LGMT DICER1	-0.347262		PIS DICER1 vs. SARC DICER1	-0.247858
SARC DICER1 vs. LGMT DICER1	-0.278182		PIS DICER1 vs. LGMT DICER1	-0.347229		PIS DICER1 vs. SARC DICER1	-0.247844
SARC DICER1 vs. LGMT DICER1	-0.278057		PIS DICER1 vs. LGMT DICER1	-0.347142		PIS DICER1 vs. SARC DICER1	-0.247784
SARC DICER1 vs. LGMT DICER1	-0.277891		PIS DICER1 vs. LGMT DICER1	-0.347113		PIS DICER1 vs. SARC DICER1	-0.247759
SARC DICER1 vs. LGMT DICER1	-0.277692		PIS DICER1 vs. LGMT DICER1	-0.346982		PIS DICER1 vs. SARC DICER1	-0.247728
SARC DICER1 vs. LGMT DICER1	-0.277663		PIS DICER1 vs. LGMT DICER1	-0.346969		PIS DICER1 vs. SARC DICER1	-0.247698
SARC DICER1 vs. LGMT DICER1	-0.277609		PIS DICER1 vs. LGMT DICER1	-0.346878		PIS DICER1 vs. SARC DICER1	-0.247656
SARC DICER1 vs. LGMT DICER1	-0.277578		PIS DICER1 vs. LGMT DICER1	-0.346598		PIS DICER1 vs. SARC DICER1	-0.247434
SARC DICER1 vs. LGMT DICER1	-0.277511		PIS DICER1 vs. LGMT DICER1	-0.346595		PIS DICER1 vs. SARC DICER1	-0.247243
SARC DICER1 vs. LGMT DICER1	-0.27746		PIS DICER1 vs. LGMT DICER1	-0.346516		PIS DICER1 vs. SARC DICER1	-0.24715
SARC DICER1 vs. LGMT DICER1	-0.277399		PIS DICER1 vs. LGMT DICER1	-0.34649		PIS DICER1 vs. SARC DICER1	-0.247073
SARC DICER1 vs. LGMT DICER1	-0.277396		PIS DICER1 vs. LGMT DICER1	-0.346421		PIS DICER1 vs. SARC DICER1	-0.247015
SARC DICER1 vs. LGMT DICER1	-0.277393		PIS DICER1 vs. LGMT DICER1	-0.346298		PIS DICER1 vs. SARC DICER1	-0.247012
SARC DICER1 vs. LGMT DICER1	-0.277359		PIS DICER1 vs. LGMT DICER1	-0.346275		PIS DICER1 vs. SARC DICER1	-0.246984
SARC DICER1 vs. LGMT DICER1	-0.277355		PIS DICER1 vs. LGMT DICER1	-0.346253		PIS DICER1 vs. SARC DICER1	-0.246792
SARC DICER1 vs. LGMT DICER1	-0.277112		PIS DICER1 vs. LGMT DICER1	-0.34622		PIS DICER1 vs. SARC DICER1	-0.24661
SARC DICER1 vs. LGMT DICER1	-0.277036		PIS DICER1 vs. LGMT DICER1	-0.346168		PIS DICER1 vs. SARC DICER1	-0.246552
SARC DICER1 vs. LGMT DICER1	-0.276948		PIS DICER1 vs. LGMT DICER1	-0.346168		PIS DICER1 vs. SARC DICER1	-0.246507
SARC DICER1 vs. LGMT DICER1	-0.276934		PIS DICER1 vs. LGMT DICER1	-0.346074		PIS DICER1 vs. SARC DICER1	-0.246443
SARC DICER1 vs. LGMT DICER1	-0.276816		PIS DICER1 vs. LGMT DICER1	-0.346067		PIS DICER1 vs. SARC DICER1	-0.246432
SARC DICER1 vs. LGMT DICER1	-0.276469		PIS DICER1 vs. LGMT DICER1	-0.346061		PIS DICER1 vs. SARC DICER1	-0.246194
SARC DICER1 vs. LGMT DICER1	-0.276414		PIS DICER1 vs. LGMT DICER1	-0.346056		PIS DICER1 vs. SARC DICER1	-0.246182
SARC DICER1 vs. LGMT DICER1	-0.276363		PIS DICER1 vs. LGMT DICER1	-0.346047		PIS DICER1 vs. SARC DICER1	-0.246164
SARC DICER1 vs. LGMT DICER1	-0.276259		PIS DICER1 vs. LGMT DICER1	-0.345948		PIS DICER1 vs. SARC DICER1	-0.245927
SARC DICER1 vs. LGMT DICER1	-0.276205		PIS DICER1 vs. LGMT DICER1	-0.345898		PIS DICER1 vs. SARC DICER1	-0.245844
SARC DICER1 vs. LGMT DICER1	-0.276134		PIS DICER1 vs. LGMT DICER1	-0.345894		PIS DICER1 vs. SARC DICER1	-0.245772
SARC DICER1 vs. LGMT DICER1	-0.276114		PIS DICER1 vs. LGMT DICER1	-0.345749		PIS DICER1 vs. SARC DICER1	-0.245671
SARC DICER1 vs. LGMT DICER1	-0.27579		PIS DICER1 vs. LGMT DICER1	-0.345623		PIS DICER1 vs. SARC DICER1	-0.245491
SARC DICER1 vs. LGMT DICER1	-0.275675		PIS DICER1 vs. LGMT DICER1	-0.345487		PIS DICER1 vs. SARC DICER1	-0.245453
SARC DICER1 vs. LGMT DICER1	-0.275624		PIS DICER1 vs. LGMT DICER1	-0.345466		PIS DICER1 vs. SARC DICER1	-0.245337
SARC DICER1 vs. LGMT DICER1	-0.275584		PIS DICER1 vs. LGMT DICER1	-0.345456		PIS DICER1 vs. SARC DICER1	-0.24517
SARC DICER1 vs. LGMT DICER1	-0.275535		PIS DICER1 vs. LGMT DICER1	-0.345309		PIS DICER1 vs. SARC DICER1	-0.24503
SARC DICER1 vs. LGMT DICER1	-0.275457		PIS DICER1 vs. LGMT DICER1	-0.345297		PIS DICER1 vs. SARC DICER1	-0.245002
SARC DICER1 vs. LGMT DICER1	-0.275443		PIS DICER1 vs. LGMT DICER1	-0.345072		PIS DICER1 vs. SARC DICER1	-0.244926
SARC DICER1 vs. LGMT DICER1	-0.27541		PIS DICER1 vs. LGMT DICER1	-0.345067		PIS DICER1 vs. SARC DICER1	-0.244839
SARC DICER1 vs. LGMT DICER1	-0.275405		PIS DICER1 vs. LGMT DICER1	-0.344988		PIS DICER1 vs. SARC DICER1	-0.244642
SARC DICER1 vs. LGMT DICER1	-0.275355		PIS DICER1 vs. LGMT DICER1	-0.344933		PIS DICER1 vs. SARC DICER1	-0.244634
SARC DICER1 vs. LGMT DICER1	-0.275149		PIS DICER1 vs. LGMT DICER1	-0.344922		PIS DICER1 vs. SARC DICER1	-0.244606
SARC DICER1 vs. LGMT DICER1	-0.275019		PIS DICER1 vs. LGMT DICER1	-0.344854		PIS DICER1 vs. SARC DICER1	-0.244505
SARC DICER1 vs. LGMT DICER1	-0.27499		PIS DICER1 vs. LGMT DICER1	-0.344819		PIS DICER1 vs. SARC DICER1	-0.244467
SARC DICER1 vs. LGMT DICER1	-0.274944		PIS DICER1 vs. LGMT DICER1	-0.344763		PIS DICER1 vs. SARC DICER1	-0.24445
SARC DICER1 vs. LGMT DICER1	-0.274927		PIS DICER1 vs. LGMT DICER1	-0.344757		PIS DICER1 vs. SARC DICER1	-0.24441
SARC DICER1 vs. LGMT DICER1	-0.274883		PIS DICER1 vs. LGMT DICER1	-0.344718		PIS DICER1 vs. SARC DICER1	-0.244354
SARC DICER1 vs. LGMT DICER1	-0.274859		PIS DICER1 vs. LGMT DICER1	-0.344712		PIS DICER1 vs. SARC DICER1	-0.244288
SARC DICER1 vs. LGMT DICER1	-0.274835		PIS DICER1 vs. LGMT DICER1	-0.344687		PIS DICER1 vs. SARC DICER1	-0.244238
SARC DICER1 vs. LGMT DICER1	-0.274794		PIS DICER1 vs. LGMT DICER1	-0.344686		PIS DICER1 vs. SARC DICER1	-0.244173
SARC DICER1 vs. LGMT DICER1	-0.274792		PIS DICER1 vs. LGMT DICER1	-0.344679		PIS DICER1 vs. SARC DICER1	-0.244132
SARC DICER1 vs. LGMT DICER1	-0.274519		PIS DICER1 vs. LGMT DICER1	-0.344596		PIS DICER1 vs. SARC DICER1	-0.244032
SARC DICER1 vs. LGMT DICER1	-0.274443		PIS DICER1 vs. LGMT DICER1	-0.344581		PIS DICER1 vs. SARC DICER1	-0.244021
SARC DICER1 vs. LGMT DICER1	-0.274367		PIS DICER1 vs. LGMT DICER1	-0.344524		PIS DICER1 vs. SARC DICER1	-0.244011
SARC DICER1 vs. LGMT DICER1	-0.274276		PIS DICER1 vs. LGMT DICER1	-0.344333		PIS DICER1 vs. SARC DICER1	-0.243977
SARC DICER1 vs. LGMT DICER1	-0.274215		PIS DICER1 vs. LGMT DICER1	-0.344197		PIS DICER1 vs. SARC DICER1	-0.243941
SARC DICER1 vs. LGMT DICER1	-0.274073		PIS DICER1 vs. LGMT DICER1	-0.344178		PIS DICER1 vs. SARC DICER1	-0.243909
SARC DICER1 vs. LGMT DICER1	-0.273944		PIS DICER1 vs. LGMT DICER1	-0.344136		PIS DICER1 vs. SARC DICER1	-0.243778
SARC DICER1 vs. LGMT DICER1	-0.273918		PIS DICER1 vs. LGMT DICER1	-0.344063		PIS DICER1 vs. SARC DICER1	-0.243772
SARC DICER1 vs. LGMT DICER1	-0.273887		PIS DICER1 vs. LGMT DICER1	-0.343986		PIS DICER1 vs. SARC DICER1	-0.243667
SARC DICER1 vs. LGMT DICER1	-0.273697		PIS DICER1 vs. LGMT DICER1	-0.34382		PIS DICER1 vs. SARC DICER1	-0.243488
SARC DICER1 vs. LGMT DICER1	-0.273668		PIS DICER1 vs. LGMT DICER1	-0.343805		PIS DICER1 vs. SARC DICER1	-0.243462
SARC DICER1 vs. LGMT DICER1	-0.273614		PIS DICER1 vs. LGMT DICER1	-0.343714		PIS DICER1 vs. SARC DICER1	-0.243338
SARC DICER1 vs. LGMT DICER1	-0.273525		PIS DICER1 vs. LGMT DICER1	-0.343639		PIS DICER1 vs. SARC DICER1	-0.24332
SARC DICER1 vs. LGMT DICER1	-0.273502		PIS DICER1 vs. LGMT DICER1	-0.343479		PIS DICER1 vs. SARC DICER1	-0.243302
SARC DICER1 vs. LGMT DICER1	-0.27346		PIS DICER1 vs. LGMT DICER1	-0.34343		PIS DICER1 vs. SARC DICER1	-0.243195
SARC DICER1 vs. LGMT DICER1	-0.27344		PIS DICER1 vs. LGMT DICER1	-0.343419		PIS DICER1 vs. SARC DICER1	-0.243072
SARC DICER1 vs. LGMT DICER1	-0.27335		PIS DICER1 vs. LGMT DICER1	-0.343386		PIS DICER1 vs. SARC DICER1	-0.243051
SARC DICER1 vs. LGMT DICER1	-0.2733		PIS DICER1 vs. LGMT DICER1	-0.343352		PIS DICER1 vs. SARC DICER1	-0.242892
SARC DICER1 vs. LGMT DICER1	-0.273241		PIS DICER1 vs. LGMT DICER1	-0.343297		PIS DICER1 vs. SARC DICER1	-0.242857
SARC DICER1 vs. LGMT DICER1	-0.273188		PIS DICER1 vs. LGMT DICER1	-0.343259		PIS DICER1 vs. SARC DICER1	-0.242797
SARC DICER1 vs. LGMT DICER1	-0.273181		PIS DICER1 vs. LGMT DICER1	-0.343161		PIS DICER1 vs. SARC DICER1	-0.242716
SARC DICER1 vs. LGMT DICER1	-0.273148		PIS DICER1 vs. LGMT DICER1	-0.343089		PIS DICER1 vs. SARC DICER1	-0.242564
SARC DICER1 vs. LGMT DICER1	-0.272867		PIS DICER1 vs. LGMT DICER1	-0.343084		PIS DICER1 vs. SARC DICER1	-0.242525
SARC DICER1 vs. LGMT DICER1	-0.272779		PIS DICER1 vs. LGMT DICER1	-0.343076		PIS DICER1 vs. SARC DICER1	-0.242482
SARC DICER1 vs. LGMT DICER1	-0.272595		PIS DICER1 vs. LGMT DICER1	-0.34297		PIS DICER1 vs. SARC DICER1	-0.242334
SARC DICER1 vs. LGMT DICER1	-0.272516		PIS DICER1 vs. LGMT DICER1	-0.342882		PIS DICER1 vs. SARC DICER1	-0.242315
SARC DICER1 vs. LGMT DICER1	-0.272458		PIS DICER1 vs. LGMT DICER1	-0.342856		PIS DICER1 vs. SARC DICER1	-0.242238
SARC DICER1 vs. LGMT DICER1	-0.272361		PIS DICER1 vs. LGMT DICER1	-0.342828		PIS DICER1 vs. SARC DICER1	-0.242042
SARC DICER1 vs. LGMT DICER1	-0.272193		PIS DICER1 vs. LGMT DICER1	-0.342692		PIS DICER1 vs. SARC DICER1	-0.241941
SARC DICER1 vs. LGMT DICER1	-0.272051		PIS DICER1 vs. LGMT DICER1	-0.342676		PIS DICER1 vs. SARC DICER1	-0.241852
SARC DICER1 vs. LGMT DICER1	-0.271992		PIS DICER1 vs. LGMT DICER1	-0.34267		PIS DICER1 vs. SARC DICER1	-0.241788
SARC DICER1 vs. LGMT DICER1	-0.271801		PIS DICER1 vs. LGMT DICER1	-0.342607		PIS DICER1 vs. SARC DICER1	-0.241751
SARC DICER1 vs. LGMT DICER1	-0.271771		PIS DICER1 vs. LGMT DICER1	-0.342467		PIS DICER1 vs. SARC DICER1	-0.241684
SARC DICER1 vs. LGMT DICER1	-0.271736		PIS DICER1 vs. LGMT DICER1	-0.342397		PIS DICER1 vs. SARC DICER1	-0.241615
SARC DICER1 vs. LGMT DICER1	-0.271672		PIS DICER1 vs. LGMT DICER1	-0.342255		PIS DICER1 vs. SARC DICER1	-0.241594
SARC DICER1 vs. LGMT DICER1	-0.271557		PIS DICER1 vs. LGMT DICER1	-0.342211		PIS DICER1 vs. SARC DICER1	-0.241588
SARC DICER1 vs. LGMT DICER1	-0.271509		PIS DICER1 vs. LGMT DICER1	-0.342175		PIS DICER1 vs. SARC DICER1	-0.241504
SARC DICER1 vs. LGMT DICER1	-0.271411		PIS DICER1 vs. LGMT DICER1	-0.342137		PIS DICER1 vs. SARC DICER1	-0.241445
SARC DICER1 vs. LGMT DICER1	-0.27139		PIS DICER1 vs. LGMT DICER1	-0.341878		PIS DICER1 vs. SARC DICER1	-0.241362
SARC DICER1 vs. LGMT DICER1	-0.271342		PIS DICER1 vs. LGMT DICER1	-0.341843		PIS DICER1 vs. SARC DICER1	-0.241292
SARC DICER1 vs. LGMT DICER1	-0.271177		PIS DICER1 vs. LGMT DICER1	-0.341813		PIS DICER1 vs. SARC DICER1	-0.241285
SARC DICER1 vs. LGMT DICER1	-0.271164		PIS DICER1 vs. LGMT DICER1	-0.341735		PIS DICER1 vs. SARC DICER1	-0.241114
SARC DICER1 vs. LGMT DICER1	-0.270958		PIS DICER1 vs. LGMT DICER1	-0.341643		PIS DICER1 vs. SARC DICER1	-0.241091
SARC DICER1 vs. LGMT DICER1	-0.270605		PIS DICER1 vs. LGMT DICER1	-0.34162		PIS DICER1 vs. SARC DICER1	-0.241051
SARC DICER1 vs. LGMT DICER1	-0.270583		PIS DICER1 vs. LGMT DICER1	-0.341581		PIS DICER1 vs. SARC DICER1	-0.241009
SARC DICER1 vs. LGMT DICER1	-0.270484		PIS DICER1 vs. LGMT DICER1	-0.341521		PIS DICER1 vs. SARC DICER1	-0.241005
SARC DICER1 vs. LGMT DICER1	-0.270482		PIS DICER1 vs. LGMT DICER1	-0.341459		PIS DICER1 vs. SARC DICER1	-0.240966
SARC DICER1 vs. LGMT DICER1	-0.270468		PIS DICER1 vs. LGMT DICER1	-0.341359		PIS DICER1 vs. SARC DICER1	-0.240713
SARC DICER1 vs. LGMT DICER1	-0.270453		PIS DICER1 vs. LGMT DICER1	-0.341326		PIS DICER1 vs. SARC DICER1	-0.240679
SARC DICER1 vs. LGMT DICER1	-0.270452		PIS DICER1 vs. LGMT DICER1	-0.341299		PIS DICER1 vs. SARC DICER1	-0.240632
SARC DICER1 vs. LGMT DICER1	-0.270328		PIS DICER1 vs. LGMT DICER1	-0.341229		PIS DICER1 vs. SARC DICER1	-0.240605
SARC DICER1 vs. LGMT DICER1	-0.270268		PIS DICER1 vs. LGMT DICER1	-0.341153		PIS DICER1 vs. SARC DICER1	-0.240554
SARC DICER1 vs. LGMT DICER1	-0.270218		PIS DICER1 vs. LGMT DICER1	-0.341026		PIS DICER1 vs. SARC DICER1	-0.240467
SARC DICER1 vs. LGMT DICER1	-0.270177		PIS DICER1 vs. LGMT DICER1	-0.341025		PIS DICER1 vs. SARC DICER1	-0.240386
SARC DICER1 vs. LGMT DICER1	-0.270128		PIS DICER1 vs. LGMT DICER1	-0.340976		PIS DICER1 vs. SARC DICER1	-0.240321
SARC DICER1 vs. LGMT DICER1	-0.270113		PIS DICER1 vs. LGMT DICER1	-0.340851		PIS DICER1 vs. SARC DICER1	-0.240254
SARC DICER1 vs. LGMT DICER1	-0.270073		PIS DICER1 vs. LGMT DICER1	-0.34083		PIS DICER1 vs. SARC DICER1	-0.240091
SARC DICER1 vs. LGMT DICER1	-0.269935		PIS DICER1 vs. LGMT DICER1	-0.340829		PIS DICER1 vs. SARC DICER1	-0.24006
SARC DICER1 vs. LGMT DICER1	-0.2699		PIS DICER1 vs. LGMT DICER1	-0.340791		PIS DICER1 vs. SARC DICER1	-0.240035
SARC DICER1 vs. LGMT DICER1	-0.269837		PIS DICER1 vs. LGMT DICER1	-0.340735		PIS DICER1 vs. SARC DICER1	-0.239993
SARC DICER1 vs. LGMT DICER1	-0.269796		PIS DICER1 vs. LGMT DICER1	-0.340714		PIS DICER1 vs. SARC DICER1	-0.239985
SARC DICER1 vs. LGMT DICER1	-0.269778		PIS DICER1 vs. LGMT DICER1	-0.340595		PIS DICER1 vs. SARC DICER1	-0.23972
SARC DICER1 vs. LGMT DICER1	-0.269764		PIS DICER1 vs. LGMT DICER1	-0.340572		PIS DICER1 vs. SARC DICER1	-0.239403
SARC DICER1 vs. LGMT DICER1	-0.269758		PIS DICER1 vs. LGMT DICER1	-0.340507		PIS DICER1 vs. SARC DICER1	-0.239281
SARC DICER1 vs. LGMT DICER1	-0.269627		PIS DICER1 vs. LGMT DICER1	-0.340429		PIS DICER1 vs. SARC DICER1	-0.239266
SARC DICER1 vs. LGMT DICER1	-0.269568		PIS DICER1 vs. LGMT DICER1	-0.340266		PIS DICER1 vs. SARC DICER1	-0.239254
SARC DICER1 vs. LGMT DICER1	-0.269514		PIS DICER1 vs. LGMT DICER1	-0.340239		PIS DICER1 vs. SARC DICER1	-0.239245
SARC DICER1 vs. LGMT DICER1	-0.269453		PIS DICER1 vs. LGMT DICER1	-0.340214		PIS DICER1 vs. SARC DICER1	-0.239244
SARC DICER1 vs. LGMT DICER1	-0.269411		PIS DICER1 vs. LGMT DICER1	-0.340191		PIS DICER1 vs. SARC DICER1	-0.239213
SARC DICER1 vs. LGMT DICER1	-0.269363		PIS DICER1 vs. LGMT DICER1	-0.34011		PIS DICER1 vs. SARC DICER1	-0.239184
SARC DICER1 vs. LGMT DICER1	-0.269328		PIS DICER1 vs. LGMT DICER1	-0.340071		PIS DICER1 vs. SARC DICER1	-0.239155
SARC DICER1 vs. LGMT DICER1	-0.26925		PIS DICER1 vs. LGMT DICER1	-0.340013		PIS DICER1 vs. SARC DICER1	-0.239117
SARC DICER1 vs. LGMT DICER1	-0.269213		PIS DICER1 vs. LGMT DICER1	-0.339939		PIS DICER1 vs. SARC DICER1	-0.238993
SARC DICER1 vs. LGMT DICER1	-0.269107		PIS DICER1 vs. LGMT DICER1	-0.33985		PIS DICER1 vs. SARC DICER1	-0.238926
SARC DICER1 vs. LGMT DICER1	-0.268956		PIS DICER1 vs. LGMT DICER1	-0.339797		PIS DICER1 vs. SARC DICER1	-0.23891
SARC DICER1 vs. LGMT DICER1	-0.268948		PIS DICER1 vs. LGMT DICER1	-0.339778		PIS DICER1 vs. SARC DICER1	-0.238833
SARC DICER1 vs. LGMT DICER1	-0.26893		PIS DICER1 vs. LGMT DICER1	-0.339769		PIS DICER1 vs. SARC DICER1	-0.238819
SARC DICER1 vs. LGMT DICER1	-0.268814		PIS DICER1 vs. LGMT DICER1	-0.339757		PIS DICER1 vs. SARC DICER1	-0.238754
SARC DICER1 vs. LGMT DICER1	-0.26881		PIS DICER1 vs. LGMT DICER1	-0.339706		PIS DICER1 vs. SARC DICER1	-0.238743
SARC DICER1 vs. LGMT DICER1	-0.268784		PIS DICER1 vs. LGMT DICER1	-0.339614		PIS DICER1 vs. SARC DICER1	-0.238623
SARC DICER1 vs. LGMT DICER1	-0.268771		PIS DICER1 vs. LGMT DICER1	-0.339543		PIS DICER1 vs. SARC DICER1	-0.23852
SARC DICER1 vs. LGMT DICER1	-0.268646		PIS DICER1 vs. LGMT DICER1	-0.339471		PIS DICER1 vs. SARC DICER1	-0.238443
SARC DICER1 vs. LGMT DICER1	-0.268636		PIS DICER1 vs. LGMT DICER1	-0.339468		PIS DICER1 vs. SARC DICER1	-0.238423
SARC DICER1 vs. LGMT DICER1	-0.268631		PIS DICER1 vs. LGMT DICER1	-0.339415		PIS DICER1 vs. SARC DICER1	-0.238369
SARC DICER1 vs. LGMT DICER1	-0.268502		PIS DICER1 vs. LGMT DICER1	-0.339363		PIS DICER1 vs. SARC DICER1	-0.238349
SARC DICER1 vs. LGMT DICER1	-0.268499		PIS DICER1 vs. LGMT DICER1	-0.339347		PIS DICER1 vs. SARC DICER1	-0.238329
SARC DICER1 vs. LGMT DICER1	-0.268453		PIS DICER1 vs. LGMT DICER1	-0.339287		PIS DICER1 vs. SARC DICER1	-0.238302
SARC DICER1 vs. LGMT DICER1	-0.268406		PIS DICER1 vs. LGMT DICER1	-0.3392		PIS DICER1 vs. SARC DICER1	-0.238301
SARC DICER1 vs. LGMT DICER1	-0.268272		PIS DICER1 vs. LGMT DICER1	-0.339126		PIS DICER1 vs. SARC DICER1	-0.238246
SARC DICER1 vs. LGMT DICER1	-0.268199		PIS DICER1 vs. LGMT DICER1	-0.339066		PIS DICER1 vs. SARC DICER1	-0.238099
SARC DICER1 vs. LGMT DICER1	-0.268128		PIS DICER1 vs. LGMT DICER1	-0.338891		PIS DICER1 vs. SARC DICER1	-0.238024
SARC DICER1 vs. LGMT DICER1	-0.268042		PIS DICER1 vs. LGMT DICER1	-0.338862		PIS DICER1 vs. SARC DICER1	-0.238019
SARC DICER1 vs. LGMT DICER1	-0.26801		PIS DICER1 vs. LGMT DICER1	-0.338753		PIS DICER1 vs. SARC DICER1	-0.23794
SARC DICER1 vs. LGMT DICER1	-0.267984		PIS DICER1 vs. LGMT DICER1	-0.338736		PIS DICER1 vs. SARC DICER1	-0.237918
SARC DICER1 vs. LGMT DICER1	-0.267949		PIS DICER1 vs. LGMT DICER1	-0.338706		PIS DICER1 vs. SARC DICER1	-0.237771
SARC DICER1 vs. LGMT DICER1	-0.267947		PIS DICER1 vs. LGMT DICER1	-0.338674		PIS DICER1 vs. SARC DICER1	-0.237745
SARC DICER1 vs. LGMT DICER1	-0.267941		PIS DICER1 vs. LGMT DICER1	-0.338589		PIS DICER1 vs. SARC DICER1	-0.237728
SARC DICER1 vs. LGMT DICER1	-0.267929		PIS DICER1 vs. LGMT DICER1	-0.338588		PIS DICER1 vs. SARC DICER1	-0.237723
SARC DICER1 vs. LGMT DICER1	-0.267797		PIS DICER1 vs. LGMT DICER1	-0.338578		PIS DICER1 vs. SARC DICER1	-0.237651
SARC DICER1 vs. LGMT DICER1	-0.267634		PIS DICER1 vs. LGMT DICER1	-0.338573		PIS DICER1 vs. SARC DICER1	-0.237628
SARC DICER1 vs. LGMT DICER1	-0.267619		PIS DICER1 vs. LGMT DICER1	-0.338448		PIS DICER1 vs. SARC DICER1	-0.237551
SARC DICER1 vs. LGMT DICER1	-0.267582		PIS DICER1 vs. LGMT DICER1	-0.338279		PIS DICER1 vs. SARC DICER1	-0.237544
SARC DICER1 vs. LGMT DICER1	-0.267545		PIS DICER1 vs. LGMT DICER1	-0.338264		PIS DICER1 vs. SARC DICER1	-0.237454
SARC DICER1 vs. LGMT DICER1	-0.267478		PIS DICER1 vs. LGMT DICER1	-0.338077		PIS DICER1 vs. SARC DICER1	-0.237418
SARC DICER1 vs. LGMT DICER1	-0.267477		PIS DICER1 vs. LGMT DICER1	-0.338015		PIS DICER1 vs. SARC DICER1	-0.237382
SARC DICER1 vs. LGMT DICER1	-0.267473		PIS DICER1 vs. LGMT DICER1	-0.337912		PIS DICER1 vs. SARC DICER1	-0.237378
SARC DICER1 vs. LGMT DICER1	-0.26739		PIS DICER1 vs. LGMT DICER1	-0.337847		PIS DICER1 vs. SARC DICER1	-0.237294
SARC DICER1 vs. LGMT DICER1	-0.267332		PIS DICER1 vs. LGMT DICER1	-0.337818		PIS DICER1 vs. SARC DICER1	-0.237215
SARC DICER1 vs. LGMT DICER1	-0.267273		PIS DICER1 vs. LGMT DICER1	-0.337729		PIS DICER1 vs. SARC DICER1	-0.237193
SARC DICER1 vs. LGMT DICER1	-0.267261		PIS DICER1 vs. LGMT DICER1	-0.337601		PIS DICER1 vs. SARC DICER1	-0.237049
SARC DICER1 vs. LGMT DICER1	-0.267255		PIS DICER1 vs. LGMT DICER1	-0.337505		PIS DICER1 vs. SARC DICER1	-0.237033
SARC DICER1 vs. LGMT DICER1	-0.267222		PIS DICER1 vs. LGMT DICER1	-0.337409		PIS DICER1 vs. SARC DICER1	-0.2369
SARC DICER1 vs. LGMT DICER1	-0.267173		PIS DICER1 vs. LGMT DICER1	-0.337397		PIS DICER1 vs. SARC DICER1	-0.236614
SARC DICER1 vs. LGMT DICER1	-0.267154		PIS DICER1 vs. LGMT DICER1	-0.337325		PIS DICER1 vs. SARC DICER1	-0.236524
SARC DICER1 vs. LGMT DICER1	-0.266991		PIS DICER1 vs. LGMT DICER1	-0.337227		PIS DICER1 vs. SARC DICER1	-0.236495
SARC DICER1 vs. LGMT DICER1	-0.266944		PIS DICER1 vs. LGMT DICER1	-0.337223		PIS DICER1 vs. SARC DICER1	-0.236433
SARC DICER1 vs. LGMT DICER1	-0.266765		PIS DICER1 vs. LGMT DICER1	-0.3372		PIS DICER1 vs. SARC DICER1	-0.23642
SARC DICER1 vs. LGMT DICER1	-0.266743		PIS DICER1 vs. LGMT DICER1	-0.337178		PIS DICER1 vs. SARC DICER1	-0.236412
SARC DICER1 vs. LGMT DICER1	-0.266682		PIS DICER1 vs. LGMT DICER1	-0.337063		PIS DICER1 vs. SARC DICER1	-0.236406
SARC DICER1 vs. LGMT DICER1	-0.26654		PIS DICER1 vs. LGMT DICER1	-0.337062		PIS DICER1 vs. SARC DICER1	-0.236388
SARC DICER1 vs. LGMT DICER1	-0.26654		PIS DICER1 vs. LGMT DICER1	-0.33695		PIS DICER1 vs. SARC DICER1	-0.236341
SARC DICER1 vs. LGMT DICER1	-0.266438		PIS DICER1 vs. LGMT DICER1	-0.336928		PIS DICER1 vs. SARC DICER1	-0.236281
SARC DICER1 vs. LGMT DICER1	-0.266339		PIS DICER1 vs. LGMT DICER1	-0.336911		PIS DICER1 vs. SARC DICER1	-0.236275
SARC DICER1 vs. LGMT DICER1	-0.266171		PIS DICER1 vs. LGMT DICER1	-0.336905		PIS DICER1 vs. SARC DICER1	-0.236248
SARC DICER1 vs. LGMT DICER1	-0.26613		PIS DICER1 vs. LGMT DICER1	-0.336862		PIS DICER1 vs. SARC DICER1	-0.236237
SARC DICER1 vs. LGMT DICER1	-0.265843		PIS DICER1 vs. LGMT DICER1	-0.336788		PIS DICER1 vs. SARC DICER1	-0.236222
SARC DICER1 vs. LGMT DICER1	-0.265813		PIS DICER1 vs. LGMT DICER1	-0.336699		PIS DICER1 vs. SARC DICER1	-0.235999
SARC DICER1 vs. LGMT DICER1	-0.265802		PIS DICER1 vs. LGMT DICER1	-0.336653		PIS DICER1 vs. SARC DICER1	-0.235912
SARC DICER1 vs. LGMT DICER1	-0.26573		PIS DICER1 vs. LGMT DICER1	-0.336646		PIS DICER1 vs. SARC DICER1	-0.235885
SARC DICER1 vs. LGMT DICER1	-0.265681		PIS DICER1 vs. LGMT DICER1	-0.336597		PIS DICER1 vs. SARC DICER1	-0.23579
SARC DICER1 vs. LGMT DICER1	-0.265609		PIS DICER1 vs. LGMT DICER1	-0.336583		PIS DICER1 vs. SARC DICER1	-0.235716
SARC DICER1 vs. LGMT DICER1	-0.265566		PIS DICER1 vs. LGMT DICER1	-0.33657		PIS DICER1 vs. SARC DICER1	-0.235695
SARC DICER1 vs. LGMT DICER1	-0.265554		PIS DICER1 vs. LGMT DICER1	-0.336558		PIS DICER1 vs. SARC DICER1	-0.235404
SARC DICER1 vs. LGMT DICER1	-0.265543		PIS DICER1 vs. LGMT DICER1	-0.336521		PIS DICER1 vs. SARC DICER1	-0.235399
SARC DICER1 vs. LGMT DICER1	-0.265497		PIS DICER1 vs. LGMT DICER1	-0.336512		PIS DICER1 vs. SARC DICER1	-0.235372
SARC DICER1 vs. LGMT DICER1	-0.26531		PIS DICER1 vs. LGMT DICER1	-0.336495		PIS DICER1 vs. SARC DICER1	-0.235309
SARC DICER1 vs. LGMT DICER1	-0.265301		PIS DICER1 vs. LGMT DICER1	-0.336381		PIS DICER1 vs. SARC DICER1	-0.235304
SARC DICER1 vs. LGMT DICER1	-0.265283		PIS DICER1 vs. LGMT DICER1	-0.336381		PIS DICER1 vs. SARC DICER1	-0.235293
SARC DICER1 vs. LGMT DICER1	-0.265277		PIS DICER1 vs. LGMT DICER1	-0.336359		PIS DICER1 vs. SARC DICER1	-0.235205
SARC DICER1 vs. LGMT DICER1	-0.265271		PIS DICER1 vs. LGMT DICER1	-0.336316		PIS DICER1 vs. SARC DICER1	-0.235185
SARC DICER1 vs. LGMT DICER1	-0.26518		PIS DICER1 vs. LGMT DICER1	-0.336301		PIS DICER1 vs. SARC DICER1	-0.235171
SARC DICER1 vs. LGMT DICER1	-0.265031		PIS DICER1 vs. LGMT DICER1	-0.336117		PIS DICER1 vs. SARC DICER1	-0.235108
SARC DICER1 vs. LGMT DICER1	-0.264855		PIS DICER1 vs. LGMT DICER1	-0.336079		PIS DICER1 vs. SARC DICER1	-0.235025
SARC DICER1 vs. LGMT DICER1	-0.26471		PIS DICER1 vs. LGMT DICER1	-0.335962		PIS DICER1 vs. SARC DICER1	-0.234928
SARC DICER1 vs. LGMT DICER1	-0.264668		PIS DICER1 vs. LGMT DICER1	-0.335922		PIS DICER1 vs. SARC DICER1	-0.23492
SARC DICER1 vs. LGMT DICER1	-0.264626		PIS DICER1 vs. LGMT DICER1	-0.335902		PIS DICER1 vs. SARC DICER1	-0.234842
SARC DICER1 vs. LGMT DICER1	-0.264378		PIS DICER1 vs. LGMT DICER1	-0.335692		PIS DICER1 vs. SARC DICER1	-0.234795
SARC DICER1 vs. LGMT DICER1	-0.264289		PIS DICER1 vs. LGMT DICER1	-0.335646		PIS DICER1 vs. SARC DICER1	-0.23475
SARC DICER1 vs. LGMT DICER1	-0.263991		PIS DICER1 vs. LGMT DICER1	-0.335642		PIS DICER1 vs. SARC DICER1	-0.234712
SARC DICER1 vs. LGMT DICER1	-0.263983		PIS DICER1 vs. LGMT DICER1	-0.335632		PIS DICER1 vs. SARC DICER1	-0.234649
SARC DICER1 vs. LGMT DICER1	-0.263953		PIS DICER1 vs. LGMT DICER1	-0.335513		PIS DICER1 vs. SARC DICER1	-0.234611
SARC DICER1 vs. LGMT DICER1	-0.263848		PIS DICER1 vs. LGMT DICER1	-0.3355		PIS DICER1 vs. SARC DICER1	-0.234439
SARC DICER1 vs. LGMT DICER1	-0.263823		PIS DICER1 vs. LGMT DICER1	-0.335425		PIS DICER1 vs. SARC DICER1	-0.234432
SARC DICER1 vs. LGMT DICER1	-0.2638		PIS DICER1 vs. LGMT DICER1	-0.335356		PIS DICER1 vs. SARC DICER1	-0.234374
SARC DICER1 vs. LGMT DICER1	-0.263752		PIS DICER1 vs. LGMT DICER1	-0.335351		PIS DICER1 vs. SARC DICER1	-0.234346
SARC DICER1 vs. LGMT DICER1	-0.263617		PIS DICER1 vs. LGMT DICER1	-0.335215		PIS DICER1 vs. SARC DICER1	-0.234334
SARC DICER1 vs. LGMT DICER1	-0.263606		PIS DICER1 vs. LGMT DICER1	-0.335166		PIS DICER1 vs. SARC DICER1	-0.234328
SARC DICER1 vs. LGMT DICER1	-0.263585		PIS DICER1 vs. LGMT DICER1	-0.335112		PIS DICER1 vs. SARC DICER1	-0.234316
SARC DICER1 vs. LGMT DICER1	-0.263555		PIS DICER1 vs. LGMT DICER1	-0.335097		PIS DICER1 vs. SARC DICER1	-0.234238
SARC DICER1 vs. LGMT DICER1	-0.263535		PIS DICER1 vs. LGMT DICER1	-0.335072		PIS DICER1 vs. SARC DICER1	-0.234211
SARC DICER1 vs. LGMT DICER1	-0.263535		PIS DICER1 vs. LGMT DICER1	-0.335034		PIS DICER1 vs. SARC DICER1	-0.234194
SARC DICER1 vs. LGMT DICER1	-0.263515		PIS DICER1 vs. LGMT DICER1	-0.334967		PIS DICER1 vs. SARC DICER1	-0.234118
SARC DICER1 vs. LGMT DICER1	-0.263437		PIS DICER1 vs. LGMT DICER1	-0.334841		PIS DICER1 vs. SARC DICER1	-0.233999
SARC DICER1 vs. LGMT DICER1	-0.263432		PIS DICER1 vs. LGMT DICER1	-0.334827		PIS DICER1 vs. SARC DICER1	-0.233965
SARC DICER1 vs. LGMT DICER1	-0.263368		PIS DICER1 vs. LGMT DICER1	-0.33477		PIS DICER1 vs. SARC DICER1	-0.233944
SARC DICER1 vs. LGMT DICER1	-0.263296		PIS DICER1 vs. LGMT DICER1	-0.334757		PIS DICER1 vs. SARC DICER1	-0.233838
SARC DICER1 vs. LGMT DICER1	-0.263121		PIS DICER1 vs. LGMT DICER1	-0.334658		PIS DICER1 vs. SARC DICER1	-0.233829
SARC DICER1 vs. LGMT DICER1	-0.263099		PIS DICER1 vs. LGMT DICER1	-0.334596		PIS DICER1 vs. SARC DICER1	-0.233813
SARC DICER1 vs. LGMT DICER1	-0.263012		PIS DICER1 vs. LGMT DICER1	-0.334584		PIS DICER1 vs. SARC DICER1	-0.233797
SARC DICER1 vs. LGMT DICER1	-0.262928		PIS DICER1 vs. LGMT DICER1	-0.334539		PIS DICER1 vs. SARC DICER1	-0.233722
SARC DICER1 vs. LGMT DICER1	-0.262907		PIS DICER1 vs. LGMT DICER1	-0.334513		PIS DICER1 vs. SARC DICER1	-0.233669
SARC DICER1 vs. LGMT DICER1	-0.262868		PIS DICER1 vs. LGMT DICER1	-0.334474		PIS DICER1 vs. SARC DICER1	-0.233661
SARC DICER1 vs. LGMT DICER1	-0.262835		PIS DICER1 vs. LGMT DICER1	-0.334428		PIS DICER1 vs. SARC DICER1	-0.233584
SARC DICER1 vs. LGMT DICER1	-0.262813		PIS DICER1 vs. LGMT DICER1	-0.3344		PIS DICER1 vs. SARC DICER1	-0.23353
SARC DICER1 vs. LGMT DICER1	-0.262614		PIS DICER1 vs. LGMT DICER1	-0.33432		PIS DICER1 vs. SARC DICER1	-0.233519
SARC DICER1 vs. LGMT DICER1	-0.262563		PIS DICER1 vs. LGMT DICER1	-0.334313		PIS DICER1 vs. SARC DICER1	-0.233484
SARC DICER1 vs. LGMT DICER1	-0.262438		PIS DICER1 vs. LGMT DICER1	-0.334293		PIS DICER1 vs. SARC DICER1	-0.23348
SARC DICER1 vs. LGMT DICER1	-0.262421		PIS DICER1 vs. LGMT DICER1	-0.33405		PIS DICER1 vs. SARC DICER1	-0.233416
SARC DICER1 vs. LGMT DICER1	-0.262418		PIS DICER1 vs. LGMT DICER1	-0.333999		PIS DICER1 vs. SARC DICER1	-0.233305
SARC DICER1 vs. LGMT DICER1	-0.26232		PIS DICER1 vs. LGMT DICER1	-0.333776		PIS DICER1 vs. SARC DICER1	-0.233272
SARC DICER1 vs. LGMT DICER1	-0.262301		PIS DICER1 vs. LGMT DICER1	-0.333747		PIS DICER1 vs. SARC DICER1	-0.233205
SARC DICER1 vs. LGMT DICER1	-0.262268		PIS DICER1 vs. LGMT DICER1	-0.333608		PIS DICER1 vs. SARC DICER1	-0.233189
SARC DICER1 vs. LGMT DICER1	-0.262177		PIS DICER1 vs. LGMT DICER1	-0.333584		PIS DICER1 vs. SARC DICER1	-0.233186
SARC DICER1 vs. LGMT DICER1	-0.262147		PIS DICER1 vs. LGMT DICER1	-0.333547		PIS DICER1 vs. SARC DICER1	-0.233167
SARC DICER1 vs. LGMT DICER1	-0.262118		PIS DICER1 vs. LGMT DICER1	-0.333512		PIS DICER1 vs. SARC DICER1	-0.233158
SARC DICER1 vs. LGMT DICER1	-0.262073		PIS DICER1 vs. LGMT DICER1	-0.333485		PIS DICER1 vs. SARC DICER1	-0.233152
SARC DICER1 vs. LGMT DICER1	-0.262038		PIS DICER1 vs. LGMT DICER1	-0.333421		PIS DICER1 vs. SARC DICER1	-0.233076
SARC DICER1 vs. LGMT DICER1	-0.26186		PIS DICER1 vs. LGMT DICER1	-0.333374		PIS DICER1 vs. SARC DICER1	-0.233023
SARC DICER1 vs. LGMT DICER1	-0.261859		PIS DICER1 vs. LGMT DICER1	-0.333347		PIS DICER1 vs. SARC DICER1	-0.233011
SARC DICER1 vs. LGMT DICER1	-0.261846		PIS DICER1 vs. LGMT DICER1	-0.333325		PIS DICER1 vs. SARC DICER1	-0.232948
SARC DICER1 vs. LGMT DICER1	-0.261823		PIS DICER1 vs. LGMT DICER1	-0.333297		PIS DICER1 vs. SARC DICER1	-0.232913
SARC DICER1 vs. LGMT DICER1	-0.261678		PIS DICER1 vs. LGMT DICER1	-0.333234		PIS DICER1 vs. SARC DICER1	-0.232827
SARC DICER1 vs. LGMT DICER1	-0.261649		PIS DICER1 vs. LGMT DICER1	-0.333189		PIS DICER1 vs. SARC DICER1	-0.232809
SARC DICER1 vs. LGMT DICER1	-0.261628		PIS DICER1 vs. LGMT DICER1	-0.333049		PIS DICER1 vs. SARC DICER1	-0.232708
SARC DICER1 vs. LGMT DICER1	-0.261461		PIS DICER1 vs. LGMT DICER1	-0.332904		PIS DICER1 vs. SARC DICER1	-0.232689
SARC DICER1 vs. LGMT DICER1	-0.261456		PIS DICER1 vs. LGMT DICER1	-0.332678		PIS DICER1 vs. SARC DICER1	-0.232687
SARC DICER1 vs. LGMT DICER1	-0.261396		PIS DICER1 vs. LGMT DICER1	-0.332638		PIS DICER1 vs. SARC DICER1	-0.232599
SARC DICER1 vs. LGMT DICER1	-0.26136		PIS DICER1 vs. LGMT DICER1	-0.332609		PIS DICER1 vs. SARC DICER1	-0.232279
SARC DICER1 vs. LGMT DICER1	-0.261257		PIS DICER1 vs. LGMT DICER1	-0.332511		PIS DICER1 vs. SARC DICER1	-0.232268
SARC DICER1 vs. LGMT DICER1	-0.26123		PIS DICER1 vs. LGMT DICER1	-0.332384		PIS DICER1 vs. SARC DICER1	-0.232255
SARC DICER1 vs. LGMT DICER1	-0.261185		PIS DICER1 vs. LGMT DICER1	-0.33236		PIS DICER1 vs. SARC DICER1	-0.232232
SARC DICER1 vs. LGMT DICER1	-0.261111		PIS DICER1 vs. LGMT DICER1	-0.332324		PIS DICER1 vs. SARC DICER1	-0.232158
SARC DICER1 vs. LGMT DICER1	-0.261093		PIS DICER1 vs. LGMT DICER1	-0.332274		PIS DICER1 vs. SARC DICER1	-0.232154
SARC DICER1 vs. LGMT DICER1	-0.26098		PIS DICER1 vs. LGMT DICER1	-0.332265		PIS DICER1 vs. SARC DICER1	-0.232072
SARC DICER1 vs. LGMT DICER1	-0.260722		PIS DICER1 vs. LGMT DICER1	-0.332244		PIS DICER1 vs. SARC DICER1	-0.231992
SARC DICER1 vs. LGMT DICER1	-0.260672		PIS DICER1 vs. LGMT DICER1	-0.332244		PIS DICER1 vs. SARC DICER1	-0.231951
SARC DICER1 vs. LGMT DICER1	-0.260627		PIS DICER1 vs. LGMT DICER1	-0.332233		PIS DICER1 vs. SARC DICER1	-0.231876
SARC DICER1 vs. LGMT DICER1	-0.260444		PIS DICER1 vs. LGMT DICER1	-0.332103		PIS DICER1 vs. SARC DICER1	-0.231798
SARC DICER1 vs. LGMT DICER1	-0.260439		PIS DICER1 vs. LGMT DICER1	-0.332053		PIS DICER1 vs. SARC DICER1	-0.231672
SARC DICER1 vs. LGMT DICER1	-0.260329		PIS DICER1 vs. LGMT DICER1	-0.332049		PIS DICER1 vs. SARC DICER1	-0.23162
SARC DICER1 vs. LGMT DICER1	-0.260317		PIS DICER1 vs. LGMT DICER1	-0.332022		PIS DICER1 vs. SARC DICER1	-0.231608
SARC DICER1 vs. LGMT DICER1	-0.26026		PIS DICER1 vs. LGMT DICER1	-0.332012		PIS DICER1 vs. SARC DICER1	-0.231581
SARC DICER1 vs. LGMT DICER1	-0.260241		PIS DICER1 vs. LGMT DICER1	-0.331905		PIS DICER1 vs. SARC DICER1	-0.231578
SARC DICER1 vs. LGMT DICER1	-0.260083		PIS DICER1 vs. LGMT DICER1	-0.331852		PIS DICER1 vs. SARC DICER1	-0.231527
SARC DICER1 vs. LGMT DICER1	-0.260043		PIS DICER1 vs. LGMT DICER1	-0.331842		PIS DICER1 vs. SARC DICER1	-0.231343
SARC DICER1 vs. LGMT DICER1	-0.259996		PIS DICER1 vs. LGMT DICER1	-0.331823		PIS DICER1 vs. SARC DICER1	-0.231306
SARC DICER1 vs. LGMT DICER1	-0.25998		PIS DICER1 vs. LGMT DICER1	-0.331751		PIS DICER1 vs. SARC DICER1	-0.231235
SARC DICER1 vs. LGMT DICER1	-0.259859		PIS DICER1 vs. LGMT DICER1	-0.33173		PIS DICER1 vs. SARC DICER1	-0.2312
SARC DICER1 vs. LGMT DICER1	-0.259834		PIS DICER1 vs. LGMT DICER1	-0.331629		PIS DICER1 vs. SARC DICER1	-0.231063
SARC DICER1 vs. LGMT DICER1	-0.259802		PIS DICER1 vs. LGMT DICER1	-0.33162		PIS DICER1 vs. SARC DICER1	-0.231058
SARC DICER1 vs. LGMT DICER1	-0.259747		PIS DICER1 vs. LGMT DICER1	-0.331616		PIS DICER1 vs. SARC DICER1	-0.231024
SARC DICER1 vs. LGMT DICER1	-0.259723		PIS DICER1 vs. LGMT DICER1	-0.331585		PIS DICER1 vs. SARC DICER1	-0.230926
SARC DICER1 vs. LGMT DICER1	-0.259697		PIS DICER1 vs. LGMT DICER1	-0.331507		PIS DICER1 vs. SARC DICER1	-0.230593
SARC DICER1 vs. LGMT DICER1	-0.259695		PIS DICER1 vs. LGMT DICER1	-0.331185		PIS DICER1 vs. SARC DICER1	-0.230586
SARC DICER1 vs. LGMT DICER1	-0.259683		PIS DICER1 vs. LGMT DICER1	-0.33118		PIS DICER1 vs. SARC DICER1	-0.230564
SARC DICER1 vs. LGMT DICER1	-0.259665		PIS DICER1 vs. LGMT DICER1	-0.331123		PIS DICER1 vs. SARC DICER1	-0.230546
SARC DICER1 vs. LGMT DICER1	-0.259617		PIS DICER1 vs. LGMT DICER1	-0.330977		PIS DICER1 vs. SARC DICER1	-0.230343
SARC DICER1 vs. LGMT DICER1	-0.259605		PIS DICER1 vs. LGMT DICER1	-0.330961		PIS DICER1 vs. SARC DICER1	-0.23032
SARC DICER1 vs. LGMT DICER1	-0.259594		PIS DICER1 vs. LGMT DICER1	-0.330919		PIS DICER1 vs. SARC DICER1	-0.230287
SARC DICER1 vs. LGMT DICER1	-0.259572		PIS DICER1 vs. LGMT DICER1	-0.330858		PIS DICER1 vs. SARC DICER1	-0.230282
SARC DICER1 vs. LGMT DICER1	-0.259464		PIS DICER1 vs. LGMT DICER1	-0.330758		PIS DICER1 vs. SARC DICER1	-0.23014
SARC DICER1 vs. LGMT DICER1	-0.259451		PIS DICER1 vs. LGMT DICER1	-0.330526		PIS DICER1 vs. SARC DICER1	-0.230045
SARC DICER1 vs. LGMT DICER1	-0.259385		PIS DICER1 vs. LGMT DICER1	-0.330442		PIS DICER1 vs. SARC DICER1	-0.229903
SARC DICER1 vs. LGMT DICER1	-0.259371		PIS DICER1 vs. LGMT DICER1	-0.330392		PIS DICER1 vs. SARC DICER1	-0.229761
SARC DICER1 vs. LGMT DICER1	-0.259366		PIS DICER1 vs. LGMT DICER1	-0.330342		PIS DICER1 vs. SARC DICER1	-0.229723
SARC DICER1 vs. LGMT DICER1	-0.259361		PIS DICER1 vs. LGMT DICER1	-0.330289		PIS DICER1 vs. SARC DICER1	-0.229723
SARC DICER1 vs. LGMT DICER1	-0.259356		PIS DICER1 vs. LGMT DICER1	-0.330274		PIS DICER1 vs. SARC DICER1	-0.229672
SARC DICER1 vs. LGMT DICER1	-0.259329		PIS DICER1 vs. LGMT DICER1	-0.330247		PIS DICER1 vs. SARC DICER1	-0.229662
SARC DICER1 vs. LGMT DICER1	-0.259268		PIS DICER1 vs. LGMT DICER1	-0.330176		PIS DICER1 vs. SARC DICER1	-0.229657
SARC DICER1 vs. LGMT DICER1	-0.259251		PIS DICER1 vs. LGMT DICER1	-0.330165		PIS DICER1 vs. SARC DICER1	-0.229573
SARC DICER1 vs. LGMT DICER1	-0.259209		PIS DICER1 vs. LGMT DICER1	-0.330038		PIS DICER1 vs. SARC DICER1	-0.229533
SARC DICER1 vs. LGMT DICER1	-0.2592		PIS DICER1 vs. LGMT DICER1	-0.33		PIS DICER1 vs. SARC DICER1	-0.229484
SARC DICER1 vs. LGMT DICER1	-0.259183		PIS DICER1 vs. LGMT DICER1	-0.329926		PIS DICER1 vs. SARC DICER1	-0.229444
SARC DICER1 vs. LGMT DICER1	-0.258991		PIS DICER1 vs. LGMT DICER1	-0.329859		PIS DICER1 vs. SARC DICER1	-0.229326
SARC DICER1 vs. LGMT DICER1	-0.258813		PIS DICER1 vs. LGMT DICER1	-0.329807		PIS DICER1 vs. SARC DICER1	-0.229298
SARC DICER1 vs. LGMT DICER1	-0.258809		PIS DICER1 vs. LGMT DICER1	-0.329754		PIS DICER1 vs. SARC DICER1	-0.229235
SARC DICER1 vs. LGMT DICER1	-0.258804		PIS DICER1 vs. LGMT DICER1	-0.329752		PIS DICER1 vs. SARC DICER1	-0.22912
SARC DICER1 vs. LGMT DICER1	-0.258799		PIS DICER1 vs. LGMT DICER1	-0.329496		PIS DICER1 vs. SARC DICER1	-0.229066
SARC DICER1 vs. LGMT DICER1	-0.258716		PIS DICER1 vs. LGMT DICER1	-0.329185		PIS DICER1 vs. SARC DICER1	-0.229033
SARC DICER1 vs. LGMT DICER1	-0.258562		PIS DICER1 vs. LGMT DICER1	-0.329052		PIS DICER1 vs. SARC DICER1	-0.228923
SARC DICER1 vs. LGMT DICER1	-0.258559		PIS DICER1 vs. LGMT DICER1	-0.329005		PIS DICER1 vs. SARC DICER1	-0.228869
SARC DICER1 vs. LGMT DICER1	-0.258521		PIS DICER1 vs. LGMT DICER1	-0.328935		PIS DICER1 vs. SARC DICER1	-0.228849
SARC DICER1 vs. LGMT DICER1	-0.25852		PIS DICER1 vs. LGMT DICER1	-0.328914		PIS DICER1 vs. SARC DICER1	-0.228809
SARC DICER1 vs. LGMT DICER1	-0.25832		PIS DICER1 vs. LGMT DICER1	-0.328896		PIS DICER1 vs. SARC DICER1	-0.228763
SARC DICER1 vs. LGMT DICER1	-0.258161		PIS DICER1 vs. LGMT DICER1	-0.328805		PIS DICER1 vs. SARC DICER1	-0.228753
SARC DICER1 vs. LGMT DICER1	-0.258142		PIS DICER1 vs. LGMT DICER1	-0.32871		PIS DICER1 vs. SARC DICER1	-0.228738
SARC DICER1 vs. LGMT DICER1	-0.258118		PIS DICER1 vs. LGMT DICER1	-0.328702		PIS DICER1 vs. SARC DICER1	-0.228697
SARC DICER1 vs. LGMT DICER1	-0.258103		PIS DICER1 vs. LGMT DICER1	-0.328697		PIS DICER1 vs. SARC DICER1	-0.22857
SARC DICER1 vs. LGMT DICER1	-0.257914		PIS DICER1 vs. LGMT DICER1	-0.328512		PIS DICER1 vs. SARC DICER1	-0.228557
SARC DICER1 vs. LGMT DICER1	-0.257895		PIS DICER1 vs. LGMT DICER1	-0.328489		PIS DICER1 vs. SARC DICER1	-0.228428
SARC DICER1 vs. LGMT DICER1	-0.257873		PIS DICER1 vs. LGMT DICER1	-0.328462		PIS DICER1 vs. SARC DICER1	-0.228301
SARC DICER1 vs. LGMT DICER1	-0.257842		PIS DICER1 vs. LGMT DICER1	-0.328439		PIS DICER1 vs. SARC DICER1	-0.228174
SARC DICER1 vs. LGMT DICER1	-0.257831		PIS DICER1 vs. LGMT DICER1	-0.328397		PIS DICER1 vs. SARC DICER1	-0.228112
SARC DICER1 vs. LGMT DICER1	-0.257823		PIS DICER1 vs. LGMT DICER1	-0.328372		PIS DICER1 vs. SARC DICER1	-0.228013
SARC DICER1 vs. LGMT DICER1	-0.257692		PIS DICER1 vs. LGMT DICER1	-0.328342		PIS DICER1 vs. SARC DICER1	-0.227995
SARC DICER1 vs. LGMT DICER1	-0.257659		PIS DICER1 vs. LGMT DICER1	-0.328301		PIS DICER1 vs. SARC DICER1	-0.227901
SARC DICER1 vs. LGMT DICER1	-0.257638		PIS DICER1 vs. LGMT DICER1	-0.328261		PIS DICER1 vs. SARC DICER1	-0.227896
SARC DICER1 vs. LGMT DICER1	-0.257586		PIS DICER1 vs. LGMT DICER1	-0.328246		PIS DICER1 vs. SARC DICER1	-0.227693
SARC DICER1 vs. LGMT DICER1	-0.257315		PIS DICER1 vs. LGMT DICER1	-0.328242		PIS DICER1 vs. SARC DICER1	-0.227653
SARC DICER1 vs. LGMT DICER1	-0.25725		PIS DICER1 vs. LGMT DICER1	-0.328236		PIS DICER1 vs. SARC DICER1	-0.227559
SARC DICER1 vs. LGMT DICER1	-0.257234		PIS DICER1 vs. LGMT DICER1	-0.328224		PIS DICER1 vs. SARC DICER1	-0.227552
SARC DICER1 vs. LGMT DICER1	-0.257234		PIS DICER1 vs. LGMT DICER1	-0.328195		PIS DICER1 vs. SARC DICER1	-0.227526
SARC DICER1 vs. LGMT DICER1	-0.257172		PIS DICER1 vs. LGMT DICER1	-0.328153		PIS DICER1 vs. SARC DICER1	-0.227519
SARC DICER1 vs. LGMT DICER1	-0.257143		PIS DICER1 vs. LGMT DICER1	-0.328021		PIS DICER1 vs. SARC DICER1	-0.227519
SARC DICER1 vs. LGMT DICER1	-0.257093		PIS DICER1 vs. LGMT DICER1	-0.327971		PIS DICER1 vs. SARC DICER1	-0.227476
SARC DICER1 vs. LGMT DICER1	-0.25698		PIS DICER1 vs. LGMT DICER1	-0.327953		PIS DICER1 vs. SARC DICER1	-0.227321
SARC DICER1 vs. LGMT DICER1	-0.256851		PIS DICER1 vs. LGMT DICER1	-0.327951		PIS DICER1 vs. SARC DICER1	-0.227301
SARC DICER1 vs. LGMT DICER1	-0.256778		PIS DICER1 vs. LGMT DICER1	-0.327933		PIS DICER1 vs. SARC DICER1	-0.227216
SARC DICER1 vs. LGMT DICER1	-0.256715		PIS DICER1 vs. LGMT DICER1	-0.327918		PIS DICER1 vs. SARC DICER1	-0.227216
SARC DICER1 vs. LGMT DICER1	-0.256685		PIS DICER1 vs. LGMT DICER1	-0.327874		PIS DICER1 vs. SARC DICER1	-0.227206
SARC DICER1 vs. LGMT DICER1	-0.256666		PIS DICER1 vs. LGMT DICER1	-0.327818		PIS DICER1 vs. SARC DICER1	-0.227198
SARC DICER1 vs. LGMT DICER1	-0.256579		PIS DICER1 vs. LGMT DICER1	-0.327773		PIS DICER1 vs. SARC DICER1	-0.227142
SARC DICER1 vs. LGMT DICER1	-0.256464		PIS DICER1 vs. LGMT DICER1	-0.327714		PIS DICER1 vs. SARC DICER1	-0.227057
SARC DICER1 vs. LGMT DICER1	-0.256455		PIS DICER1 vs. LGMT DICER1	-0.327605		PIS DICER1 vs. SARC DICER1	-0.227025
SARC DICER1 vs. LGMT DICER1	-0.256329		PIS DICER1 vs. LGMT DICER1	-0.327583		PIS DICER1 vs. SARC DICER1	-0.226968
SARC DICER1 vs. LGMT DICER1	-0.256287		PIS DICER1 vs. LGMT DICER1	-0.327535		PIS DICER1 vs. SARC DICER1	-0.226964
SARC DICER1 vs. LGMT DICER1	-0.256259		PIS DICER1 vs. LGMT DICER1	-0.327454		PIS DICER1 vs. SARC DICER1	-0.226912
SARC DICER1 vs. LGMT DICER1	-0.256254		PIS DICER1 vs. LGMT DICER1	-0.327356		PIS DICER1 vs. SARC DICER1	-0.226808
SARC DICER1 vs. LGMT DICER1	-0.25624		PIS DICER1 vs. LGMT DICER1	-0.327276		PIS DICER1 vs. SARC DICER1	-0.226755
SARC DICER1 vs. LGMT DICER1	-0.256225		PIS DICER1 vs. LGMT DICER1	-0.327194		PIS DICER1 vs. SARC DICER1	-0.226729
SARC DICER1 vs. LGMT DICER1	-0.256201		PIS DICER1 vs. LGMT DICER1	-0.327172		PIS DICER1 vs. SARC DICER1	-0.226724
SARC DICER1 vs. LGMT DICER1	-0.256172		PIS DICER1 vs. LGMT DICER1	-0.327097		PIS DICER1 vs. SARC DICER1	-0.226724
SARC DICER1 vs. LGMT DICER1	-0.256115		PIS DICER1 vs. LGMT DICER1	-0.327019		PIS DICER1 vs. SARC DICER1	-0.226699
SARC DICER1 vs. LGMT DICER1	-0.256065		PIS DICER1 vs. LGMT DICER1	-0.326952		PIS DICER1 vs. SARC DICER1	-0.226694
SARC DICER1 vs. LGMT DICER1	-0.256027		PIS DICER1 vs. LGMT DICER1	-0.326867		PIS DICER1 vs. SARC DICER1	-0.226649
SARC DICER1 vs. LGMT DICER1	-0.255918		PIS DICER1 vs. LGMT DICER1	-0.326803		PIS DICER1 vs. SARC DICER1	-0.226581
SARC DICER1 vs. LGMT DICER1	-0.255836		PIS DICER1 vs. LGMT DICER1	-0.326726		PIS DICER1 vs. SARC DICER1	-0.226541
SARC DICER1 vs. LGMT DICER1	-0.255721		PIS DICER1 vs. LGMT DICER1	-0.32653		PIS DICER1 vs. SARC DICER1	-0.226502
SARC DICER1 vs. LGMT DICER1	-0.255592		PIS DICER1 vs. LGMT DICER1	-0.326485		PIS DICER1 vs. SARC DICER1	-0.226348
SARC DICER1 vs. LGMT DICER1	-0.255579		PIS DICER1 vs. LGMT DICER1	-0.326452		PIS DICER1 vs. SARC DICER1	-0.226311
SARC DICER1 vs. LGMT DICER1	-0.255447		PIS DICER1 vs. LGMT DICER1	-0.326432		PIS DICER1 vs. SARC DICER1	-0.226225
SARC DICER1 vs. LGMT DICER1	-0.255333		PIS DICER1 vs. LGMT DICER1	-0.326427		PIS DICER1 vs. SARC DICER1	-0.226216
SARC DICER1 vs. LGMT DICER1	-0.255302		PIS DICER1 vs. LGMT DICER1	-0.326367		PIS DICER1 vs. SARC DICER1	-0.226215
SARC DICER1 vs. LGMT DICER1	-0.255275		PIS DICER1 vs. LGMT DICER1	-0.326354		PIS DICER1 vs. SARC DICER1	-0.226212
SARC DICER1 vs. LGMT DICER1	-0.255163		PIS DICER1 vs. LGMT DICER1	-0.326351		PIS DICER1 vs. SARC DICER1	-0.226199
SARC DICER1 vs. LGMT DICER1	-0.255083		PIS DICER1 vs. LGMT DICER1	-0.32601		PIS DICER1 vs. SARC DICER1	-0.226125
SARC DICER1 vs. LGMT DICER1	-0.254777		PIS DICER1 vs. LGMT DICER1	-0.32593		PIS DICER1 vs. SARC DICER1	-0.226091
SARC DICER1 vs. LGMT DICER1	-0.254771		PIS DICER1 vs. LGMT DICER1	-0.325901		PIS DICER1 vs. SARC DICER1	-0.226063
SARC DICER1 vs. LGMT DICER1	-0.254767		PIS DICER1 vs. LGMT DICER1	-0.325841		PIS DICER1 vs. SARC DICER1	-0.226048
SARC DICER1 vs. LGMT DICER1	-0.254722		PIS DICER1 vs. LGMT DICER1	-0.325759		PIS DICER1 vs. SARC DICER1	-0.226012
SARC DICER1 vs. LGMT DICER1	-0.254721		PIS DICER1 vs. LGMT DICER1	-0.325751		PIS DICER1 vs. SARC DICER1	-0.225985
SARC DICER1 vs. LGMT DICER1	-0.254586		PIS DICER1 vs. LGMT DICER1	-0.325663		PIS DICER1 vs. SARC DICER1	-0.225981
SARC DICER1 vs. LGMT DICER1	-0.254538		PIS DICER1 vs. LGMT DICER1	-0.325654		PIS DICER1 vs. SARC DICER1	-0.22594
SARC DICER1 vs. LGMT DICER1	-0.254525		PIS DICER1 vs. LGMT DICER1	-0.325594		PIS DICER1 vs. SARC DICER1	-0.225932
SARC DICER1 vs. LGMT DICER1	-0.254496		PIS DICER1 vs. LGMT DICER1	-0.325584		PIS DICER1 vs. SARC DICER1	-0.225852
SARC DICER1 vs. LGMT DICER1	-0.254475		PIS DICER1 vs. LGMT DICER1	-0.325534		PIS DICER1 vs. SARC DICER1	-0.225845
SARC DICER1 vs. LGMT DICER1	-0.254336		PIS DICER1 vs. LGMT DICER1	-0.32543		PIS DICER1 vs. SARC DICER1	-0.225765
SARC DICER1 vs. LGMT DICER1	-0.254308		PIS DICER1 vs. LGMT DICER1	-0.325422		PIS DICER1 vs. SARC DICER1	-0.225764
SARC DICER1 vs. LGMT DICER1	-0.2543		PIS DICER1 vs. LGMT DICER1	-0.32539		PIS DICER1 vs. SARC DICER1	-0.225755
SARC DICER1 vs. LGMT DICER1	-0.254297		PIS DICER1 vs. LGMT DICER1	-0.325357		PIS DICER1 vs. SARC DICER1	-0.22568
SARC DICER1 vs. LGMT DICER1	-0.254221		PIS DICER1 vs. LGMT DICER1	-0.325357		PIS DICER1 vs. SARC DICER1	-0.225565
SARC DICER1 vs. LGMT DICER1	-0.254217		PIS DICER1 vs. LGMT DICER1	-0.325354		PIS DICER1 vs. SARC DICER1	-0.225515
SARC DICER1 vs. LGMT DICER1	-0.254151		PIS DICER1 vs. LGMT DICER1	-0.325352		PIS DICER1 vs. SARC DICER1	-0.225419
SARC DICER1 vs. LGMT DICER1	-0.254102		PIS DICER1 vs. LGMT DICER1	-0.3253		PIS DICER1 vs. SARC DICER1	-0.225331
SARC DICER1 vs. LGMT DICER1	-0.253957		PIS DICER1 vs. LGMT DICER1	-0.325294		PIS DICER1 vs. SARC DICER1	-0.225311
SARC DICER1 vs. LGMT DICER1	-0.25394		PIS DICER1 vs. LGMT DICER1	-0.325278		PIS DICER1 vs. SARC DICER1	-0.225273
SARC DICER1 vs. LGMT DICER1	-0.253925		PIS DICER1 vs. LGMT DICER1	-0.325243		PIS DICER1 vs. SARC DICER1	-0.225204
SARC DICER1 vs. LGMT DICER1	-0.253722		PIS DICER1 vs. LGMT DICER1	-0.325188		PIS DICER1 vs. SARC DICER1	-0.225194
SARC DICER1 vs. LGMT DICER1	-0.253719		PIS DICER1 vs. LGMT DICER1	-0.325145		PIS DICER1 vs. SARC DICER1	-0.225178
SARC DICER1 vs. LGMT DICER1	-0.253657		PIS DICER1 vs. LGMT DICER1	-0.325124		PIS DICER1 vs. SARC DICER1	-0.225114
SARC DICER1 vs. LGMT DICER1	-0.253499		PIS DICER1 vs. LGMT DICER1	-0.325118		PIS DICER1 vs. SARC DICER1	-0.2251
SARC DICER1 vs. LGMT DICER1	-0.253475		PIS DICER1 vs. LGMT DICER1	-0.324945		PIS DICER1 vs. SARC DICER1	-0.225073
SARC DICER1 vs. LGMT DICER1	-0.253373		PIS DICER1 vs. LGMT DICER1	-0.324936		PIS DICER1 vs. SARC DICER1	-0.225063
SARC DICER1 vs. LGMT DICER1	-0.253266		PIS DICER1 vs. LGMT DICER1	-0.324932		PIS DICER1 vs. SARC DICER1	-0.225059
SARC DICER1 vs. LGMT DICER1	-0.253242		PIS DICER1 vs. LGMT DICER1	-0.324918		PIS DICER1 vs. SARC DICER1	-0.225038
SARC DICER1 vs. LGMT DICER1	-0.253241		PIS DICER1 vs. LGMT DICER1	-0.32491		PIS DICER1 vs. SARC DICER1	-0.225017
SARC DICER1 vs. LGMT DICER1	-0.253234		PIS DICER1 vs. LGMT DICER1	-0.324904		PIS DICER1 vs. SARC DICER1	-0.22498
SARC DICER1 vs. LGMT DICER1	-0.253219		PIS DICER1 vs. LGMT DICER1	-0.324835		PIS DICER1 vs. SARC DICER1	-0.224979
SARC DICER1 vs. LGMT DICER1	-0.253181		PIS DICER1 vs. LGMT DICER1	-0.324821		PIS DICER1 vs. SARC DICER1	-0.224964
SARC DICER1 vs. LGMT DICER1	-0.253132		PIS DICER1 vs. LGMT DICER1	-0.324684		PIS DICER1 vs. SARC DICER1	-0.224963
SARC DICER1 vs. LGMT DICER1	-0.252995		PIS DICER1 vs. LGMT DICER1	-0.324615		PIS DICER1 vs. SARC DICER1	-0.224961
SARC DICER1 vs. LGMT DICER1	-0.25295		PIS DICER1 vs. LGMT DICER1	-0.324597		PIS DICER1 vs. SARC DICER1	-0.224946
SARC DICER1 vs. LGMT DICER1	-0.252937		PIS DICER1 vs. LGMT DICER1	-0.324538		PIS DICER1 vs. SARC DICER1	-0.224863
SARC DICER1 vs. LGMT DICER1	-0.252918		PIS DICER1 vs. LGMT DICER1	-0.324501		PIS DICER1 vs. SARC DICER1	-0.224822
SARC DICER1 vs. LGMT DICER1	-0.252795		PIS DICER1 vs. LGMT DICER1	-0.324425		PIS DICER1 vs. SARC DICER1	-0.224722
SARC DICER1 vs. LGMT DICER1	-0.252777		PIS DICER1 vs. LGMT DICER1	-0.324383		PIS DICER1 vs. SARC DICER1	-0.224708
SARC DICER1 vs. LGMT DICER1	-0.252651		PIS DICER1 vs. LGMT DICER1	-0.324363		PIS DICER1 vs. SARC DICER1	-0.224627
SARC DICER1 vs. LGMT DICER1	-0.252628		PIS DICER1 vs. LGMT DICER1	-0.324263		PIS DICER1 vs. SARC DICER1	-0.224606
SARC DICER1 vs. LGMT DICER1	-0.25259		PIS DICER1 vs. LGMT DICER1	-0.324245		PIS DICER1 vs. SARC DICER1	-0.224507
SARC DICER1 vs. LGMT DICER1	-0.252569		PIS DICER1 vs. LGMT DICER1	-0.32421		PIS DICER1 vs. SARC DICER1	-0.224485
SARC DICER1 vs. LGMT DICER1	-0.252543		PIS DICER1 vs. LGMT DICER1	-0.324198		PIS DICER1 vs. SARC DICER1	-0.224377
SARC DICER1 vs. LGMT DICER1	-0.252536		PIS DICER1 vs. LGMT DICER1	-0.32416		PIS DICER1 vs. SARC DICER1	-0.224299
SARC DICER1 vs. LGMT DICER1	-0.252487		PIS DICER1 vs. LGMT DICER1	-0.324115		PIS DICER1 vs. SARC DICER1	-0.224297
SARC DICER1 vs. LGMT DICER1	-0.252456		PIS DICER1 vs. LGMT DICER1	-0.324038		PIS DICER1 vs. SARC DICER1	-0.224048
SARC DICER1 vs. LGMT DICER1	-0.252412		PIS DICER1 vs. LGMT DICER1	-0.323964		PIS DICER1 vs. SARC DICER1	-0.223892
SARC DICER1 vs. LGMT DICER1	-0.252274		PIS DICER1 vs. LGMT DICER1	-0.323931		PIS DICER1 vs. SARC DICER1	-0.223862
SARC DICER1 vs. LGMT DICER1	-0.252245		PIS DICER1 vs. LGMT DICER1	-0.323869		PIS DICER1 vs. SARC DICER1	-0.223833
SARC DICER1 vs. LGMT DICER1	-0.252213		PIS DICER1 vs. LGMT DICER1	-0.323775		PIS DICER1 vs. SARC DICER1	-0.223827
SARC DICER1 vs. LGMT DICER1	-0.252211		PIS DICER1 vs. LGMT DICER1	-0.323762		PIS DICER1 vs. SARC DICER1	-0.223662
SARC DICER1 vs. LGMT DICER1	-0.252023		PIS DICER1 vs. LGMT DICER1	-0.323741		PIS DICER1 vs. SARC DICER1	-0.223661
SARC DICER1 vs. LGMT DICER1	-0.25194		PIS DICER1 vs. LGMT DICER1	-0.323738		PIS DICER1 vs. SARC DICER1	-0.223632
SARC DICER1 vs. LGMT DICER1	-0.251934		PIS DICER1 vs. LGMT DICER1	-0.323719		PIS DICER1 vs. SARC DICER1	-0.223617
SARC DICER1 vs. LGMT DICER1	-0.251887		PIS DICER1 vs. LGMT DICER1	-0.323656		PIS DICER1 vs. SARC DICER1	-0.223616
SARC DICER1 vs. LGMT DICER1	-0.251878		PIS DICER1 vs. LGMT DICER1	-0.32361		PIS DICER1 vs. SARC DICER1	-0.223548
SARC DICER1 vs. LGMT DICER1	-0.251836		PIS DICER1 vs. LGMT DICER1	-0.323558		PIS DICER1 vs. SARC DICER1	-0.223505
SARC DICER1 vs. LGMT DICER1	-0.251832		PIS DICER1 vs. LGMT DICER1	-0.323552		PIS DICER1 vs. SARC DICER1	-0.223477
SARC DICER1 vs. LGMT DICER1	-0.251795		PIS DICER1 vs. LGMT DICER1	-0.32353		PIS DICER1 vs. SARC DICER1	-0.223466
SARC DICER1 vs. LGMT DICER1	-0.25177		PIS DICER1 vs. LGMT DICER1	-0.323466		PIS DICER1 vs. SARC DICER1	-0.223335
SARC DICER1 vs. LGMT DICER1	-0.251709		PIS DICER1 vs. LGMT DICER1	-0.32338		PIS DICER1 vs. SARC DICER1	-0.223273
SARC DICER1 vs. LGMT DICER1	-0.251694		PIS DICER1 vs. LGMT DICER1	-0.323259		PIS DICER1 vs. SARC DICER1	-0.223199
SARC DICER1 vs. LGMT DICER1	-0.251669		PIS DICER1 vs. LGMT DICER1	-0.32325		PIS DICER1 vs. SARC DICER1	-0.223193
SARC DICER1 vs. LGMT DICER1	-0.251655		PIS DICER1 vs. LGMT DICER1	-0.323162		PIS DICER1 vs. SARC DICER1	-0.223138
SARC DICER1 vs. LGMT DICER1	-0.251644		PIS DICER1 vs. LGMT DICER1	-0.323024		PIS DICER1 vs. SARC DICER1	-0.223121
SARC DICER1 vs. LGMT DICER1	-0.251592		PIS DICER1 vs. LGMT DICER1	-0.322966		PIS DICER1 vs. SARC DICER1	-0.223107
SARC DICER1 vs. LGMT DICER1	-0.25157		PIS DICER1 vs. LGMT DICER1	-0.322921		PIS DICER1 vs. SARC DICER1	-0.223106
SARC DICER1 vs. LGMT DICER1	-0.251486		PIS DICER1 vs. LGMT DICER1	-0.322796		PIS DICER1 vs. SARC DICER1	-0.223101
SARC DICER1 vs. LGMT DICER1	-0.251281		PIS DICER1 vs. LGMT DICER1	-0.322754		PIS DICER1 vs. SARC DICER1	-0.223041
SARC DICER1 vs. LGMT DICER1	-0.251227		PIS DICER1 vs. LGMT DICER1	-0.32275		PIS DICER1 vs. SARC DICER1	-0.223021
SARC DICER1 vs. LGMT DICER1	-0.251183		PIS DICER1 vs. LGMT DICER1	-0.322717		PIS DICER1 vs. SARC DICER1	-0.223004
SARC DICER1 vs. LGMT DICER1	-0.251113		PIS DICER1 vs. LGMT DICER1	-0.322657		PIS DICER1 vs. SARC DICER1	-0.222998
SARC DICER1 vs. LGMT DICER1	-0.251081		PIS DICER1 vs. LGMT DICER1	-0.322595		PIS DICER1 vs. SARC DICER1	-0.222926
SARC DICER1 vs. LGMT DICER1	-0.251044		PIS DICER1 vs. LGMT DICER1	-0.322586		PIS DICER1 vs. SARC DICER1	-0.222842
SARC DICER1 vs. LGMT DICER1	-0.250906		PIS DICER1 vs. LGMT DICER1	-0.322558		PIS DICER1 vs. SARC DICER1	-0.222808
SARC DICER1 vs. LGMT DICER1	-0.250856		PIS DICER1 vs. LGMT DICER1	-0.322548		PIS DICER1 vs. SARC DICER1	-0.222755
SARC DICER1 vs. LGMT DICER1	-0.250501		PIS DICER1 vs. LGMT DICER1	-0.32254		PIS DICER1 vs. SARC DICER1	-0.222672
SARC DICER1 vs. LGMT DICER1	-0.250312		PIS DICER1 vs. LGMT DICER1	-0.322531		PIS DICER1 vs. SARC DICER1	-0.222661
SARC DICER1 vs. LGMT DICER1	-0.250278		PIS DICER1 vs. LGMT DICER1	-0.32223		PIS DICER1 vs. SARC DICER1	-0.222641
SARC DICER1 vs. LGMT DICER1	-0.25027		PIS DICER1 vs. LGMT DICER1	-0.322217		PIS DICER1 vs. SARC DICER1	-0.222638
SARC DICER1 vs. LGMT DICER1	-0.250268		PIS DICER1 vs. LGMT DICER1	-0.322209		PIS DICER1 vs. SARC DICER1	-0.222585
SARC DICER1 vs. LGMT DICER1	-0.250265		PIS DICER1 vs. LGMT DICER1	-0.32218		PIS DICER1 vs. SARC DICER1	-0.222563
SARC DICER1 vs. LGMT DICER1	-0.250257		PIS DICER1 vs. LGMT DICER1	-0.322074		PIS DICER1 vs. SARC DICER1	-0.222507
SARC DICER1 vs. LGMT DICER1	-0.25023		PIS DICER1 vs. LGMT DICER1	-0.32193		PIS DICER1 vs. SARC DICER1	-0.222398
SARC DICER1 vs. LGMT DICER1	-0.2502		PIS DICER1 vs. LGMT DICER1	-0.321872		PIS DICER1 vs. SARC DICER1	-0.222319
SARC DICER1 vs. LGMT DICER1	-0.25015		PIS DICER1 vs. LGMT DICER1	-0.321636		PIS DICER1 vs. SARC DICER1	-0.222278
SARC DICER1 vs. LGMT DICER1	-0.249897		PIS DICER1 vs. LGMT DICER1	-0.321571		PIS DICER1 vs. SARC DICER1	-0.222064
SARC DICER1 vs. LGMT DICER1	-0.249885		PIS DICER1 vs. LGMT DICER1	-0.321555		PIS DICER1 vs. SARC DICER1	-0.22205
SARC DICER1 vs. LGMT DICER1	-0.249669		PIS DICER1 vs. LGMT DICER1	-0.321537		PIS DICER1 vs. SARC DICER1	-0.222033
SARC DICER1 vs. LGMT DICER1	-0.249607		PIS DICER1 vs. LGMT DICER1	-0.321527		PIS DICER1 vs. SARC DICER1	-0.221952
SARC DICER1 vs. LGMT DICER1	-0.249602		PIS DICER1 vs. LGMT DICER1	-0.321486		PIS DICER1 vs. SARC DICER1	-0.221854
SARC DICER1 vs. LGMT DICER1	-0.249546		PIS DICER1 vs. LGMT DICER1	-0.321341		PIS DICER1 vs. SARC DICER1	-0.22179
SARC DICER1 vs. LGMT DICER1	-0.249501		PIS DICER1 vs. LGMT DICER1	-0.321317		PIS DICER1 vs. SARC DICER1	-0.221687
SARC DICER1 vs. LGMT DICER1	-0.249472		PIS DICER1 vs. LGMT DICER1	-0.321278		PIS DICER1 vs. SARC DICER1	-0.221685
SARC DICER1 vs. LGMT DICER1	-0.24947		PIS DICER1 vs. LGMT DICER1	-0.321276		PIS DICER1 vs. SARC DICER1	-0.221625
SARC DICER1 vs. LGMT DICER1	-0.249364		PIS DICER1 vs. LGMT DICER1	-0.321259		PIS DICER1 vs. SARC DICER1	-0.221559
SARC DICER1 vs. LGMT DICER1	-0.249358		PIS DICER1 vs. LGMT DICER1	-0.321155		PIS DICER1 vs. SARC DICER1	-0.221517
SARC DICER1 vs. LGMT DICER1	-0.249271		PIS DICER1 vs. LGMT DICER1	-0.321144		PIS DICER1 vs. SARC DICER1	-0.221436
SARC DICER1 vs. LGMT DICER1	-0.249253		PIS DICER1 vs. LGMT DICER1	-0.32113		PIS DICER1 vs. SARC DICER1	-0.221403
SARC DICER1 vs. LGMT DICER1	-0.249141		PIS DICER1 vs. LGMT DICER1	-0.3211		PIS DICER1 vs. SARC DICER1	-0.221389
SARC DICER1 vs. LGMT DICER1	-0.249132		PIS DICER1 vs. LGMT DICER1	-0.320881		PIS DICER1 vs. SARC DICER1	-0.221373
SARC DICER1 vs. LGMT DICER1	-0.249095		PIS DICER1 vs. LGMT DICER1	-0.320864		PIS DICER1 vs. SARC DICER1	-0.22129
SARC DICER1 vs. LGMT DICER1	-0.248975		PIS DICER1 vs. LGMT DICER1	-0.320848		PIS DICER1 vs. SARC DICER1	-0.221102
SARC DICER1 vs. LGMT DICER1	-0.248964		PIS DICER1 vs. LGMT DICER1	-0.320801		PIS DICER1 vs. SARC DICER1	-0.221013
SARC DICER1 vs. LGMT DICER1	-0.248824		PIS DICER1 vs. LGMT DICER1	-0.320784		PIS DICER1 vs. SARC DICER1	-0.220972
SARC DICER1 vs. LGMT DICER1	-0.248818		PIS DICER1 vs. LGMT DICER1	-0.320778		PIS DICER1 vs. SARC DICER1	-0.220954
SARC DICER1 vs. LGMT DICER1	-0.248816		PIS DICER1 vs. LGMT DICER1	-0.320773		PIS DICER1 vs. SARC DICER1	-0.220917
SARC DICER1 vs. LGMT DICER1	-0.248742		PIS DICER1 vs. LGMT DICER1	-0.320745		PIS DICER1 vs. SARC DICER1	-0.22087
SARC DICER1 vs. LGMT DICER1	-0.248728		PIS DICER1 vs. LGMT DICER1	-0.320716		PIS DICER1 vs. SARC DICER1	-0.22083
SARC DICER1 vs. LGMT DICER1	-0.248666		PIS DICER1 vs. LGMT DICER1	-0.320706		PIS DICER1 vs. SARC DICER1	-0.220783
SARC DICER1 vs. LGMT DICER1	-0.248617		PIS DICER1 vs. LGMT DICER1	-0.320644		PIS DICER1 vs. SARC DICER1	-0.220757
SARC DICER1 vs. LGMT DICER1	-0.248573		PIS DICER1 vs. LGMT DICER1	-0.320609		PIS DICER1 vs. SARC DICER1	-0.220742
SARC DICER1 vs. LGMT DICER1	-0.248466		PIS DICER1 vs. LGMT DICER1	-0.320578		PIS DICER1 vs. SARC DICER1	-0.220738
SARC DICER1 vs. LGMT DICER1	-0.248387		PIS DICER1 vs. LGMT DICER1	-0.320558		PIS DICER1 vs. SARC DICER1	-0.220697
SARC DICER1 vs. LGMT DICER1	-0.248383		PIS DICER1 vs. LGMT DICER1	-0.32055		PIS DICER1 vs. SARC DICER1	-0.220508
SARC DICER1 vs. LGMT DICER1	-0.248082		PIS DICER1 vs. LGMT DICER1	-0.320513		PIS DICER1 vs. SARC DICER1	-0.220495
SARC DICER1 vs. LGMT DICER1	-0.248064		PIS DICER1 vs. LGMT DICER1	-0.32049		PIS DICER1 vs. SARC DICER1	-0.220477
SARC DICER1 vs. LGMT DICER1	-0.248006		PIS DICER1 vs. LGMT DICER1	-0.320415		PIS DICER1 vs. SARC DICER1	-0.220379
SARC DICER1 vs. LGMT DICER1	-0.247943		PIS DICER1 vs. LGMT DICER1	-0.320365		PIS DICER1 vs. SARC DICER1	-0.220309
SARC DICER1 vs. LGMT DICER1	-0.247793		PIS DICER1 vs. LGMT DICER1	-0.320349		PIS DICER1 vs. SARC DICER1	-0.220236
SARC DICER1 vs. LGMT DICER1	-0.247762		PIS DICER1 vs. LGMT DICER1	-0.32034		PIS DICER1 vs. SARC DICER1	-0.220184
SARC DICER1 vs. LGMT DICER1	-0.247762		PIS DICER1 vs. LGMT DICER1	-0.320269		PIS DICER1 vs. SARC DICER1	-0.219948
SARC DICER1 vs. LGMT DICER1	-0.247754		PIS DICER1 vs. LGMT DICER1	-0.320184		PIS DICER1 vs. SARC DICER1	-0.219944
SARC DICER1 vs. LGMT DICER1	-0.247731		PIS DICER1 vs. LGMT DICER1	-0.320016		PIS DICER1 vs. SARC DICER1	-0.219874
SARC DICER1 vs. LGMT DICER1	-0.247624		PIS DICER1 vs. LGMT DICER1	-0.320013		PIS DICER1 vs. SARC DICER1	-0.219871
SARC DICER1 vs. LGMT DICER1	-0.247616		PIS DICER1 vs. LGMT DICER1	-0.320013		PIS DICER1 vs. SARC DICER1	-0.219812
SARC DICER1 vs. LGMT DICER1	-0.247601		PIS DICER1 vs. LGMT DICER1	-0.319981		PIS DICER1 vs. SARC DICER1	-0.21981
SARC DICER1 vs. LGMT DICER1	-0.247495		PIS DICER1 vs. LGMT DICER1	-0.319958		PIS DICER1 vs. SARC DICER1	-0.219789
SARC DICER1 vs. LGMT DICER1	-0.247473		PIS DICER1 vs. LGMT DICER1	-0.319933		PIS DICER1 vs. SARC DICER1	-0.219787
SARC DICER1 vs. LGMT DICER1	-0.247463		PIS DICER1 vs. LGMT DICER1	-0.319923		PIS DICER1 vs. SARC DICER1	-0.219755
SARC DICER1 vs. LGMT DICER1	-0.247387		PIS DICER1 vs. LGMT DICER1	-0.31992		PIS DICER1 vs. SARC DICER1	-0.219737
SARC DICER1 vs. LGMT DICER1	-0.247366		PIS DICER1 vs. LGMT DICER1	-0.319865		PIS DICER1 vs. SARC DICER1	-0.219698
SARC DICER1 vs. LGMT DICER1	-0.247357		PIS DICER1 vs. LGMT DICER1	-0.319823		PIS DICER1 vs. SARC DICER1	-0.219613
SARC DICER1 vs. LGMT DICER1	-0.247308		PIS DICER1 vs. LGMT DICER1	-0.319789		PIS DICER1 vs. SARC DICER1	-0.219609
SARC DICER1 vs. LGMT DICER1	-0.247267		PIS DICER1 vs. LGMT DICER1	-0.319789		PIS DICER1 vs. SARC DICER1	-0.219577
SARC DICER1 vs. LGMT DICER1	-0.247203		PIS DICER1 vs. LGMT DICER1	-0.319757		PIS DICER1 vs. SARC DICER1	-0.219543
SARC DICER1 vs. LGMT DICER1	-0.247181		PIS DICER1 vs. LGMT DICER1	-0.319693		PIS DICER1 vs. SARC DICER1	-0.219539
SARC DICER1 vs. LGMT DICER1	-0.246972		PIS DICER1 vs. LGMT DICER1	-0.319507		PIS DICER1 vs. SARC DICER1	-0.21952
SARC DICER1 vs. LGMT DICER1	-0.246914		PIS DICER1 vs. LGMT DICER1	-0.319387		PIS DICER1 vs. SARC DICER1	-0.21949
SARC DICER1 vs. LGMT DICER1	-0.246877		PIS DICER1 vs. LGMT DICER1	-0.31938		PIS DICER1 vs. SARC DICER1	-0.219445
SARC DICER1 vs. LGMT DICER1	-0.246791		PIS DICER1 vs. LGMT DICER1	-0.319367		PIS DICER1 vs. SARC DICER1	-0.219387
SARC DICER1 vs. LGMT DICER1	-0.246317		PIS DICER1 vs. LGMT DICER1	-0.319322		PIS DICER1 vs. SARC DICER1	-0.219201
SARC DICER1 vs. LGMT DICER1	-0.246303		PIS DICER1 vs. LGMT DICER1	-0.319269		PIS DICER1 vs. SARC DICER1	-0.219048
SARC DICER1 vs. LGMT DICER1	-0.246299		PIS DICER1 vs. LGMT DICER1	-0.31924		PIS DICER1 vs. SARC DICER1	-0.219046
SARC DICER1 vs. LGMT DICER1	-0.246128		PIS DICER1 vs. LGMT DICER1	-0.319215		PIS DICER1 vs. SARC DICER1	-0.218975
SARC DICER1 vs. LGMT DICER1	-0.246109		PIS DICER1 vs. LGMT DICER1	-0.319102		PIS DICER1 vs. SARC DICER1	-0.218967
SARC DICER1 vs. LGMT DICER1	-0.246063		PIS DICER1 vs. LGMT DICER1	-0.319077		PIS DICER1 vs. SARC DICER1	-0.21886
SARC DICER1 vs. LGMT DICER1	-0.24592		PIS DICER1 vs. LGMT DICER1	-0.319042		PIS DICER1 vs. SARC DICER1	-0.218859
SARC DICER1 vs. LGMT DICER1	-0.24585		PIS DICER1 vs. LGMT DICER1	-0.319025		PIS DICER1 vs. SARC DICER1	-0.218818
SARC DICER1 vs. LGMT DICER1	-0.245805		PIS DICER1 vs. LGMT DICER1	-0.319004		PIS DICER1 vs. SARC DICER1	-0.218794
SARC DICER1 vs. LGMT DICER1	-0.245788		PIS DICER1 vs. LGMT DICER1	-0.318997		PIS DICER1 vs. SARC DICER1	-0.218754
SARC DICER1 vs. LGMT DICER1	-0.245765		PIS DICER1 vs. LGMT DICER1	-0.318993		PIS DICER1 vs. SARC DICER1	-0.218743
SARC DICER1 vs. LGMT DICER1	-0.245705		PIS DICER1 vs. LGMT DICER1	-0.318958		PIS DICER1 vs. SARC DICER1	-0.218717
SARC DICER1 vs. LGMT DICER1	-0.245566		PIS DICER1 vs. LGMT DICER1	-0.318921		PIS DICER1 vs. SARC DICER1	-0.218603
SARC DICER1 vs. LGMT DICER1	-0.245536		PIS DICER1 vs. LGMT DICER1	-0.318883		PIS DICER1 vs. SARC DICER1	-0.218601
SARC DICER1 vs. LGMT DICER1	-0.245536		PIS DICER1 vs. LGMT DICER1	-0.318835		PIS DICER1 vs. SARC DICER1	-0.21857
SARC DICER1 vs. LGMT DICER1	-0.245511		PIS DICER1 vs. LGMT DICER1	-0.318804		PIS DICER1 vs. SARC DICER1	-0.2185
SARC DICER1 vs. LGMT DICER1	-0.245457		PIS DICER1 vs. LGMT DICER1	-0.318723		PIS DICER1 vs. SARC DICER1	-0.218488
SARC DICER1 vs. LGMT DICER1	-0.245425		PIS DICER1 vs. LGMT DICER1	-0.318571		PIS DICER1 vs. SARC DICER1	-0.218471
SARC DICER1 vs. LGMT DICER1	-0.245306		PIS DICER1 vs. LGMT DICER1	-0.318536		PIS DICER1 vs. SARC DICER1	-0.218448
SARC DICER1 vs. LGMT DICER1	-0.245261		PIS DICER1 vs. LGMT DICER1	-0.318477		PIS DICER1 vs. SARC DICER1	-0.218367
SARC DICER1 vs. LGMT DICER1	-0.245194		PIS DICER1 vs. LGMT DICER1	-0.318467		PIS DICER1 vs. SARC DICER1	-0.218314
SARC DICER1 vs. LGMT DICER1	-0.245189		PIS DICER1 vs. LGMT DICER1	-0.318416		PIS DICER1 vs. SARC DICER1	-0.218117
SARC DICER1 vs. LGMT DICER1	-0.245069		PIS DICER1 vs. LGMT DICER1	-0.318377		PIS DICER1 vs. SARC DICER1	-0.217908
SARC DICER1 vs. LGMT DICER1	-0.244972		PIS DICER1 vs. LGMT DICER1	-0.31837		PIS DICER1 vs. SARC DICER1	-0.217887
SARC DICER1 vs. LGMT DICER1	-0.24494		PIS DICER1 vs. LGMT DICER1	-0.318333		PIS DICER1 vs. SARC DICER1	-0.217874
SARC DICER1 vs. LGMT DICER1	-0.24491		PIS DICER1 vs. LGMT DICER1	-0.31833		PIS DICER1 vs. SARC DICER1	-0.217868
SARC DICER1 vs. LGMT DICER1	-0.24489		PIS DICER1 vs. LGMT DICER1	-0.318329		PIS DICER1 vs. SARC DICER1	-0.217822
SARC DICER1 vs. LGMT DICER1	-0.244881		PIS DICER1 vs. LGMT DICER1	-0.318319		PIS DICER1 vs. SARC DICER1	-0.217759
SARC DICER1 vs. LGMT DICER1	-0.244849		PIS DICER1 vs. LGMT DICER1	-0.318316		PIS DICER1 vs. SARC DICER1	-0.217675
SARC DICER1 vs. LGMT DICER1	-0.244834		PIS DICER1 vs. LGMT DICER1	-0.318267		PIS DICER1 vs. SARC DICER1	-0.217541
SARC DICER1 vs. LGMT DICER1	-0.244739		PIS DICER1 vs. LGMT DICER1	-0.318225		PIS DICER1 vs. SARC DICER1	-0.217526
SARC DICER1 vs. LGMT DICER1	-0.244725		PIS DICER1 vs. LGMT DICER1	-0.318086		PIS DICER1 vs. SARC DICER1	-0.217524
SARC DICER1 vs. LGMT DICER1	-0.244622		PIS DICER1 vs. LGMT DICER1	-0.318067		PIS DICER1 vs. SARC DICER1	-0.217449
SARC DICER1 vs. LGMT DICER1	-0.244612		PIS DICER1 vs. LGMT DICER1	-0.318002		PIS DICER1 vs. SARC DICER1	-0.217429
SARC DICER1 vs. LGMT DICER1	-0.244602		PIS DICER1 vs. LGMT DICER1	-0.317984		PIS DICER1 vs. SARC DICER1	-0.217411
SARC DICER1 vs. LGMT DICER1	-0.244464		PIS DICER1 vs. LGMT DICER1	-0.317969		PIS DICER1 vs. SARC DICER1	-0.217362
SARC DICER1 vs. LGMT DICER1	-0.244246		PIS DICER1 vs. LGMT DICER1	-0.317965		PIS DICER1 vs. SARC DICER1	-0.217338
SARC DICER1 vs. LGMT DICER1	-0.244127		PIS DICER1 vs. LGMT DICER1	-0.317952		PIS DICER1 vs. SARC DICER1	-0.217317
SARC DICER1 vs. LGMT DICER1	-0.244084		PIS DICER1 vs. LGMT DICER1	-0.317919		PIS DICER1 vs. SARC DICER1	-0.217306
SARC DICER1 vs. LGMT DICER1	-0.244052		PIS DICER1 vs. LGMT DICER1	-0.317908		PIS DICER1 vs. SARC DICER1	-0.217289
SARC DICER1 vs. LGMT DICER1	-0.24405		PIS DICER1 vs. LGMT DICER1	-0.317907		PIS DICER1 vs. SARC DICER1	-0.217254
SARC DICER1 vs. LGMT DICER1	-0.244001		PIS DICER1 vs. LGMT DICER1	-0.31782		PIS DICER1 vs. SARC DICER1	-0.21724
SARC DICER1 vs. LGMT DICER1	-0.243968		PIS DICER1 vs. LGMT DICER1	-0.317806		PIS DICER1 vs. SARC DICER1	-0.21723
SARC DICER1 vs. LGMT DICER1	-0.243924		PIS DICER1 vs. LGMT DICER1	-0.317781		PIS DICER1 vs. SARC DICER1	-0.217188
SARC DICER1 vs. LGMT DICER1	-0.24391		PIS DICER1 vs. LGMT DICER1	-0.317769		PIS DICER1 vs. SARC DICER1	-0.217132
SARC DICER1 vs. LGMT DICER1	-0.243839		PIS DICER1 vs. LGMT DICER1	-0.317768		PIS DICER1 vs. SARC DICER1	-0.217078
SARC DICER1 vs. LGMT DICER1	-0.243814		PIS DICER1 vs. LGMT DICER1	-0.317735		PIS DICER1 vs. SARC DICER1	-0.217051
SARC DICER1 vs. LGMT DICER1	-0.243712		PIS DICER1 vs. LGMT DICER1	-0.317711		PIS DICER1 vs. SARC DICER1	-0.217005
SARC DICER1 vs. LGMT DICER1	-0.243674		PIS DICER1 vs. LGMT DICER1	-0.317507		PIS DICER1 vs. SARC DICER1	-0.216988
SARC DICER1 vs. LGMT DICER1	-0.243663		PIS DICER1 vs. LGMT DICER1	-0.317489		PIS DICER1 vs. SARC DICER1	-0.21698
SARC DICER1 vs. LGMT DICER1	-0.243634		PIS DICER1 vs. LGMT DICER1	-0.31744		PIS DICER1 vs. SARC DICER1	-0.216957
SARC DICER1 vs. LGMT DICER1	-0.243572		PIS DICER1 vs. LGMT DICER1	-0.317439		PIS DICER1 vs. SARC DICER1	-0.216836
SARC DICER1 vs. LGMT DICER1	-0.243537		PIS DICER1 vs. LGMT DICER1	-0.317301		PIS DICER1 vs. SARC DICER1	-0.216828
SARC DICER1 vs. LGMT DICER1	-0.243523		PIS DICER1 vs. LGMT DICER1	-0.317206		PIS DICER1 vs. SARC DICER1	-0.216815
SARC DICER1 vs. LGMT DICER1	-0.243521		PIS DICER1 vs. LGMT DICER1	-0.317092		PIS DICER1 vs. SARC DICER1	-0.216727
SARC DICER1 vs. LGMT DICER1	-0.243518		PIS DICER1 vs. LGMT DICER1	-0.317073		PIS DICER1 vs. SARC DICER1	-0.216666
SARC DICER1 vs. LGMT DICER1	-0.243404		PIS DICER1 vs. LGMT DICER1	-0.317027		PIS DICER1 vs. SARC DICER1	-0.216588
SARC DICER1 vs. LGMT DICER1	-0.243319		PIS DICER1 vs. LGMT DICER1	-0.317022		PIS DICER1 vs. SARC DICER1	-0.216551
SARC DICER1 vs. LGMT DICER1	-0.243282		PIS DICER1 vs. LGMT DICER1	-0.317008		PIS DICER1 vs. SARC DICER1	-0.216545
SARC DICER1 vs. LGMT DICER1	-0.243271		PIS DICER1 vs. LGMT DICER1	-0.317003		PIS DICER1 vs. SARC DICER1	-0.216504
SARC DICER1 vs. LGMT DICER1	-0.243181		PIS DICER1 vs. LGMT DICER1	-0.316911		PIS DICER1 vs. SARC DICER1	-0.216456
SARC DICER1 vs. LGMT DICER1	-0.243151		PIS DICER1 vs. LGMT DICER1	-0.31688		PIS DICER1 vs. SARC DICER1	-0.216448
SARC DICER1 vs. LGMT DICER1	-0.243107		PIS DICER1 vs. LGMT DICER1	-0.316835		PIS DICER1 vs. SARC DICER1	-0.216418
SARC DICER1 vs. LGMT DICER1	-0.243085		PIS DICER1 vs. LGMT DICER1	-0.316774		PIS DICER1 vs. SARC DICER1	-0.216403
SARC DICER1 vs. LGMT DICER1	-0.243065		PIS DICER1 vs. LGMT DICER1	-0.316732		PIS DICER1 vs. SARC DICER1	-0.216351
SARC DICER1 vs. LGMT DICER1	-0.243017		PIS DICER1 vs. LGMT DICER1	-0.316682		PIS DICER1 vs. SARC DICER1	-0.216333
SARC DICER1 vs. LGMT DICER1	-0.242997		PIS DICER1 vs. LGMT DICER1	-0.316667		PIS DICER1 vs. SARC DICER1	-0.216278
SARC DICER1 vs. LGMT DICER1	-0.242975		PIS DICER1 vs. LGMT DICER1	-0.316643		PIS DICER1 vs. SARC DICER1	-0.216218
SARC DICER1 vs. LGMT DICER1	-0.242962		PIS DICER1 vs. LGMT DICER1	-0.316636		PIS DICER1 vs. SARC DICER1	-0.216127
SARC DICER1 vs. LGMT DICER1	-0.242946		PIS DICER1 vs. LGMT DICER1	-0.316581		PIS DICER1 vs. SARC DICER1	-0.216028
SARC DICER1 vs. LGMT DICER1	-0.242862		PIS DICER1 vs. LGMT DICER1	-0.316561		PIS DICER1 vs. SARC DICER1	-0.215997
SARC DICER1 vs. LGMT DICER1	-0.24284		PIS DICER1 vs. LGMT DICER1	-0.316454		PIS DICER1 vs. SARC DICER1	-0.215969
SARC DICER1 vs. LGMT DICER1	-0.242802		PIS DICER1 vs. LGMT DICER1	-0.316445		PIS DICER1 vs. SARC DICER1	-0.215881
SARC DICER1 vs. LGMT DICER1	-0.242754		PIS DICER1 vs. LGMT DICER1	-0.316442		PIS DICER1 vs. SARC DICER1	-0.215869
SARC DICER1 vs. LGMT DICER1	-0.242753		PIS DICER1 vs. LGMT DICER1	-0.316421		PIS DICER1 vs. SARC DICER1	-0.215862
SARC DICER1 vs. LGMT DICER1	-0.242753		PIS DICER1 vs. LGMT DICER1	-0.316397		PIS DICER1 vs. SARC DICER1	-0.215844
SARC DICER1 vs. LGMT DICER1	-0.242714		PIS DICER1 vs. LGMT DICER1	-0.316381		PIS DICER1 vs. SARC DICER1	-0.215831
SARC DICER1 vs. LGMT DICER1	-0.242683		PIS DICER1 vs. LGMT DICER1	-0.316355		PIS DICER1 vs. SARC DICER1	-0.215798
SARC DICER1 vs. LGMT DICER1	-0.24266		PIS DICER1 vs. LGMT DICER1	-0.316139		PIS DICER1 vs. SARC DICER1	-0.215788
SARC DICER1 vs. LGMT DICER1	-0.242604		PIS DICER1 vs. LGMT DICER1	-0.315949		PIS DICER1 vs. SARC DICER1	-0.215694
SARC DICER1 vs. LGMT DICER1	-0.242426		PIS DICER1 vs. LGMT DICER1	-0.315936		PIS DICER1 vs. SARC DICER1	-0.215689
SARC DICER1 vs. LGMT DICER1	-0.242399		PIS DICER1 vs. LGMT DICER1	-0.315745		PIS DICER1 vs. SARC DICER1	-0.215626
SARC DICER1 vs. LGMT DICER1	-0.242392		PIS DICER1 vs. LGMT DICER1	-0.315739		PIS DICER1 vs. SARC DICER1	-0.215598
SARC DICER1 vs. LGMT DICER1	-0.242363		PIS DICER1 vs. LGMT DICER1	-0.315733		PIS DICER1 vs. SARC DICER1	-0.215564
SARC DICER1 vs. LGMT DICER1	-0.242338		PIS DICER1 vs. LGMT DICER1	-0.315436		PIS DICER1 vs. SARC DICER1	-0.215558
SARC DICER1 vs. LGMT DICER1	-0.242305		PIS DICER1 vs. LGMT DICER1	-0.315428		PIS DICER1 vs. SARC DICER1	-0.215553
SARC DICER1 vs. LGMT DICER1	-0.242256		PIS DICER1 vs. LGMT DICER1	-0.315391		PIS DICER1 vs. SARC DICER1	-0.215365
SARC DICER1 vs. LGMT DICER1	-0.242248		PIS DICER1 vs. LGMT DICER1	-0.315343		PIS DICER1 vs. SARC DICER1	-0.215357
SARC DICER1 vs. LGMT DICER1	-0.242204		PIS DICER1 vs. LGMT DICER1	-0.315303		PIS DICER1 vs. SARC DICER1	-0.2153
SARC DICER1 vs. LGMT DICER1	-0.2422		PIS DICER1 vs. LGMT DICER1	-0.315302		PIS DICER1 vs. SARC DICER1	-0.215024
SARC DICER1 vs. LGMT DICER1	-0.242132		PIS DICER1 vs. LGMT DICER1	-0.315212		PIS DICER1 vs. SARC DICER1	-0.215012
SARC DICER1 vs. LGMT DICER1	-0.241979		PIS DICER1 vs. LGMT DICER1	-0.315147		PIS DICER1 vs. SARC DICER1	-0.215
SARC DICER1 vs. LGMT DICER1	-0.241896		PIS DICER1 vs. LGMT DICER1	-0.315097		PIS DICER1 vs. SARC DICER1	-0.21498
SARC DICER1 vs. LGMT DICER1	-0.241882		PIS DICER1 vs. LGMT DICER1	-0.315082		PIS DICER1 vs. SARC DICER1	-0.214923
SARC DICER1 vs. LGMT DICER1	-0.241866		PIS DICER1 vs. LGMT DICER1	-0.315081		PIS DICER1 vs. SARC DICER1	-0.214904
SARC DICER1 vs. LGMT DICER1	-0.241858		PIS DICER1 vs. LGMT DICER1	-0.315037		PIS DICER1 vs. SARC DICER1	-0.214897
SARC DICER1 vs. LGMT DICER1	-0.241843		PIS DICER1 vs. LGMT DICER1	-0.315025		PIS DICER1 vs. SARC DICER1	-0.2148
SARC DICER1 vs. LGMT DICER1	-0.241709		PIS DICER1 vs. LGMT DICER1	-0.315013		PIS DICER1 vs. SARC DICER1	-0.214796
SARC DICER1 vs. LGMT DICER1	-0.24167		PIS DICER1 vs. LGMT DICER1	-0.31498		PIS DICER1 vs. SARC DICER1	-0.214744
SARC DICER1 vs. LGMT DICER1	-0.241642		PIS DICER1 vs. LGMT DICER1	-0.314918		PIS DICER1 vs. SARC DICER1	-0.214743
SARC DICER1 vs. LGMT DICER1	-0.241631		PIS DICER1 vs. LGMT DICER1	-0.314817		PIS DICER1 vs. SARC DICER1	-0.214731
SARC DICER1 vs. LGMT DICER1	-0.241629		PIS DICER1 vs. LGMT DICER1	-0.314801		PIS DICER1 vs. SARC DICER1	-0.214672
SARC DICER1 vs. LGMT DICER1	-0.241568		PIS DICER1 vs. LGMT DICER1	-0.314606		PIS DICER1 vs. SARC DICER1	-0.214661
SARC DICER1 vs. LGMT DICER1	-0.241556		PIS DICER1 vs. LGMT DICER1	-0.314547		PIS DICER1 vs. SARC DICER1	-0.214656
SARC DICER1 vs. LGMT DICER1	-0.241541		PIS DICER1 vs. LGMT DICER1	-0.314447		PIS DICER1 vs. SARC DICER1	-0.214617
SARC DICER1 vs. LGMT DICER1	-0.241503		PIS DICER1 vs. LGMT DICER1	-0.314429		PIS DICER1 vs. SARC DICER1	-0.214523
SARC DICER1 vs. LGMT DICER1	-0.241456		PIS DICER1 vs. LGMT DICER1	-0.314427		PIS DICER1 vs. SARC DICER1	-0.214523
SARC DICER1 vs. LGMT DICER1	-0.241442		PIS DICER1 vs. LGMT DICER1	-0.314423		PIS DICER1 vs. SARC DICER1	-0.21435
SARC DICER1 vs. LGMT DICER1	-0.241427		PIS DICER1 vs. LGMT DICER1	-0.314423		PIS DICER1 vs. SARC DICER1	-0.21416
SARC DICER1 vs. LGMT DICER1	-0.241352		PIS DICER1 vs. LGMT DICER1	-0.314355		PIS DICER1 vs. SARC DICER1	-0.214077
SARC DICER1 vs. LGMT DICER1	-0.241324		PIS DICER1 vs. LGMT DICER1	-0.314333		PIS DICER1 vs. SARC DICER1	-0.214076
SARC DICER1 vs. LGMT DICER1	-0.241277		PIS DICER1 vs. LGMT DICER1	-0.314221		PIS DICER1 vs. SARC DICER1	-0.214016
SARC DICER1 vs. LGMT DICER1	-0.24126		PIS DICER1 vs. LGMT DICER1	-0.314205		PIS DICER1 vs. SARC DICER1	-0.214015
SARC DICER1 vs. LGMT DICER1	-0.241254		PIS DICER1 vs. LGMT DICER1	-0.314178		PIS DICER1 vs. SARC DICER1	-0.21401
SARC DICER1 vs. LGMT DICER1	-0.241227		PIS DICER1 vs. LGMT DICER1	-0.314141		PIS DICER1 vs. SARC DICER1	-0.214009
SARC DICER1 vs. LGMT DICER1	-0.240959		PIS DICER1 vs. LGMT DICER1	-0.314025		PIS DICER1 vs. SARC DICER1	-0.21396
SARC DICER1 vs. LGMT DICER1	-0.240897		PIS DICER1 vs. LGMT DICER1	-0.313914		PIS DICER1 vs. SARC DICER1	-0.213959
SARC DICER1 vs. LGMT DICER1	-0.240852		PIS DICER1 vs. LGMT DICER1	-0.313865		PIS DICER1 vs. SARC DICER1	-0.213842
SARC DICER1 vs. LGMT DICER1	-0.240828		PIS DICER1 vs. LGMT DICER1	-0.313848		PIS DICER1 vs. SARC DICER1	-0.213839
SARC DICER1 vs. LGMT DICER1	-0.24078		PIS DICER1 vs. LGMT DICER1	-0.313745		PIS DICER1 vs. SARC DICER1	-0.213781
SARC DICER1 vs. LGMT DICER1	-0.240741		PIS DICER1 vs. LGMT DICER1	-0.313671		PIS DICER1 vs. SARC DICER1	-0.21367
SARC DICER1 vs. LGMT DICER1	-0.240652		PIS DICER1 vs. LGMT DICER1	-0.313644		PIS DICER1 vs. SARC DICER1	-0.213667
SARC DICER1 vs. LGMT DICER1	-0.240647		PIS DICER1 vs. LGMT DICER1	-0.313533		PIS DICER1 vs. SARC DICER1	-0.2134
SARC DICER1 vs. LGMT DICER1	-0.240619		PIS DICER1 vs. LGMT DICER1	-0.313479		PIS DICER1 vs. SARC DICER1	-0.213378
SARC DICER1 vs. LGMT DICER1	-0.240573		PIS DICER1 vs. LGMT DICER1	-0.313415		PIS DICER1 vs. SARC DICER1	-0.213208
SARC DICER1 vs. LGMT DICER1	-0.240556		PIS DICER1 vs. LGMT DICER1	-0.313377		PIS DICER1 vs. SARC DICER1	-0.213179
SARC DICER1 vs. LGMT DICER1	-0.240538		PIS DICER1 vs. LGMT DICER1	-0.313376		PIS DICER1 vs. SARC DICER1	-0.213146
SARC DICER1 vs. LGMT DICER1	-0.240518		PIS DICER1 vs. LGMT DICER1	-0.3133		PIS DICER1 vs. SARC DICER1	-0.213133
SARC DICER1 vs. LGMT DICER1	-0.240426		PIS DICER1 vs. LGMT DICER1	-0.313239		PIS DICER1 vs. SARC DICER1	-0.213098
SARC DICER1 vs. LGMT DICER1	-0.240368		PIS DICER1 vs. LGMT DICER1	-0.313168		PIS DICER1 vs. SARC DICER1	-0.213073
SARC DICER1 vs. LGMT DICER1	-0.240337		PIS DICER1 vs. LGMT DICER1	-0.313155		PIS DICER1 vs. SARC DICER1	-0.213009
SARC DICER1 vs. LGMT DICER1	-0.240335		PIS DICER1 vs. LGMT DICER1	-0.313041		PIS DICER1 vs. SARC DICER1	-0.212912
SARC DICER1 vs. LGMT DICER1	-0.240331		PIS DICER1 vs. LGMT DICER1	-0.313037		PIS DICER1 vs. SARC DICER1	-0.212895
SARC DICER1 vs. LGMT DICER1	-0.240239		PIS DICER1 vs. LGMT DICER1	-0.313032		PIS DICER1 vs. SARC DICER1	-0.212888
SARC DICER1 vs. LGMT DICER1	-0.24023		PIS DICER1 vs. LGMT DICER1	-0.312849		PIS DICER1 vs. SARC DICER1	-0.212847
SARC DICER1 vs. LGMT DICER1	-0.240221		PIS DICER1 vs. LGMT DICER1	-0.312848		PIS DICER1 vs. SARC DICER1	-0.212808
SARC DICER1 vs. LGMT DICER1	-0.240201		PIS DICER1 vs. LGMT DICER1	-0.312846		PIS DICER1 vs. SARC DICER1	-0.212793
SARC DICER1 vs. LGMT DICER1	-0.240159		PIS DICER1 vs. LGMT DICER1	-0.312705		PIS DICER1 vs. SARC DICER1	-0.212765
SARC DICER1 vs. LGMT DICER1	-0.240119		PIS DICER1 vs. LGMT DICER1	-0.312637		PIS DICER1 vs. SARC DICER1	-0.212692
SARC DICER1 vs. LGMT DICER1	-0.240118		PIS DICER1 vs. LGMT DICER1	-0.312588		PIS DICER1 vs. SARC DICER1	-0.212501
SARC DICER1 vs. LGMT DICER1	-0.240088		PIS DICER1 vs. LGMT DICER1	-0.312563		PIS DICER1 vs. SARC DICER1	-0.212461
SARC DICER1 vs. LGMT DICER1	-0.240045		PIS DICER1 vs. LGMT DICER1	-0.312559		PIS DICER1 vs. SARC DICER1	-0.212446
SARC DICER1 vs. LGMT DICER1	-0.240036		PIS DICER1 vs. LGMT DICER1	-0.312524		PIS DICER1 vs. SARC DICER1	-0.212435
SARC DICER1 vs. LGMT DICER1	-0.239969		PIS DICER1 vs. LGMT DICER1	-0.312483		PIS DICER1 vs. SARC DICER1	-0.212408
SARC DICER1 vs. LGMT DICER1	-0.239954		PIS DICER1 vs. LGMT DICER1	-0.312435		PIS DICER1 vs. SARC DICER1	-0.212367
SARC DICER1 vs. LGMT DICER1	-0.239946		PIS DICER1 vs. LGMT DICER1	-0.312317		PIS DICER1 vs. SARC DICER1	-0.212365
SARC DICER1 vs. LGMT DICER1	-0.239853		PIS DICER1 vs. LGMT DICER1	-0.312307		PIS DICER1 vs. SARC DICER1	-0.212359
SARC DICER1 vs. LGMT DICER1	-0.239837		PIS DICER1 vs. LGMT DICER1	-0.312275		PIS DICER1 vs. SARC DICER1	-0.212357
SARC DICER1 vs. LGMT DICER1	-0.239824		PIS DICER1 vs. LGMT DICER1	-0.312238		PIS DICER1 vs. SARC DICER1	-0.212346
SARC DICER1 vs. LGMT DICER1	-0.239785		PIS DICER1 vs. LGMT DICER1	-0.312174		PIS DICER1 vs. SARC DICER1	-0.212325
SARC DICER1 vs. LGMT DICER1	-0.239739		PIS DICER1 vs. LGMT DICER1	-0.312162		PIS DICER1 vs. SARC DICER1	-0.212324
SARC DICER1 vs. LGMT DICER1	-0.239693		PIS DICER1 vs. LGMT DICER1	-0.312152		PIS DICER1 vs. SARC DICER1	-0.212309
SARC DICER1 vs. LGMT DICER1	-0.239638		PIS DICER1 vs. LGMT DICER1	-0.312106		PIS DICER1 vs. SARC DICER1	-0.212304
SARC DICER1 vs. LGMT DICER1	-0.239615		PIS DICER1 vs. LGMT DICER1	-0.312093		PIS DICER1 vs. SARC DICER1	-0.212253
SARC DICER1 vs. LGMT DICER1	-0.239597		PIS DICER1 vs. LGMT DICER1	-0.311991		PIS DICER1 vs. SARC DICER1	-0.212227
SARC DICER1 vs. LGMT DICER1	-0.239575		PIS DICER1 vs. LGMT DICER1	-0.311954		PIS DICER1 vs. SARC DICER1	-0.212194
SARC DICER1 vs. LGMT DICER1	-0.239567		PIS DICER1 vs. LGMT DICER1	-0.311941		PIS DICER1 vs. SARC DICER1	-0.212068
SARC DICER1 vs. LGMT DICER1	-0.239558		PIS DICER1 vs. LGMT DICER1	-0.311777		PIS DICER1 vs. SARC DICER1	-0.212065
SARC DICER1 vs. LGMT DICER1	-0.239524		PIS DICER1 vs. LGMT DICER1	-0.311775		PIS DICER1 vs. SARC DICER1	-0.211983
SARC DICER1 vs. LGMT DICER1	-0.239522		PIS DICER1 vs. LGMT DICER1	-0.311766		PIS DICER1 vs. SARC DICER1	-0.211973
SARC DICER1 vs. LGMT DICER1	-0.239479		PIS DICER1 vs. LGMT DICER1	-0.311715		PIS DICER1 vs. SARC DICER1	-0.211943
SARC DICER1 vs. LGMT DICER1	-0.239472		PIS DICER1 vs. LGMT DICER1	-0.311626		PIS DICER1 vs. SARC DICER1	-0.211839
SARC DICER1 vs. LGMT DICER1	-0.239465		PIS DICER1 vs. LGMT DICER1	-0.311561		PIS DICER1 vs. SARC DICER1	-0.211762
SARC DICER1 vs. LGMT DICER1	-0.239455		PIS DICER1 vs. LGMT DICER1	-0.311502		PIS DICER1 vs. SARC DICER1	-0.211745
SARC DICER1 vs. LGMT DICER1	-0.239435		PIS DICER1 vs. LGMT DICER1	-0.31144		PIS DICER1 vs. SARC DICER1	-0.211742
SARC DICER1 vs. LGMT DICER1	-0.239341		PIS DICER1 vs. LGMT DICER1	-0.31139		PIS DICER1 vs. SARC DICER1	-0.211714
SARC DICER1 vs. LGMT DICER1	-0.239336		PIS DICER1 vs. LGMT DICER1	-0.311289		PIS DICER1 vs. SARC DICER1	-0.211688
SARC DICER1 vs. LGMT DICER1	-0.239265		PIS DICER1 vs. LGMT DICER1	-0.311208		PIS DICER1 vs. SARC DICER1	-0.211635
SARC DICER1 vs. LGMT DICER1	-0.239211		PIS DICER1 vs. LGMT DICER1	-0.311199		PIS DICER1 vs. SARC DICER1	-0.211466
SARC DICER1 vs. LGMT DICER1	-0.239201		PIS DICER1 vs. LGMT DICER1	-0.311199		PIS DICER1 vs. SARC DICER1	-0.211328
SARC DICER1 vs. LGMT DICER1	-0.239117		PIS DICER1 vs. LGMT DICER1	-0.311177		PIS DICER1 vs. SARC DICER1	-0.211253
SARC DICER1 vs. LGMT DICER1	-0.239107		PIS DICER1 vs. LGMT DICER1	-0.311159		PIS DICER1 vs. SARC DICER1	-0.211249
SARC DICER1 vs. LGMT DICER1	-0.238946		PIS DICER1 vs. LGMT DICER1	-0.311139		PIS DICER1 vs. SARC DICER1	-0.211236
SARC DICER1 vs. LGMT DICER1	-0.238896		PIS DICER1 vs. LGMT DICER1	-0.311113		PIS DICER1 vs. SARC DICER1	-0.211163
SARC DICER1 vs. LGMT DICER1	-0.238875		PIS DICER1 vs. LGMT DICER1	-0.311089		PIS DICER1 vs. SARC DICER1	-0.21115
SARC DICER1 vs. LGMT DICER1	-0.238865		PIS DICER1 vs. LGMT DICER1	-0.311076		PIS DICER1 vs. SARC DICER1	-0.211142
SARC DICER1 vs. LGMT DICER1	-0.238769		PIS DICER1 vs. LGMT DICER1	-0.311009		PIS DICER1 vs. SARC DICER1	-0.211119
SARC DICER1 vs. LGMT DICER1	-0.238764		PIS DICER1 vs. LGMT DICER1	-0.310997		PIS DICER1 vs. SARC DICER1	-0.211058
SARC DICER1 vs. LGMT DICER1	-0.238743		PIS DICER1 vs. LGMT DICER1	-0.310973		PIS DICER1 vs. SARC DICER1	-0.211032
SARC DICER1 vs. LGMT DICER1	-0.238617		PIS DICER1 vs. LGMT DICER1	-0.310895		PIS DICER1 vs. SARC DICER1	-0.210899
SARC DICER1 vs. LGMT DICER1	-0.238568		PIS DICER1 vs. LGMT DICER1	-0.310734		PIS DICER1 vs. SARC DICER1	-0.210872
SARC DICER1 vs. LGMT DICER1	-0.238544		PIS DICER1 vs. LGMT DICER1	-0.31072		PIS DICER1 vs. SARC DICER1	-0.21086
SARC DICER1 vs. LGMT DICER1	-0.238465		PIS DICER1 vs. LGMT DICER1	-0.310699		PIS DICER1 vs. SARC DICER1	-0.210832
SARC DICER1 vs. LGMT DICER1	-0.238449		PIS DICER1 vs. LGMT DICER1	-0.310635		PIS DICER1 vs. SARC DICER1	-0.210821
SARC DICER1 vs. LGMT DICER1	-0.238443		PIS DICER1 vs. LGMT DICER1	-0.310635		PIS DICER1 vs. SARC DICER1	-0.210766
SARC DICER1 vs. LGMT DICER1	-0.238403		PIS DICER1 vs. LGMT DICER1	-0.310623		PIS DICER1 vs. SARC DICER1	-0.210696
SARC DICER1 vs. LGMT DICER1	-0.238395		PIS DICER1 vs. LGMT DICER1	-0.310576		PIS DICER1 vs. SARC DICER1	-0.210694
SARC DICER1 vs. LGMT DICER1	-0.23824		PIS DICER1 vs. LGMT DICER1	-0.310491		PIS DICER1 vs. SARC DICER1	-0.210597
SARC DICER1 vs. LGMT DICER1	-0.238211		PIS DICER1 vs. LGMT DICER1	-0.310432		PIS DICER1 vs. SARC DICER1	-0.210555
SARC DICER1 vs. LGMT DICER1	-0.238124		PIS DICER1 vs. LGMT DICER1	-0.310424		PIS DICER1 vs. SARC DICER1	-0.210555
SARC DICER1 vs. LGMT DICER1	-0.238052		PIS DICER1 vs. LGMT DICER1	-0.310411		PIS DICER1 vs. SARC DICER1	-0.210359
SARC DICER1 vs. LGMT DICER1	-0.238021		PIS DICER1 vs. LGMT DICER1	-0.310272		PIS DICER1 vs. SARC DICER1	-0.210359
SARC DICER1 vs. LGMT DICER1	-0.237979		PIS DICER1 vs. LGMT DICER1	-0.310258		PIS DICER1 vs. SARC DICER1	-0.210312
SARC DICER1 vs. LGMT DICER1	-0.237945		PIS DICER1 vs. LGMT DICER1	-0.310236		PIS DICER1 vs. SARC DICER1	-0.210287
SARC DICER1 vs. LGMT DICER1	-0.237906		PIS DICER1 vs. LGMT DICER1	-0.310206		PIS DICER1 vs. SARC DICER1	-0.21025
SARC DICER1 vs. LGMT DICER1	-0.237881		PIS DICER1 vs. LGMT DICER1	-0.310201		PIS DICER1 vs. SARC DICER1	-0.210246
SARC DICER1 vs. LGMT DICER1	-0.237866		PIS DICER1 vs. LGMT DICER1	-0.310175		PIS DICER1 vs. SARC DICER1	-0.21023
SARC DICER1 vs. LGMT DICER1	-0.237835		PIS DICER1 vs. LGMT DICER1	-0.310144		PIS DICER1 vs. SARC DICER1	-0.210229
SARC DICER1 vs. LGMT DICER1	-0.237809		PIS DICER1 vs. LGMT DICER1	-0.310123		PIS DICER1 vs. SARC DICER1	-0.210149
SARC DICER1 vs. LGMT DICER1	-0.237782		PIS DICER1 vs. LGMT DICER1	-0.310105		PIS DICER1 vs. SARC DICER1	-0.210146
SARC DICER1 vs. LGMT DICER1	-0.237671		PIS DICER1 vs. LGMT DICER1	-0.310102		PIS DICER1 vs. SARC DICER1	-0.210136
SARC DICER1 vs. LGMT DICER1	-0.237669		PIS DICER1 vs. LGMT DICER1	-0.310093		PIS DICER1 vs. SARC DICER1	-0.210118
SARC DICER1 vs. LGMT DICER1	-0.237607		PIS DICER1 vs. LGMT DICER1	-0.310071		PIS DICER1 vs. SARC DICER1	-0.210117
SARC DICER1 vs. LGMT DICER1	-0.237581		PIS DICER1 vs. LGMT DICER1	-0.309947		PIS DICER1 vs. SARC DICER1	-0.20996
SARC DICER1 vs. LGMT DICER1	-0.237568		PIS DICER1 vs. LGMT DICER1	-0.309893		PIS DICER1 vs. SARC DICER1	-0.209958
SARC DICER1 vs. LGMT DICER1	-0.237562		PIS DICER1 vs. LGMT DICER1	-0.309881		PIS DICER1 vs. SARC DICER1	-0.209875
SARC DICER1 vs. LGMT DICER1	-0.237476		PIS DICER1 vs. LGMT DICER1	-0.309701		PIS DICER1 vs. SARC DICER1	-0.209768
SARC DICER1 vs. LGMT DICER1	-0.237356		PIS DICER1 vs. LGMT DICER1	-0.309642		PIS DICER1 vs. SARC DICER1	-0.209766
SARC DICER1 vs. LGMT DICER1	-0.237311		PIS DICER1 vs. LGMT DICER1	-0.309634		PIS DICER1 vs. SARC DICER1	-0.209717
SARC DICER1 vs. LGMT DICER1	-0.237256		PIS DICER1 vs. LGMT DICER1	-0.30963		PIS DICER1 vs. SARC DICER1	-0.209606
SARC DICER1 vs. LGMT DICER1	-0.237236		PIS DICER1 vs. LGMT DICER1	-0.309571		PIS DICER1 vs. SARC DICER1	-0.209598
SARC DICER1 vs. LGMT DICER1	-0.237199		PIS DICER1 vs. LGMT DICER1	-0.309531		PIS DICER1 vs. SARC DICER1	-0.209551
SARC DICER1 vs. LGMT DICER1	-0.23718		PIS DICER1 vs. LGMT DICER1	-0.309467		PIS DICER1 vs. SARC DICER1	-0.209425
SARC DICER1 vs. LGMT DICER1	-0.23711		PIS DICER1 vs. LGMT DICER1	-0.309453		PIS DICER1 vs. SARC DICER1	-0.209332
SARC DICER1 vs. LGMT DICER1	-0.237023		PIS DICER1 vs. LGMT DICER1	-0.309449		PIS DICER1 vs. SARC DICER1	-0.209228
SARC DICER1 vs. LGMT DICER1	-0.237003		PIS DICER1 vs. LGMT DICER1	-0.309425		PIS DICER1 vs. SARC DICER1	-0.209184
SARC DICER1 vs. LGMT DICER1	-0.236719		PIS DICER1 vs. LGMT DICER1	-0.309412		PIS DICER1 vs. SARC DICER1	-0.209166
SARC DICER1 vs. LGMT DICER1	-0.236632		PIS DICER1 vs. LGMT DICER1	-0.3094		PIS DICER1 vs. SARC DICER1	-0.209166
SARC DICER1 vs. LGMT DICER1	-0.236617		PIS DICER1 vs. LGMT DICER1	-0.309377		PIS DICER1 vs. SARC DICER1	-0.20915
SARC DICER1 vs. LGMT DICER1	-0.236616		PIS DICER1 vs. LGMT DICER1	-0.309333		PIS DICER1 vs. SARC DICER1	-0.20915
SARC DICER1 vs. LGMT DICER1	-0.236589		PIS DICER1 vs. LGMT DICER1	-0.30932		PIS DICER1 vs. SARC DICER1	-0.209133
SARC DICER1 vs. LGMT DICER1	-0.236524		PIS DICER1 vs. LGMT DICER1	-0.3092		PIS DICER1 vs. SARC DICER1	-0.209126
SARC DICER1 vs. LGMT DICER1	-0.236318		PIS DICER1 vs. LGMT DICER1	-0.30916		PIS DICER1 vs. SARC DICER1	-0.209116
SARC DICER1 vs. LGMT DICER1	-0.236225		PIS DICER1 vs. LGMT DICER1	-0.309148		PIS DICER1 vs. SARC DICER1	-0.209088
SARC DICER1 vs. LGMT DICER1	-0.236197		PIS DICER1 vs. LGMT DICER1	-0.309146		PIS DICER1 vs. SARC DICER1	-0.209055
SARC DICER1 vs. LGMT DICER1	-0.236091		PIS DICER1 vs. LGMT DICER1	-0.309133		PIS DICER1 vs. SARC DICER1	-0.209051
SARC DICER1 vs. LGMT DICER1	-0.236017		PIS DICER1 vs. LGMT DICER1	-0.309127		PIS DICER1 vs. SARC DICER1	-0.209043
SARC DICER1 vs. LGMT DICER1	-0.235967		PIS DICER1 vs. LGMT DICER1	-0.309104		PIS DICER1 vs. SARC DICER1	-0.209014
SARC DICER1 vs. LGMT DICER1	-0.235942		PIS DICER1 vs. LGMT DICER1	-0.309051		PIS DICER1 vs. SARC DICER1	-0.209002
SARC DICER1 vs. LGMT DICER1	-0.23591		PIS DICER1 vs. LGMT DICER1	-0.309045		PIS DICER1 vs. SARC DICER1	-0.208998
SARC DICER1 vs. LGMT DICER1	-0.235895		PIS DICER1 vs. LGMT DICER1	-0.309032		PIS DICER1 vs. SARC DICER1	-0.20898
SARC DICER1 vs. LGMT DICER1	-0.235877		PIS DICER1 vs. LGMT DICER1	-0.309028		PIS DICER1 vs. SARC DICER1	-0.208963
SARC DICER1 vs. LGMT DICER1	-0.235778		PIS DICER1 vs. LGMT DICER1	-0.308959		PIS DICER1 vs. SARC DICER1	-0.208931
SARC DICER1 vs. LGMT DICER1	-0.23577		PIS DICER1 vs. LGMT DICER1	-0.308946		PIS DICER1 vs. SARC DICER1	-0.208929
SARC DICER1 vs. LGMT DICER1	-0.235736		PIS DICER1 vs. LGMT DICER1	-0.308926		PIS DICER1 vs. SARC DICER1	-0.208925
SARC DICER1 vs. LGMT DICER1	-0.235718		PIS DICER1 vs. LGMT DICER1	-0.308904		PIS DICER1 vs. SARC DICER1	-0.208907
SARC DICER1 vs. LGMT DICER1	-0.235677		PIS DICER1 vs. LGMT DICER1	-0.308901		PIS DICER1 vs. SARC DICER1	-0.208873
SARC DICER1 vs. LGMT DICER1	-0.235649		PIS DICER1 vs. LGMT DICER1	-0.308895		PIS DICER1 vs. SARC DICER1	-0.208862
SARC DICER1 vs. LGMT DICER1	-0.235645		PIS DICER1 vs. LGMT DICER1	-0.30886		PIS DICER1 vs. SARC DICER1	-0.208862
SARC DICER1 vs. LGMT DICER1	-0.235641		PIS DICER1 vs. LGMT DICER1	-0.308799		PIS DICER1 vs. SARC DICER1	-0.208857
SARC DICER1 vs. LGMT DICER1	-0.235634		PIS DICER1 vs. LGMT DICER1	-0.308798		PIS DICER1 vs. SARC DICER1	-0.208822
SARC DICER1 vs. LGMT DICER1	-0.235602		PIS DICER1 vs. LGMT DICER1	-0.308725		PIS DICER1 vs. SARC DICER1	-0.208822
SARC DICER1 vs. LGMT DICER1	-0.235567		PIS DICER1 vs. LGMT DICER1	-0.308715		PIS DICER1 vs. SARC DICER1	-0.208782
SARC DICER1 vs. LGMT DICER1	-0.235418		PIS DICER1 vs. LGMT DICER1	-0.308683		PIS DICER1 vs. SARC DICER1	-0.20867
SARC DICER1 vs. LGMT DICER1	-0.235356		PIS DICER1 vs. LGMT DICER1	-0.30868		PIS DICER1 vs. SARC DICER1	-0.208654
SARC DICER1 vs. LGMT DICER1	-0.235278		PIS DICER1 vs. LGMT DICER1	-0.308676		PIS DICER1 vs. SARC DICER1	-0.208572
SARC DICER1 vs. LGMT DICER1	-0.235269		PIS DICER1 vs. LGMT DICER1	-0.308627		PIS DICER1 vs. SARC DICER1	-0.208551
SARC DICER1 vs. LGMT DICER1	-0.235262		PIS DICER1 vs. LGMT DICER1	-0.308608		PIS DICER1 vs. SARC DICER1	-0.208476
SARC DICER1 vs. LGMT DICER1	-0.235166		PIS DICER1 vs. LGMT DICER1	-0.308592		PIS DICER1 vs. SARC DICER1	-0.20842
SARC DICER1 vs. LGMT DICER1	-0.235124		PIS DICER1 vs. LGMT DICER1	-0.308515		PIS DICER1 vs. SARC DICER1	-0.208411
SARC DICER1 vs. LGMT DICER1	-0.235109		PIS DICER1 vs. LGMT DICER1	-0.308506		PIS DICER1 vs. SARC DICER1	-0.208357
SARC DICER1 vs. LGMT DICER1	-0.235106		PIS DICER1 vs. LGMT DICER1	-0.3085		PIS DICER1 vs. SARC DICER1	-0.208282
SARC DICER1 vs. LGMT DICER1	-0.235105		PIS DICER1 vs. LGMT DICER1	-0.308449		PIS DICER1 vs. SARC DICER1	-0.208253
SARC DICER1 vs. LGMT DICER1	-0.235101		PIS DICER1 vs. LGMT DICER1	-0.308433		PIS DICER1 vs. SARC DICER1	-0.208235
SARC DICER1 vs. LGMT DICER1	-0.235096		PIS DICER1 vs. LGMT DICER1	-0.308289		PIS DICER1 vs. SARC DICER1	-0.208155
SARC DICER1 vs. LGMT DICER1	-0.235089		PIS DICER1 vs. LGMT DICER1	-0.308259		PIS DICER1 vs. SARC DICER1	-0.208151
SARC DICER1 vs. LGMT DICER1	-0.235026		PIS DICER1 vs. LGMT DICER1	-0.30823		PIS DICER1 vs. SARC DICER1	-0.208046
SARC DICER1 vs. LGMT DICER1	-0.235007		PIS DICER1 vs. LGMT DICER1	-0.308137		PIS DICER1 vs. SARC DICER1	-0.20798
SARC DICER1 vs. LGMT DICER1	-0.235		PIS DICER1 vs. LGMT DICER1	-0.308097		PIS DICER1 vs. SARC DICER1	-0.207929
SARC DICER1 vs. LGMT DICER1	-0.234987		PIS DICER1 vs. LGMT DICER1	-0.308029		PIS DICER1 vs. SARC DICER1	-0.207909
SARC DICER1 vs. LGMT DICER1	-0.234986		PIS DICER1 vs. LGMT DICER1	-0.307861		PIS DICER1 vs. SARC DICER1	-0.207899
SARC DICER1 vs. LGMT DICER1	-0.234952		PIS DICER1 vs. LGMT DICER1	-0.307839		PIS DICER1 vs. SARC DICER1	-0.207808
SARC DICER1 vs. LGMT DICER1	-0.234918		PIS DICER1 vs. LGMT DICER1	-0.307838		PIS DICER1 vs. SARC DICER1	-0.207797
SARC DICER1 vs. LGMT DICER1	-0.234891		PIS DICER1 vs. LGMT DICER1	-0.307788		PIS DICER1 vs. SARC DICER1	-0.207731
SARC DICER1 vs. LGMT DICER1	-0.234863		PIS DICER1 vs. LGMT DICER1	-0.30778		PIS DICER1 vs. SARC DICER1	-0.207722
SARC DICER1 vs. LGMT DICER1	-0.234852		PIS DICER1 vs. LGMT DICER1	-0.30777		PIS DICER1 vs. SARC DICER1	-0.207706
SARC DICER1 vs. LGMT DICER1	-0.234851		PIS DICER1 vs. LGMT DICER1	-0.307768		PIS DICER1 vs. SARC DICER1	-0.207663
SARC DICER1 vs. LGMT DICER1	-0.234815		PIS DICER1 vs. LGMT DICER1	-0.307764		PIS DICER1 vs. SARC DICER1	-0.207632
SARC DICER1 vs. LGMT DICER1	-0.234754		PIS DICER1 vs. LGMT DICER1	-0.307755		PIS DICER1 vs. SARC DICER1	-0.20759
SARC DICER1 vs. LGMT DICER1	-0.23475		PIS DICER1 vs. LGMT DICER1	-0.307738		PIS DICER1 vs. SARC DICER1	-0.207557
SARC DICER1 vs. LGMT DICER1	-0.234741		PIS DICER1 vs. LGMT DICER1	-0.3077		PIS DICER1 vs. SARC DICER1	-0.20754
SARC DICER1 vs. LGMT DICER1	-0.234721		PIS DICER1 vs. LGMT DICER1	-0.307579		PIS DICER1 vs. SARC DICER1	-0.207492
SARC DICER1 vs. LGMT DICER1	-0.234638		PIS DICER1 vs. LGMT DICER1	-0.307479		PIS DICER1 vs. SARC DICER1	-0.207474
SARC DICER1 vs. LGMT DICER1	-0.234549		PIS DICER1 vs. LGMT DICER1	-0.30731		PIS DICER1 vs. SARC DICER1	-0.20739
SARC DICER1 vs. LGMT DICER1	-0.234515		PIS DICER1 vs. LGMT DICER1	-0.307293		PIS DICER1 vs. SARC DICER1	-0.207363
SARC DICER1 vs. LGMT DICER1	-0.234512		PIS DICER1 vs. LGMT DICER1	-0.307272		PIS DICER1 vs. SARC DICER1	-0.207264
SARC DICER1 vs. LGMT DICER1	-0.23449		PIS DICER1 vs. LGMT DICER1	-0.307193		PIS DICER1 vs. SARC DICER1	-0.207178
SARC DICER1 vs. LGMT DICER1	-0.234476		PIS DICER1 vs. LGMT DICER1	-0.306996		PIS DICER1 vs. SARC DICER1	-0.207138
SARC DICER1 vs. LGMT DICER1	-0.234356		PIS DICER1 vs. LGMT DICER1	-0.306952		PIS DICER1 vs. SARC DICER1	-0.207096
SARC DICER1 vs. LGMT DICER1	-0.234308		PIS DICER1 vs. LGMT DICER1	-0.30693		PIS DICER1 vs. SARC DICER1	-0.207068
SARC DICER1 vs. LGMT DICER1	-0.234307		PIS DICER1 vs. LGMT DICER1	-0.306921		PIS DICER1 vs. SARC DICER1	-0.207054
SARC DICER1 vs. LGMT DICER1	-0.234302		PIS DICER1 vs. LGMT DICER1	-0.306909		PIS DICER1 vs. SARC DICER1	-0.206996
SARC DICER1 vs. LGMT DICER1	-0.234257		PIS DICER1 vs. LGMT DICER1	-0.306878		PIS DICER1 vs. SARC DICER1	-0.206968
SARC DICER1 vs. LGMT DICER1	-0.234251		PIS DICER1 vs. LGMT DICER1	-0.306865		PIS DICER1 vs. SARC DICER1	-0.206874
SARC DICER1 vs. LGMT DICER1	-0.234113		PIS DICER1 vs. LGMT DICER1	-0.306858		PIS DICER1 vs. SARC DICER1	-0.206832
SARC DICER1 vs. LGMT DICER1	-0.234105		PIS DICER1 vs. LGMT DICER1	-0.306841		PIS DICER1 vs. SARC DICER1	-0.206817
SARC DICER1 vs. LGMT DICER1	-0.234022		PIS DICER1 vs. LGMT DICER1	-0.30683		PIS DICER1 vs. SARC DICER1	-0.20681
SARC DICER1 vs. LGMT DICER1	-0.233954		PIS DICER1 vs. LGMT DICER1	-0.306793		PIS DICER1 vs. SARC DICER1	-0.206768
SARC DICER1 vs. LGMT DICER1	-0.233922		PIS DICER1 vs. LGMT DICER1	-0.306791		PIS DICER1 vs. SARC DICER1	-0.206733
SARC DICER1 vs. LGMT DICER1	-0.233901		PIS DICER1 vs. LGMT DICER1	-0.306754		PIS DICER1 vs. SARC DICER1	-0.206715
SARC DICER1 vs. LGMT DICER1	-0.233877		PIS DICER1 vs. LGMT DICER1	-0.306743		PIS DICER1 vs. SARC DICER1	-0.206666
SARC DICER1 vs. LGMT DICER1	-0.233808		PIS DICER1 vs. LGMT DICER1	-0.306737		PIS DICER1 vs. SARC DICER1	-0.206666
SARC DICER1 vs. LGMT DICER1	-0.233784		PIS DICER1 vs. LGMT DICER1	-0.306714		PIS DICER1 vs. SARC DICER1	-0.206622
SARC DICER1 vs. LGMT DICER1	-0.233772		PIS DICER1 vs. LGMT DICER1	-0.306695		PIS DICER1 vs. SARC DICER1	-0.206608
SARC DICER1 vs. LGMT DICER1	-0.233754		PIS DICER1 vs. LGMT DICER1	-0.306638		PIS DICER1 vs. SARC DICER1	-0.206585
SARC DICER1 vs. LGMT DICER1	-0.233747		PIS DICER1 vs. LGMT DICER1	-0.306624		PIS DICER1 vs. SARC DICER1	-0.206409
SARC DICER1 vs. LGMT DICER1	-0.233735		PIS DICER1 vs. LGMT DICER1	-0.306528		PIS DICER1 vs. SARC DICER1	-0.206407
SARC DICER1 vs. LGMT DICER1	-0.233665		PIS DICER1 vs. LGMT DICER1	-0.306472		PIS DICER1 vs. SARC DICER1	-0.206404
SARC DICER1 vs. LGMT DICER1	-0.233662		PIS DICER1 vs. LGMT DICER1	-0.306392		PIS DICER1 vs. SARC DICER1	-0.206385
SARC DICER1 vs. LGMT DICER1	-0.233551		PIS DICER1 vs. LGMT DICER1	-0.306388		PIS DICER1 vs. SARC DICER1	-0.206383
SARC DICER1 vs. LGMT DICER1	-0.233545		PIS DICER1 vs. LGMT DICER1	-0.306328		PIS DICER1 vs. SARC DICER1	-0.206333
SARC DICER1 vs. LGMT DICER1	-0.233507		PIS DICER1 vs. LGMT DICER1	-0.306293		PIS DICER1 vs. SARC DICER1	-0.206326
SARC DICER1 vs. LGMT DICER1	-0.233442		PIS DICER1 vs. LGMT DICER1	-0.306213		PIS DICER1 vs. SARC DICER1	-0.206294
SARC DICER1 vs. LGMT DICER1	-0.233371		PIS DICER1 vs. LGMT DICER1	-0.30616		PIS DICER1 vs. SARC DICER1	-0.206288
SARC DICER1 vs. LGMT DICER1	-0.233367		PIS DICER1 vs. LGMT DICER1	-0.306127		PIS DICER1 vs. SARC DICER1	-0.206279
SARC DICER1 vs. LGMT DICER1	-0.233281		PIS DICER1 vs. LGMT DICER1	-0.306049		PIS DICER1 vs. SARC DICER1	-0.20626
SARC DICER1 vs. LGMT DICER1	-0.233274		PIS DICER1 vs. LGMT DICER1	-0.306026		PIS DICER1 vs. SARC DICER1	-0.206098
SARC DICER1 vs. LGMT DICER1	-0.233183		PIS DICER1 vs. LGMT DICER1	-0.305975		PIS DICER1 vs. SARC DICER1	-0.206038
SARC DICER1 vs. LGMT DICER1	-0.233139		PIS DICER1 vs. LGMT DICER1	-0.305972		PIS DICER1 vs. SARC DICER1	-0.206037
SARC DICER1 vs. LGMT DICER1	-0.233017		PIS DICER1 vs. LGMT DICER1	-0.305917		PIS DICER1 vs. SARC DICER1	-0.205996
SARC DICER1 vs. LGMT DICER1	-0.233004		PIS DICER1 vs. LGMT DICER1	-0.305886		PIS DICER1 vs. SARC DICER1	-0.20599
SARC DICER1 vs. LGMT DICER1	-0.232994		PIS DICER1 vs. LGMT DICER1	-0.305738		PIS DICER1 vs. SARC DICER1	-0.20596
SARC DICER1 vs. LGMT DICER1	-0.232927		PIS DICER1 vs. LGMT DICER1	-0.305732		PIS DICER1 vs. SARC DICER1	-0.20595
SARC DICER1 vs. LGMT DICER1	-0.232868		PIS DICER1 vs. LGMT DICER1	-0.305662		PIS DICER1 vs. SARC DICER1	-0.20581
SARC DICER1 vs. LGMT DICER1	-0.232838		PIS DICER1 vs. LGMT DICER1	-0.305504		PIS DICER1 vs. SARC DICER1	-0.205807
SARC DICER1 vs. LGMT DICER1	-0.232816		PIS DICER1 vs. LGMT DICER1	-0.305392		PIS DICER1 vs. SARC DICER1	-0.205803
SARC DICER1 vs. LGMT DICER1	-0.23281		PIS DICER1 vs. LGMT DICER1	-0.305347		PIS DICER1 vs. SARC DICER1	-0.205719
SARC DICER1 vs. LGMT DICER1	-0.232791		PIS DICER1 vs. LGMT DICER1	-0.305322		PIS DICER1 vs. SARC DICER1	-0.205706
SARC DICER1 vs. LGMT DICER1	-0.232673		PIS DICER1 vs. LGMT DICER1	-0.305277		PIS DICER1 vs. SARC DICER1	-0.205568
SARC DICER1 vs. LGMT DICER1	-0.232613		PIS DICER1 vs. LGMT DICER1	-0.305213		PIS DICER1 vs. SARC DICER1	-0.205568
SARC DICER1 vs. LGMT DICER1	-0.232469		PIS DICER1 vs. LGMT DICER1	-0.305203		PIS DICER1 vs. SARC DICER1	-0.205565
SARC DICER1 vs. LGMT DICER1	-0.232451		PIS DICER1 vs. LGMT DICER1	-0.305176		PIS DICER1 vs. SARC DICER1	-0.205446
SARC DICER1 vs. LGMT DICER1	-0.232426		PIS DICER1 vs. LGMT DICER1	-0.305158		PIS DICER1 vs. SARC DICER1	-0.205383
SARC DICER1 vs. LGMT DICER1	-0.232367		PIS DICER1 vs. LGMT DICER1	-0.305113		PIS DICER1 vs. SARC DICER1	-0.205357
SARC DICER1 vs. LGMT DICER1	-0.232351		PIS DICER1 vs. LGMT DICER1	-0.305096		PIS DICER1 vs. SARC DICER1	-0.205208
SARC DICER1 vs. LGMT DICER1	-0.232129		PIS DICER1 vs. LGMT DICER1	-0.305083		PIS DICER1 vs. SARC DICER1	-0.205194
SARC DICER1 vs. LGMT DICER1	-0.23211		PIS DICER1 vs. LGMT DICER1	-0.305062		PIS DICER1 vs. SARC DICER1	-0.205164
SARC DICER1 vs. LGMT DICER1	-0.23208		PIS DICER1 vs. LGMT DICER1	-0.305044		PIS DICER1 vs. SARC DICER1	-0.205066
SARC DICER1 vs. LGMT DICER1	-0.232035		PIS DICER1 vs. LGMT DICER1	-0.304984		PIS DICER1 vs. SARC DICER1	-0.205005
SARC DICER1 vs. LGMT DICER1	-0.23203		PIS DICER1 vs. LGMT DICER1	-0.304981		PIS DICER1 vs. SARC DICER1	-0.204965
SARC DICER1 vs. LGMT DICER1	-0.231913		PIS DICER1 vs. LGMT DICER1	-0.304974		PIS DICER1 vs. SARC DICER1	-0.204964
SARC DICER1 vs. LGMT DICER1	-0.231855		PIS DICER1 vs. LGMT DICER1	-0.304915		PIS DICER1 vs. SARC DICER1	-0.204963
SARC DICER1 vs. LGMT DICER1	-0.23169		PIS DICER1 vs. LGMT DICER1	-0.304833		PIS DICER1 vs. SARC DICER1	-0.204941
SARC DICER1 vs. LGMT DICER1	-0.231609		PIS DICER1 vs. LGMT DICER1	-0.304777		PIS DICER1 vs. SARC DICER1	-0.204921
SARC DICER1 vs. LGMT DICER1	-0.231585		PIS DICER1 vs. LGMT DICER1	-0.304753		PIS DICER1 vs. SARC DICER1	-0.204898
SARC DICER1 vs. LGMT DICER1	-0.231579		PIS DICER1 vs. LGMT DICER1	-0.304711		PIS DICER1 vs. SARC DICER1	-0.204849
SARC DICER1 vs. LGMT DICER1	-0.231466		PIS DICER1 vs. LGMT DICER1	-0.304562		PIS DICER1 vs. SARC DICER1	-0.204808
SARC DICER1 vs. LGMT DICER1	-0.231352		PIS DICER1 vs. LGMT DICER1	-0.304433		PIS DICER1 vs. SARC DICER1	-0.204789
SARC DICER1 vs. LGMT DICER1	-0.231276		PIS DICER1 vs. LGMT DICER1	-0.304421		PIS DICER1 vs. SARC DICER1	-0.204701
SARC DICER1 vs. LGMT DICER1	-0.23122		PIS DICER1 vs. LGMT DICER1	-0.304362		PIS DICER1 vs. SARC DICER1	-0.204698
SARC DICER1 vs. LGMT DICER1	-0.231038		PIS DICER1 vs. LGMT DICER1	-0.304361		PIS DICER1 vs. SARC DICER1	-0.204697
SARC DICER1 vs. LGMT DICER1	-0.230982		PIS DICER1 vs. LGMT DICER1	-0.304256		PIS DICER1 vs. SARC DICER1	-0.204643
SARC DICER1 vs. LGMT DICER1	-0.230947		PIS DICER1 vs. LGMT DICER1	-0.304216		PIS DICER1 vs. SARC DICER1	-0.204614
SARC DICER1 vs. LGMT DICER1	-0.230909		PIS DICER1 vs. LGMT DICER1	-0.304187		PIS DICER1 vs. SARC DICER1	-0.204558
SARC DICER1 vs. LGMT DICER1	-0.230853		PIS DICER1 vs. LGMT DICER1	-0.3041		PIS DICER1 vs. SARC DICER1	-0.204487
SARC DICER1 vs. LGMT DICER1	-0.230849		PIS DICER1 vs. LGMT DICER1	-0.304089		PIS DICER1 vs. SARC DICER1	-0.20447
SARC DICER1 vs. LGMT DICER1	-0.23084		PIS DICER1 vs. LGMT DICER1	-0.304067		PIS DICER1 vs. SARC DICER1	-0.20447
SARC DICER1 vs. LGMT DICER1	-0.230832		PIS DICER1 vs. LGMT DICER1	-0.30403		PIS DICER1 vs. SARC DICER1	-0.204465
SARC DICER1 vs. LGMT DICER1	-0.230831		PIS DICER1 vs. LGMT DICER1	-0.303973		PIS DICER1 vs. SARC DICER1	-0.204385
SARC DICER1 vs. LGMT DICER1	-0.230823		PIS DICER1 vs. LGMT DICER1	-0.30389		PIS DICER1 vs. SARC DICER1	-0.204362
SARC DICER1 vs. LGMT DICER1	-0.230811		PIS DICER1 vs. LGMT DICER1	-0.303849		PIS DICER1 vs. SARC DICER1	-0.204358
SARC DICER1 vs. LGMT DICER1	-0.230774		PIS DICER1 vs. LGMT DICER1	-0.303819		PIS DICER1 vs. SARC DICER1	-0.204351
SARC DICER1 vs. LGMT DICER1	-0.230732		PIS DICER1 vs. LGMT DICER1	-0.303783		PIS DICER1 vs. SARC DICER1	-0.204314
SARC DICER1 vs. LGMT DICER1	-0.230731		PIS DICER1 vs. LGMT DICER1	-0.303777		PIS DICER1 vs. SARC DICER1	-0.204308
SARC DICER1 vs. LGMT DICER1	-0.230705		PIS DICER1 vs. LGMT DICER1	-0.303755		PIS DICER1 vs. SARC DICER1	-0.204302
SARC DICER1 vs. LGMT DICER1	-0.230703		PIS DICER1 vs. LGMT DICER1	-0.303726		PIS DICER1 vs. SARC DICER1	-0.204295
SARC DICER1 vs. LGMT DICER1	-0.230617		PIS DICER1 vs. LGMT DICER1	-0.303682		PIS DICER1 vs. SARC DICER1	-0.204279
SARC DICER1 vs. LGMT DICER1	-0.230566		PIS DICER1 vs. LGMT DICER1	-0.303675		PIS DICER1 vs. SARC DICER1	-0.20427
SARC DICER1 vs. LGMT DICER1	-0.230335		PIS DICER1 vs. LGMT DICER1	-0.303599		PIS DICER1 vs. SARC DICER1	-0.204201
SARC DICER1 vs. LGMT DICER1	-0.230319		PIS DICER1 vs. LGMT DICER1	-0.30354		PIS DICER1 vs. SARC DICER1	-0.204121
SARC DICER1 vs. LGMT DICER1	-0.230314		PIS DICER1 vs. LGMT DICER1	-0.303505		PIS DICER1 vs. SARC DICER1	-0.20412
SARC DICER1 vs. LGMT DICER1	-0.230313		PIS DICER1 vs. LGMT DICER1	-0.303468		PIS DICER1 vs. SARC DICER1	-0.204117
SARC DICER1 vs. LGMT DICER1	-0.230284		PIS DICER1 vs. LGMT DICER1	-0.30338		PIS DICER1 vs. SARC DICER1	-0.204084
SARC DICER1 vs. LGMT DICER1	-0.230274		PIS DICER1 vs. LGMT DICER1	-0.303367		PIS DICER1 vs. SARC DICER1	-0.204037
SARC DICER1 vs. LGMT DICER1	-0.230163		PIS DICER1 vs. LGMT DICER1	-0.303342		PIS DICER1 vs. SARC DICER1	-0.204032
SARC DICER1 vs. LGMT DICER1	-0.230161		PIS DICER1 vs. LGMT DICER1	-0.303313		PIS DICER1 vs. SARC DICER1	-0.204019
SARC DICER1 vs. LGMT DICER1	-0.230157		PIS DICER1 vs. LGMT DICER1	-0.303234		PIS DICER1 vs. SARC DICER1	-0.204014
SARC DICER1 vs. LGMT DICER1	-0.230124		PIS DICER1 vs. LGMT DICER1	-0.303228		PIS DICER1 vs. SARC DICER1	-0.203969
SARC DICER1 vs. LGMT DICER1	-0.230051		PIS DICER1 vs. LGMT DICER1	-0.303218		PIS DICER1 vs. SARC DICER1	-0.203954
SARC DICER1 vs. LGMT DICER1	-0.230027		PIS DICER1 vs. LGMT DICER1	-0.30321		PIS DICER1 vs. SARC DICER1	-0.203952
SARC DICER1 vs. LGMT DICER1	-0.22987		PIS DICER1 vs. LGMT DICER1	-0.303198		PIS DICER1 vs. SARC DICER1	-0.203952
SARC DICER1 vs. LGMT DICER1	-0.229853		PIS DICER1 vs. LGMT DICER1	-0.303197		PIS DICER1 vs. SARC DICER1	-0.203949
SARC DICER1 vs. LGMT DICER1	-0.229836		PIS DICER1 vs. LGMT DICER1	-0.303189		PIS DICER1 vs. SARC DICER1	-0.203919
SARC DICER1 vs. LGMT DICER1	-0.229794		PIS DICER1 vs. LGMT DICER1	-0.303169		PIS DICER1 vs. SARC DICER1	-0.203899
SARC DICER1 vs. LGMT DICER1	-0.229775		PIS DICER1 vs. LGMT DICER1	-0.30316		PIS DICER1 vs. SARC DICER1	-0.203892
SARC DICER1 vs. LGMT DICER1	-0.229748		PIS DICER1 vs. LGMT DICER1	-0.303107		PIS DICER1 vs. SARC DICER1	-0.203865
SARC DICER1 vs. LGMT DICER1	-0.229747		PIS DICER1 vs. LGMT DICER1	-0.30306		PIS DICER1 vs. SARC DICER1	-0.203856
SARC DICER1 vs. LGMT DICER1	-0.229697		PIS DICER1 vs. LGMT DICER1	-0.303044		PIS DICER1 vs. SARC DICER1	-0.203856
SARC DICER1 vs. LGMT DICER1	-0.229696		PIS DICER1 vs. LGMT DICER1	-0.303008		PIS DICER1 vs. SARC DICER1	-0.203844
SARC DICER1 vs. LGMT DICER1	-0.229666		PIS DICER1 vs. LGMT DICER1	-0.302985		PIS DICER1 vs. SARC DICER1	-0.203838
SARC DICER1 vs. LGMT DICER1	-0.229617		PIS DICER1 vs. LGMT DICER1	-0.30295		PIS DICER1 vs. SARC DICER1	-0.203833
SARC DICER1 vs. LGMT DICER1	-0.229541		PIS DICER1 vs. LGMT DICER1	-0.302878		PIS DICER1 vs. SARC DICER1	-0.203826
SARC DICER1 vs. LGMT DICER1	-0.229516		PIS DICER1 vs. LGMT DICER1	-0.302853		PIS DICER1 vs. SARC DICER1	-0.203793
SARC DICER1 vs. LGMT DICER1	-0.229501		PIS DICER1 vs. LGMT DICER1	-0.302617		PIS DICER1 vs. SARC DICER1	-0.203782
SARC DICER1 vs. LGMT DICER1	-0.229418		PIS DICER1 vs. LGMT DICER1	-0.302541		PIS DICER1 vs. SARC DICER1	-0.203697
SARC DICER1 vs. LGMT DICER1	-0.229391		PIS DICER1 vs. LGMT DICER1	-0.30251		PIS DICER1 vs. SARC DICER1	-0.203667
SARC DICER1 vs. LGMT DICER1	-0.229365		PIS DICER1 vs. LGMT DICER1	-0.302443		PIS DICER1 vs. SARC DICER1	-0.203627
SARC DICER1 vs. LGMT DICER1	-0.229343		PIS DICER1 vs. LGMT DICER1	-0.30243		PIS DICER1 vs. SARC DICER1	-0.20361
SARC DICER1 vs. LGMT DICER1	-0.229319		PIS DICER1 vs. LGMT DICER1	-0.302427		PIS DICER1 vs. SARC DICER1	-0.203604
SARC DICER1 vs. LGMT DICER1	-0.229282		PIS DICER1 vs. LGMT DICER1	-0.302364		PIS DICER1 vs. SARC DICER1	-0.203524
SARC DICER1 vs. LGMT DICER1	-0.229252		PIS DICER1 vs. LGMT DICER1	-0.302326		PIS DICER1 vs. SARC DICER1	-0.203511
SARC DICER1 vs. LGMT DICER1	-0.229233		PIS DICER1 vs. LGMT DICER1	-0.302325		PIS DICER1 vs. SARC DICER1	-0.20348
SARC DICER1 vs. LGMT DICER1	-0.229192		PIS DICER1 vs. LGMT DICER1	-0.302314		PIS DICER1 vs. SARC DICER1	-0.20344
SARC DICER1 vs. LGMT DICER1	-0.229169		PIS DICER1 vs. LGMT DICER1	-0.302312		PIS DICER1 vs. SARC DICER1	-0.203436
SARC DICER1 vs. LGMT DICER1	-0.229071		PIS DICER1 vs. LGMT DICER1	-0.302312		PIS DICER1 vs. SARC DICER1	-0.203312
SARC DICER1 vs. LGMT DICER1	-0.229055		PIS DICER1 vs. LGMT DICER1	-0.302267		PIS DICER1 vs. SARC DICER1	-0.203307
SARC DICER1 vs. LGMT DICER1	-0.229002		PIS DICER1 vs. LGMT DICER1	-0.302217		PIS DICER1 vs. SARC DICER1	-0.203279
SARC DICER1 vs. LGMT DICER1	-0.228995		PIS DICER1 vs. LGMT DICER1	-0.302211		PIS DICER1 vs. SARC DICER1	-0.203262
SARC DICER1 vs. LGMT DICER1	-0.228978		PIS DICER1 vs. LGMT DICER1	-0.302144		PIS DICER1 vs. SARC DICER1	-0.203245
SARC DICER1 vs. LGMT DICER1	-0.228921		PIS DICER1 vs. LGMT DICER1	-0.302125		PIS DICER1 vs. SARC DICER1	-0.20324
SARC DICER1 vs. LGMT DICER1	-0.228906		PIS DICER1 vs. LGMT DICER1	-0.30212		PIS DICER1 vs. SARC DICER1	-0.203218
SARC DICER1 vs. LGMT DICER1	-0.228867		PIS DICER1 vs. LGMT DICER1	-0.302098		PIS DICER1 vs. SARC DICER1	-0.20317
SARC DICER1 vs. LGMT DICER1	-0.228688		PIS DICER1 vs. LGMT DICER1	-0.302002		PIS DICER1 vs. SARC DICER1	-0.203138
SARC DICER1 vs. LGMT DICER1	-0.228596		PIS DICER1 vs. LGMT DICER1	-0.30199		PIS DICER1 vs. SARC DICER1	-0.203129
SARC DICER1 vs. LGMT DICER1	-0.228496		PIS DICER1 vs. LGMT DICER1	-0.301946		PIS DICER1 vs. SARC DICER1	-0.203019
SARC DICER1 vs. LGMT DICER1	-0.228431		PIS DICER1 vs. LGMT DICER1	-0.301924		PIS DICER1 vs. SARC DICER1	-0.20301
SARC DICER1 vs. LGMT DICER1	-0.228295		PIS DICER1 vs. LGMT DICER1	-0.301912		PIS DICER1 vs. SARC DICER1	-0.202989
SARC DICER1 vs. LGMT DICER1	-0.228218		PIS DICER1 vs. LGMT DICER1	-0.301907		PIS DICER1 vs. SARC DICER1	-0.202965
SARC DICER1 vs. LGMT DICER1	-0.228171		PIS DICER1 vs. LGMT DICER1	-0.301899		PIS DICER1 vs. SARC DICER1	-0.20292
SARC DICER1 vs. LGMT DICER1	-0.228147		PIS DICER1 vs. LGMT DICER1	-0.301881		PIS DICER1 vs. SARC DICER1	-0.202833
SARC DICER1 vs. LGMT DICER1	-0.228092		PIS DICER1 vs. LGMT DICER1	-0.30181		PIS DICER1 vs. SARC DICER1	-0.202796
SARC DICER1 vs. LGMT DICER1	-0.228019		PIS DICER1 vs. LGMT DICER1	-0.301797		PIS DICER1 vs. SARC DICER1	-0.202785
SARC DICER1 vs. LGMT DICER1	-0.227957		PIS DICER1 vs. LGMT DICER1	-0.301788		PIS DICER1 vs. SARC DICER1	-0.202739
SARC DICER1 vs. LGMT DICER1	-0.227852		PIS DICER1 vs. LGMT DICER1	-0.301757		PIS DICER1 vs. SARC DICER1	-0.202733
SARC DICER1 vs. LGMT DICER1	-0.22781		PIS DICER1 vs. LGMT DICER1	-0.30173		PIS DICER1 vs. SARC DICER1	-0.202733
SARC DICER1 vs. LGMT DICER1	-0.227722		PIS DICER1 vs. LGMT DICER1	-0.301708		PIS DICER1 vs. SARC DICER1	-0.202731
SARC DICER1 vs. LGMT DICER1	-0.227715		PIS DICER1 vs. LGMT DICER1	-0.301704		PIS DICER1 vs. SARC DICER1	-0.202656
SARC DICER1 vs. LGMT DICER1	-0.227694		PIS DICER1 vs. LGMT DICER1	-0.301603		PIS DICER1 vs. SARC DICER1	-0.202632
SARC DICER1 vs. LGMT DICER1	-0.227624		PIS DICER1 vs. LGMT DICER1	-0.301545		PIS DICER1 vs. SARC DICER1	-0.202622
SARC DICER1 vs. LGMT DICER1	-0.227568		PIS DICER1 vs. LGMT DICER1	-0.301509		PIS DICER1 vs. SARC DICER1	-0.202604
SARC DICER1 vs. LGMT DICER1	-0.227568		PIS DICER1 vs. LGMT DICER1	-0.301507		PIS DICER1 vs. SARC DICER1	-0.202523
SARC DICER1 vs. LGMT DICER1	-0.227551		PIS DICER1 vs. LGMT DICER1	-0.30149		PIS DICER1 vs. SARC DICER1	-0.202483
SARC DICER1 vs. LGMT DICER1	-0.22752		PIS DICER1 vs. LGMT DICER1	-0.301446		PIS DICER1 vs. SARC DICER1	-0.202431
SARC DICER1 vs. LGMT DICER1	-0.227477		PIS DICER1 vs. LGMT DICER1	-0.301431		PIS DICER1 vs. SARC DICER1	-0.20237
SARC DICER1 vs. LGMT DICER1	-0.227459		PIS DICER1 vs. LGMT DICER1	-0.301421		PIS DICER1 vs. SARC DICER1	-0.20235
SARC DICER1 vs. LGMT DICER1	-0.227457		PIS DICER1 vs. LGMT DICER1	-0.301417		PIS DICER1 vs. SARC DICER1	-0.202347
SARC DICER1 vs. LGMT DICER1	-0.227452		PIS DICER1 vs. LGMT DICER1	-0.301355		PIS DICER1 vs. SARC DICER1	-0.202327
SARC DICER1 vs. LGMT DICER1	-0.227092		PIS DICER1 vs. LGMT DICER1	-0.301292		PIS DICER1 vs. SARC DICER1	-0.202303
SARC DICER1 vs. LGMT DICER1	-0.227013		PIS DICER1 vs. LGMT DICER1	-0.301206		PIS DICER1 vs. SARC DICER1	-0.202292
SARC DICER1 vs. LGMT DICER1	-0.22695		PIS DICER1 vs. LGMT DICER1	-0.300985		PIS DICER1 vs. SARC DICER1	-0.202259
SARC DICER1 vs. LGMT DICER1	-0.22692		PIS DICER1 vs. LGMT DICER1	-0.300974		PIS DICER1 vs. SARC DICER1	-0.202241
SARC DICER1 vs. LGMT DICER1	-0.226898		PIS DICER1 vs. LGMT DICER1	-0.300969		PIS DICER1 vs. SARC DICER1	-0.202228
SARC DICER1 vs. LGMT DICER1	-0.226881		PIS DICER1 vs. LGMT DICER1	-0.300888		PIS DICER1 vs. SARC DICER1	-0.20206
SARC DICER1 vs. LGMT DICER1	-0.226852		PIS DICER1 vs. LGMT DICER1	-0.300865		PIS DICER1 vs. SARC DICER1	-0.201998
SARC DICER1 vs. LGMT DICER1	-0.226842		PIS DICER1 vs. LGMT DICER1	-0.300845		PIS DICER1 vs. SARC DICER1	-0.201998
SARC DICER1 vs. LGMT DICER1	-0.226784		PIS DICER1 vs. LGMT DICER1	-0.30079		PIS DICER1 vs. SARC DICER1	-0.201932
SARC DICER1 vs. LGMT DICER1	-0.226759		PIS DICER1 vs. LGMT DICER1	-0.300788		PIS DICER1 vs. SARC DICER1	-0.201923
SARC DICER1 vs. LGMT DICER1	-0.226734		PIS DICER1 vs. LGMT DICER1	-0.300619		PIS DICER1 vs. SARC DICER1	-0.201891
SARC DICER1 vs. LGMT DICER1	-0.226722		PIS DICER1 vs. LGMT DICER1	-0.300593		PIS DICER1 vs. SARC DICER1	-0.201889
SARC DICER1 vs. LGMT DICER1	-0.226714		PIS DICER1 vs. LGMT DICER1	-0.300585		PIS DICER1 vs. SARC DICER1	-0.201849
SARC DICER1 vs. LGMT DICER1	-0.2267		PIS DICER1 vs. LGMT DICER1	-0.300519		PIS DICER1 vs. SARC DICER1	-0.201822
SARC DICER1 vs. LGMT DICER1	-0.226699		PIS DICER1 vs. LGMT DICER1	-0.300434		PIS DICER1 vs. SARC DICER1	-0.201763
SARC DICER1 vs. LGMT DICER1	-0.226531		PIS DICER1 vs. LGMT DICER1	-0.300271		PIS DICER1 vs. SARC DICER1	-0.201749
SARC DICER1 vs. LGMT DICER1	-0.226516		PIS DICER1 vs. LGMT DICER1	-0.300247		PIS DICER1 vs. SARC DICER1	-0.201701
SARC DICER1 vs. LGMT DICER1	-0.226494		PIS DICER1 vs. LGMT DICER1	-0.300218		PIS DICER1 vs. SARC DICER1	-0.201544
SARC DICER1 vs. LGMT DICER1	-0.226487		PIS DICER1 vs. LGMT DICER1	-0.300171		PIS DICER1 vs. SARC DICER1	-0.201512
SARC DICER1 vs. LGMT DICER1	-0.226372		PIS DICER1 vs. LGMT DICER1	-0.300157		PIS DICER1 vs. SARC DICER1	-0.201473
SARC DICER1 vs. LGMT DICER1	-0.226363		PIS DICER1 vs. LGMT DICER1	-0.300145		PIS DICER1 vs. SARC DICER1	-0.201468
SARC DICER1 vs. LGMT DICER1	-0.226327		PIS DICER1 vs. LGMT DICER1	-0.30014		PIS DICER1 vs. SARC DICER1	-0.201434
SARC DICER1 vs. LGMT DICER1	-0.226318		PIS DICER1 vs. LGMT DICER1	-0.300128		PIS DICER1 vs. SARC DICER1	-0.201404
SARC DICER1 vs. LGMT DICER1	-0.226305		PIS DICER1 vs. LGMT DICER1	-0.300112		PIS DICER1 vs. SARC DICER1	-0.201352
SARC DICER1 vs. LGMT DICER1	-0.226248		PIS DICER1 vs. LGMT DICER1	-0.300084		PIS DICER1 vs. SARC DICER1	-0.201238
SARC DICER1 vs. LGMT DICER1	-0.22622		PIS DICER1 vs. LGMT DICER1	-0.300056		PIS DICER1 vs. SARC DICER1	-0.201195
SARC DICER1 vs. LGMT DICER1	-0.226154		PIS DICER1 vs. LGMT DICER1	-0.300038		PIS DICER1 vs. SARC DICER1	-0.201185
SARC DICER1 vs. LGMT DICER1	-0.226153		PIS DICER1 vs. LGMT DICER1	-0.300016		PIS DICER1 vs. SARC DICER1	-0.201046
SARC DICER1 vs. LGMT DICER1	-0.2261		PIS DICER1 vs. LGMT DICER1	-0.299979		PIS DICER1 vs. SARC DICER1	-0.201036
SARC DICER1 vs. LGMT DICER1	-0.226083		PIS DICER1 vs. LGMT DICER1	-0.29997		PIS DICER1 vs. SARC DICER1	-0.201022
SARC DICER1 vs. LGMT DICER1	-0.226043		PIS DICER1 vs. LGMT DICER1	-0.299944		PIS DICER1 vs. SARC DICER1	-0.201005
SARC DICER1 vs. LGMT DICER1	-0.22604		PIS DICER1 vs. LGMT DICER1	-0.299873		PIS DICER1 vs. SARC DICER1	-0.201001
SARC DICER1 vs. LGMT DICER1	-0.225962		PIS DICER1 vs. LGMT DICER1	-0.299856		PIS DICER1 vs. SARC DICER1	-0.200986
SARC DICER1 vs. LGMT DICER1	-0.225956		PIS DICER1 vs. LGMT DICER1	-0.299668		PIS DICER1 vs. SARC DICER1	-0.200903
SARC DICER1 vs. LGMT DICER1	-0.225943		PIS DICER1 vs. LGMT DICER1	-0.299645		PIS DICER1 vs. SARC DICER1	-0.200883
SARC DICER1 vs. LGMT DICER1	-0.22593		PIS DICER1 vs. LGMT DICER1	-0.29963		PIS DICER1 vs. SARC DICER1	-0.200827
SARC DICER1 vs. LGMT DICER1	-0.225916		PIS DICER1 vs. LGMT DICER1	-0.299584		PIS DICER1 vs. SARC DICER1	-0.200777
SARC DICER1 vs. LGMT DICER1	-0.225908		PIS DICER1 vs. LGMT DICER1	-0.299556		PIS DICER1 vs. SARC DICER1	-0.200776
SARC DICER1 vs. LGMT DICER1	-0.225898		PIS DICER1 vs. LGMT DICER1	-0.29944		PIS DICER1 vs. SARC DICER1	-0.200731
[truncated: 358,535+ more rows]

## Sheet: Figure 4d
delta	CpG site
-0.710694	island
-0.677935	island
-0.647365	island
-0.612338	island
-0.608747	island
-0.607432	island
-0.607315	island
-0.603897	island
-0.589466	island
-0.587216	island
-0.574069	island
-0.573673	island
-0.570669	island
-0.570069	island
-0.565131	island
-0.563995	island
-0.560749	island
-0.557395	island
-0.555964	island
-0.555265	island
-0.554249	island
-0.551529	island
-0.550922	island
-0.550486	island
-0.549941	island
-0.549404	island
-0.543341	island
-0.542251	island
-0.541783	island
-0.540657	island
-0.539241	island
-0.538409	island
-0.537814	island
-0.537111	island
-0.53648	island
-0.534861	island
-0.53427	island
-0.532875	island
-0.532546	island
-0.53179	island
-0.531749	island
-0.529815	island
-0.529664	island
-0.529546	island
-0.528832	island
-0.528306	island
-0.524692	island
-0.523406	island
-0.52301	island
-0.522621	island
-0.522226	island
-0.521573	island
-0.518502	island
-0.517018	island
-0.515746	island
-0.514377	island
-0.514356	island
-0.514262	island
-0.513004	island
-0.512024	island
-0.511695	island
-0.511289	island
-0.510876	island
-0.510111	island
-0.509519	island
-0.507048	island
-0.506993	island
-0.506332	island
-0.506119	island
-0.504025	island
-0.503951	island
-0.503904	island
-0.503673	island
-0.503468	island
-0.500866	island
-0.500314	island
-0.500311	island
-0.499726	island
-0.499678	island
-0.499295	island
-0.499104	island
-0.499066	island
-0.498733	island
-0.498509	island
-0.497393	island
-0.496967	island
-0.495567	island
-0.494999	island
-0.494633	island
-0.494106	island
-0.493151	island
-0.492813	island
-0.492809	island
-0.492626	island
-0.492454	island
-0.492399	island
-0.49232	island
-0.492118	island
-0.491301	island
-0.490363	island
-0.49022	island
-0.490146	island
-0.489815	island
-0.489784	island
-0.489697	island
-0.48969	island
-0.488873	island
-0.488756	island
-0.488687	island
-0.48835	island
-0.487538	island
-0.486361	island
-0.48562	island
-0.485611	island
-0.485279	island
-0.48525	island
-0.484886	island
-0.484163	island
-0.48353	island
-0.482961	island
-0.482151	island
-0.481662	island
-0.481317	island
-0.481067	island
-0.480971	island
-0.479712	island
-0.479371	island
-0.479158	island
-0.47881	island
-0.478664	island
-0.478271	island
-0.477894	island
-0.477466	island
-0.477208	island
-0.476984	island
-0.476883	island
-0.476788	island
-0.476516	island
-0.476032	island
-0.475533	island
-0.474713	island
-0.473987	island
-0.473921	island
-0.47381	island
-0.473528	island
-0.473266	island
-0.472811	island
-0.472211	island
-0.472154	island
-0.471722	island
-0.470136	island
-0.469014	island
-0.468373	island
-0.468123	island
-0.467792	island
-0.467236	island
-0.466889	island
-0.466243	island
-0.466017	island
-0.465819	island
-0.465652	island
-0.464738	island
-0.463779	island
-0.463566	island
-0.463259	island
-0.46203	island
-0.461525	island
-0.461443	island
-0.460768	island
-0.460677	island
-0.460529	island
-0.460394	island
-0.460049	island
-0.459994	island
-0.459703	island
-0.459615	island
-0.459422	island
-0.459387	island
-0.459381	island
-0.458869	island
-0.458225	island
-0.457691	island
-0.45742	island
-0.4574	island
-0.457305	island
-0.457119	island
-0.456875	island
-0.456786	island
-0.456778	island
-0.456492	island
-0.456158	island
-0.455861	island
-0.454959	island
-0.454765	island
-0.454476	island
-0.45442	island
-0.454111	island
-0.453332	island
-0.453308	island
-0.453245	island
-0.453154	island
-0.452966	island
-0.452302	island
-0.452184	island
-0.452008	island
-0.451989	island
-0.451893	island
-0.451886	island
-0.451547	island
-0.451285	island
-0.451233	island
-0.450451	island
-0.450193	island
-0.450097	island
-0.449896	island
-0.449659	island
-0.449501	island
-0.449451	island
-0.449047	island
-0.448815	island
-0.448641	island
-0.448607	island
-0.448449	island
-0.448119	island
-0.448089	island
-0.447656	island
-0.447458	island
-0.447331	island
-0.446787	island
-0.446225	island
-0.445991	island
-0.445671	island
-0.445191	island
-0.445115	island
-0.4451	island
-0.444821	island
-0.444313	island
-0.44428	island
-0.444176	island
-0.443936	island
-0.44371	island
-0.443632	island
-0.443254	island
-0.443234	island
-0.443219	island
-0.442978	island
-0.442874	island
-0.442856	island
-0.442453	island
-0.442402	island
-0.442295	island
-0.44228	island
-0.442271	island
-0.442136	island
-0.442025	island
-0.44188	island
-0.441792	island
-0.441781	island
-0.44175	island
-0.441422	island
-0.441281	island
-0.441278	island
-0.441123	island
-0.439741	island
-0.439397	island
-0.439279	island
-0.439238	island
-0.439057	island
-0.438736	island
-0.43852	island
-0.438224	island
-0.438109	island
-0.438045	island
-0.437948	island
-0.437929	island
-0.437383	island
-0.437084	island
-0.436971	island
-0.436471	island
-0.436083	island
-0.435304	island
-0.435226	island
-0.435152	island
-0.435145	island
-0.434847	island
-0.43448	island
-0.434229	island
-0.433541	island
-0.433458	island
-0.432903	island
-0.432889	island
-0.432802	island
-0.432801	island
-0.432591	island
-0.432538	island
-0.432371	island
-0.432281	island
-0.432257	island
-0.431867	island
-0.431853	island
-0.431843	island
-0.431821	island
-0.431784	island
-0.431605	island
-0.431492	island
-0.431401	island
-0.43094	island
-0.430806	island
-0.430224	island
-0.430164	island
-0.430157	island
-0.429837	island
-0.42957	island
-0.429185	island
-0.429155	island
-0.428671	island
-0.428663	island
-0.428545	island
-0.428355	island
-0.427878	island
-0.427584	island
-0.427581	island
-0.427575	island
-0.427562	island
-0.427465	island
-0.427086	island
-0.427046	island
-0.426991	island
-0.426936	island
-0.42692	island
-0.426884	island
-0.42684	island
-0.426808	island
-0.426784	island
-0.426505	island
-0.426353	island
-0.426192	island
-0.42614	island
-0.426137	island
-0.425413	island
-0.425127	island
-0.424818	island
-0.424509	island
-0.424436	island
-0.424287	island
-0.423505	island
-0.422234	island
-0.42206	island
-0.421946	island
-0.421655	island
-0.421563	island
-0.421436	island
-0.421246	island
-0.420568	island
-0.420292	island
-0.420168	island
-0.420156	island
-0.420094	island
-0.420071	island
-0.419465	island
-0.419381	island
-0.419322	island
-0.419165	island
-0.419116	island
-0.419093	island
-0.418952	island
-0.418756	island
-0.41849	island
-0.418354	island
-0.418195	island
-0.418174	island
-0.418019	island
-0.417801	island
-0.417778	island
-0.417547	island
-0.417319	island
-0.416897	island
-0.416383	island
-0.416265	island
-0.416078	island
-0.415984	island
-0.41593	island
-0.415788	island
-0.415229	island
-0.414918	island
-0.414828	island
-0.414778	island
-0.414564	island
-0.414263	island
-0.414007	island
-0.413611	island
-0.41357	island
-0.413442	island
-0.413237	island
-0.413171	island
-0.413102	island
-0.413036	island
-0.413004	island
-0.412583	island
-0.412579	island
-0.412578	island
-0.412567	island
-0.412283	island
-0.412234	island
-0.41222	island
-0.412141	island
-0.412057	island
-0.41204	island
-0.411784	island
-0.411743	island
-0.411637	island
-0.411447	island
-0.411412	island
-0.411087	island
-0.410998	island
-0.410733	island
-0.410553	island
-0.410483	island
-0.410454	island
-0.410419	island
-0.410306	island
-0.410101	island
-0.410073	island
-0.40967	island
-0.409661	island
-0.40954	island
-0.409328	island
-0.409186	island
-0.409117	island
-0.409069	island
-0.408931	island
-0.408853	island
-0.408771	island
-0.408756	island
-0.408623	island
-0.408532	island
-0.408504	island
-0.408171	island
-0.408023	island
-0.407875	island
-0.407859	island
-0.40729	island
-0.407112	island
-0.407012	island
-0.406958	island
-0.406904	island
-0.406545	island
-0.406525	island
-0.406498	island
-0.40638	island
-0.406278	island
-0.406263	island
-0.406054	island
-0.406035	island
-0.405739	island
-0.405669	island
-0.405578	island
-0.405374	island
-0.405343	island
-0.40491	island
-0.404745	island
-0.404522	island
-0.404054	island
-0.403964	island
-0.403593	island
-0.403589	island
-0.403346	island
-0.403075	island
-0.402878	island
-0.402878	island
-0.402839	island
-0.402779	island
-0.402751	island
-0.402672	island
-0.402247	island
-0.402157	island
-0.40212	island
-0.402082	island
-0.402045	island
-0.402018	island
-0.401977	island
-0.401879	island
-0.401859	island
-0.40183	island
-0.401745	island
-0.401667	island
-0.401653	island
-0.401538	island
-0.401514	island
-0.401335	island
-0.401199	island
-0.400984	island
-0.400978	island
-0.400893	island
-0.400836	island
-0.400818	island
-0.40045	island
-0.400002	island
-0.399935	island
-0.399881	island
-0.399833	island
-0.399742	island
-0.399588	island
-0.399441	island
-0.399382	island
-0.398946	island
-0.398799	island
-0.398652	island
-0.398651	island
-0.398085	island
-0.397898	island
-0.397563	island
-0.397472	island
-0.397213	island
-0.39719	island
-0.397125	island
-0.397117	island
-0.396886	island
-0.396698	island
-0.396692	island
-0.396369	island
-0.396327	island
-0.396299	island
-0.396258	island
-0.395988	island
-0.395937	island
-0.395717	island
-0.395688	island
-0.395601	island
-0.395424	island
-0.395394	island
-0.395296	island
-0.394903	island
-0.394875	island
-0.394852	island
-0.394179	island
-0.393955	island
-0.393899	island
-0.39372	island
-0.393455	island
-0.393324	island
-0.392898	island
-0.392772	island
-0.392742	island
-0.392693	island
-0.392651	island
-0.392548	island
-0.392525	island
-0.39234	island
-0.39224	island
-0.391861	island
-0.391604	island
-0.391536	island
-0.391502	island
-0.391249	island
-0.391174	island
-0.391045	island
-0.391028	island
-0.391027	island
-0.391023	island
-0.390888	island
-0.390834	island
-0.390811	island
-0.39069	island
-0.390588	island
-0.390542	island
-0.390354	island
-0.390262	island
-0.389931	island
-0.389747	island
-0.389727	island
-0.389563	island
-0.389411	island
-0.389387	island
-0.389329	island
-0.389319	island
-0.388949	island
-0.38891	island
-0.388905	island
-0.388818	island
-0.388673	island
-0.388209	island
-0.38807	island
-0.387908	island
-0.387884	island
-0.387802	island
-0.387698	island
-0.387405	island
-0.387036	island
-0.386779	island
-0.386715	island
-0.386676	island
-0.386345	island
-0.386307	island
-0.386265	island
-0.386036	island
-0.385942	island
-0.38583	island
-0.385713	island
-0.38567	island
-0.385623	island
-0.385583	island
-0.385553	island
-0.385511	island
-0.385425	island
-0.385282	island
-0.385266	island
-0.38525	island
-0.385236	island
-0.385206	island
-0.38497	island
-0.384854	island
-0.384723	island
-0.384697	island
-0.384606	island
-0.384573	island
-0.384431	island
-0.384079	island
-0.384046	island
-0.38399	island
-0.383956	island
-0.383803	island
-0.383774	island
-0.383758	island
-0.383733	island
-0.383703	island
-0.383529	island
-0.383487	island
-0.383466	island
-0.383366	island
-0.383128	island
-0.382991	island
-0.382977	island
-0.38288	island
-0.382745	island
-0.382612	island
-0.382606	island
-0.38248	island
-0.382352	island
-0.382039	island
-0.381959	island
-0.381715	island
-0.381586	island
-0.381456	island
-0.380868	island
-0.380783	island
-0.38071	island
-0.380705	island
-0.380547	island
-0.380394	island
-0.380218	island
-0.380127	island
-0.380084	island
-0.379942	island
-0.379912	island
-0.379886	island
-0.379865	island
-0.379858	island
-0.379547	island
-0.379365	island
-0.379272	island
-0.379258	island
-0.379117	island
-0.379104	island
-0.378948	island
-0.37872	island
-0.378687	island
-0.378553	island
-0.378506	island
-0.378173	island
-0.378009	island
-0.377842	island
-0.377578	island
-0.377528	island
-0.377375	island
-0.377144	island
-0.377081	island
-0.376851	island
-0.376824	island
-0.37668	island
-0.376659	island
-0.376453	island
-0.376377	island
-0.376257	island
-0.376112	island
-0.37605	island
-0.376047	island
-0.375997	island
-0.375903	island
-0.375896	island
-0.375546	island
-0.375491	island
-0.375422	island
-0.37519	island
-0.375087	island
-0.375068	island
-0.375065	island
-0.374861	island
-0.374762	island
-0.37442	island
-0.374403	island
-0.3743	island
-0.374065	island
-0.374023	island
-0.373685	island
-0.373569	island
-0.37352	island
-0.373337	island
-0.373306	island
-0.373282	island
-0.373145	island
-0.373142	island
-0.3731	island
-0.373094	island
-0.373053	island
-0.372997	island
-0.372904	island
-0.372758	island
-0.372743	island
-0.372698	island
-0.372681	island
-0.372664	island
-0.372461	island
-0.372375	island
-0.372327	island
-0.372196	island
-0.372167	island
-0.371728	island
-0.371357	island
-0.37124	island
-0.371212	island
-0.371141	island
-0.370979	island
-0.370963	island
-0.370933	island
-0.370876	island
-0.370843	island
-0.370822	island
-0.370789	island
-0.37054	island
-0.370385	island
-0.370342	island
-0.370243	island
-0.370195	island
-0.370183	island
-0.370147	island
-0.369908	island
-0.369746	island
-0.369629	island
-0.369618	island
-0.369498	island
-0.369161	island
-0.369073	island
-0.369041	island
-0.368727	island
-0.368693	island
-0.368679	island
-0.368565	island
-0.368559	island
-0.36835	island
-0.368331	island
-0.368319	island
-0.368254	island
-0.368161	island
-0.368087	island
-0.367878	island
-0.367877	island
-0.367802	island
-0.367769	island
-0.367753	island
-0.36763	island
-0.3676	island
-0.367517	island
-0.367429	island
-0.367345	island
-0.367262	island
-0.367153	island
-0.367147	island
-0.367113	island
-0.367057	island
-0.366975	island
-0.366878	island
-0.366802	island
-0.366654	island
-0.366504	island
-0.366288	island
-0.366102	island
-0.365949	island
-0.365769	island
-0.365764	island
-0.365758	island
-0.365733	island
-0.365688	island
-0.365488	island
-0.365402	island
-0.365243	island
-0.364983	island
-0.364968	island
-0.364901	island
-0.36485	island
-0.364829	island
-0.364695	island
-0.364608	island
-0.364602	island
-0.364574	island
-0.364543	island
-0.364494	island
-0.364389	island
-0.364328	island
-0.364312	island
-0.364215	island
-0.364161	island
-0.364077	island
-0.363835	island
-0.363827	island
-0.363746	island
-0.363638	island
-0.363563	island
-0.363545	island
-0.363451	island
-0.36314	island
-0.363113	island
-0.362959	island
-0.362495	island
-0.362474	island
-0.362417	island
-0.362388	island
-0.362309	island
-0.362281	island
-0.362215	island
-0.362178	island
-0.362164	island
-0.361825	island
-0.36177	island
-0.36162	island
-0.36143	island
-0.361421	island
-0.361335	island
-0.361295	island
-0.361178	island
-0.361174	island
-0.361168	island
-0.361106	island
-0.361081	island
-0.361039	island
-0.360934	island
-0.360921	island
-0.360848	island
-0.360694	island
-0.360637	island
-0.360447	island
-0.360317	island
-0.360248	island
-0.360229	island
-0.360217	island
-0.360171	island
-0.360094	island
-0.360086	island
-0.35996	island
-0.359617	island
-0.359615	island
-0.359542	island
-0.359446	island
-0.359374	island
-0.359372	island
-0.359324	island
-0.359297	island
-0.359182	island
-0.358989	island
-0.358895	island
-0.358846	island
-0.358738	island
-0.358696	island
-0.358644	island
-0.358602	island
-0.358463	island
-0.358291	island
-0.358219	island
-0.358013	island
-0.357973	island
-0.357877	island
-0.357744	island
-0.357693	island
-0.357677	island
-0.3574	island
-0.357367	island
-0.35731	island
-0.357155	island
-0.357133	island
-0.357119	island
-0.357044	island
-0.356961	island
-0.356951	island
-0.356942	island
-0.356847	island
-0.356812	island
-0.356809	island
-0.356654	island
-0.356486	island
-0.356467	island
-0.356415	island
-0.356385	island
-0.356337	island
-0.356323	island
-0.35623	island
-0.356161	island
-0.356103	island
-0.356059	island
-0.355904	island
-0.355887	island
-0.355884	island
-0.35584	island
-0.355818	island
-0.355741	island
-0.355701	island
-0.355632	island
-0.355541	island
-0.355521	island
-0.355508	island
-0.355496	island
-0.355382	island
-0.355303	island
-0.355293	island
-0.35501	island
-0.354828	island
-0.354649	island
-0.354582	island
-0.354547	island
-0.354532	island
-0.354444	island
-0.354359	island
-0.354234	island
-0.354226	island
-0.354174	island
-0.35409	island
-0.353956	island
-0.353954	island
-0.353765	island
-0.35369	island
-0.35351	island
-0.353351	island
-0.353315	island
-0.353193	island
-0.353122	island
-0.352873	island
-0.35282	island
-0.352719	island
-0.352716	island
-0.352698	island
-0.352681	island
-0.352651	island
-0.352625	island
-0.352614	island
-0.352509	island
-0.352487	island
-0.352395	island
-0.352343	island
-0.352286	island
-0.352126	island
-0.352123	island
-0.352089	island
-0.352079	island
-0.35204	island
-0.351983	island
-0.351976	island
-0.351969	island
-0.351796	island
-0.351738	island
-0.35173	island
-0.351648	island
-0.351532	island
-0.351506	island
-0.351489	island
-0.351475	island
-0.35147	island
-0.351467	island
-0.351451	island
-0.351426	island
-0.351178	island
-0.351048	island
-0.351042	island
-0.350994	island
-0.350987	island
-0.350986	island
-0.350966	island
-0.350849	island
-0.350821	island
-0.350747	island
-0.350682	island
-0.350585	island
-0.350573	island
-0.350553	island
-0.350494	island
-0.350403	island
-0.350357	island
-0.350199	island
-0.350194	island
-0.34995	island
-0.349941	island
-0.349881	island
-0.349709	island
-0.349576	island
-0.349564	island
-0.349487	island
-0.349487	island
-0.349372	island
-0.349354	island
-0.349296	island
-0.349263	island
-0.349255	island
-0.349252	island
-0.349239	island
-0.34909	island
-0.348997	island
-0.34886	island
-0.348813	island
-0.348799	island
-0.348607	island
-0.348589	island
-0.348551	island
-0.348402	island
-0.348382	island
-0.348329	island
-0.348254	island
-0.348225	island
-0.348189	island
-0.348135	island
-0.347978	island
-0.347936	island
-0.347884	island
-0.347837	island
-0.347784	island
-0.347715	island
-0.347683	island
-0.347648	island
-0.347503	island
-0.347348	island
-0.347262	island
-0.347229	island
-0.347142	island
-0.347113	island
-0.346982	island
-0.346969	island
-0.346878	island
-0.346598	island
-0.346595	island
-0.346516	island
-0.34649	island
-0.346421	island
-0.346298	island
-0.346275	island
-0.346253	island
-0.34622	island
-0.346168	island
-0.346168	island
-0.346074	island
-0.346067	island
-0.346061	island
-0.346056	island
-0.346047	island
-0.345948	island
-0.345898	island
-0.345894	island
-0.345749	island
-0.345623	island
-0.345487	island
-0.345466	island
-0.345456	island
-0.345309	island
-0.345297	island
-0.345072	island
-0.345067	island
-0.344988	island
-0.344933	island
-0.344922	island
-0.344854	island
-0.344819	island
-0.344763	island
-0.344757	island
-0.344718	island
-0.344712	island
-0.344687	island
-0.344686	island
-0.344679	island
-0.344596	island
-0.344581	island
-0.344524	island
-0.344333	island
-0.344197	island
-0.344178	island
-0.344136	island
-0.344063	island
-0.343986	island
-0.34382	island
-0.343805	island
-0.343714	island
-0.343639	island
-0.343479	island
-0.34343	island
-0.343419	island
-0.343386	island
-0.343352	island
-0.343297	island
-0.343259	island
-0.343161	island
-0.343089	island
-0.343084	island
-0.343076	island
-0.34297	island
-0.342882	island
-0.342856	island
-0.342828	island
-0.342692	island
-0.342676	island
-0.34267	island
-0.342607	island
-0.342467	island
-0.342397	island
-0.342255	island
-0.342211	island
-0.342175	island
-0.342137	island
-0.341878	island
-0.341843	island
-0.341813	island
-0.341735	island
-0.341643	island
-0.34162	island
-0.341581	island
-0.341521	island
-0.341459	island
-0.341359	island
-0.341326	island
-0.341299	island
-0.341229	island
-0.341153	island
-0.341026	island
-0.341025	island
-0.340976	island
-0.340851	island
-0.34083	island
-0.340829	island
-0.340791	island
-0.340735	island
-0.340714	island
-0.340595	island
-0.340572	island
-0.340507	island
-0.340429	island
-0.340266	island
-0.340239	island
-0.340214	island
-0.340191	island
-0.34011	island
-0.340071	island
-0.340013	island
-0.339939	island
-0.33985	island
-0.339797	island
-0.339778	island
-0.339769	island
-0.339757	island
-0.339706	island
-0.339614	island
-0.339543	island
-0.339471	island
-0.339468	island
-0.339415	island
-0.339363	island
-0.339347	island
-0.339287	island
-0.3392	island
-0.339126	island
-0.339066	island
-0.338891	island
-0.338862	island
-0.338753	island
-0.338736	island
-0.338706	island
-0.338674	island
-0.338589	island
-0.338588	island
-0.338578	island
-0.338573	island
-0.338448	island
-0.338279	island
-0.338264	island
-0.338077	island
-0.338015	island
-0.337912	island
-0.337847	island
-0.337818	island
-0.337729	island
-0.337601	island
-0.337505	island
-0.337409	island
-0.337397	island
-0.337325	island
-0.337227	island
-0.337223	island
-0.3372	island
-0.337178	island
-0.337063	island
-0.337062	island
-0.33695	island
-0.336928	island
-0.336911	island
-0.336905	island
-0.336862	island
-0.336788	island
-0.336699	island
-0.336653	island
-0.336646	island
-0.336597	island
-0.336583	island
-0.33657	island
-0.336558	island
-0.336521	island
-0.336512	island
-0.336495	island
-0.336381	island
-0.336381	island
-0.336359	island
-0.336316	island
-0.336301	island
-0.336117	island
-0.336079	island
-0.335962	island
-0.335922	island
-0.335902	island
-0.335692	island
-0.335646	island
-0.335642	island
-0.335632	island
-0.335513	island
-0.3355	island
-0.335425	island
-0.335356	island
-0.335351	island
-0.335215	island
-0.335166	island
-0.335112	island
-0.335097	island
-0.335072	island
-0.335034	island
-0.334967	island
-0.334841	island
-0.334827	island
-0.33477	island
-0.334757	island
-0.334658	island
-0.334596	island
-0.334584	island
-0.334539	island
-0.334513	island
-0.334474	island
-0.334428	island
-0.3344	island
-0.33432	island
-0.334313	island
-0.334293	island
-0.33405	island
-0.333999	island
-0.333776	island
-0.333747	island
-0.333608	island
-0.333584	island
-0.333547	island
-0.333512	island
-0.333485	island
-0.333421	island
-0.333374	island
-0.333347	island
-0.333325	island
-0.333297	island
-0.333234	island
-0.333189	island
-0.333049	island
-0.332904	island
-0.332678	island
-0.332638	island
-0.332609	island
-0.332511	island
-0.332384	island
-0.33236	island
-0.332324	island
-0.332274	island
-0.332265	island
-0.332244	island
-0.332244	island
-0.332233	island
-0.332103	island
-0.332053	island
-0.332049	island
-0.332022	island
-0.332012	island
-0.331905	island
-0.331852	island
-0.331842	island
-0.331823	island
-0.331751	island
-0.33173	island
-0.331629	island
-0.33162	island
-0.331616	island
-0.331585	island
-0.331507	island
-0.331185	island
-0.33118	island
-0.331123	island
-0.330977	island
-0.330961	island
-0.330919	island
-0.330858	island
-0.330758	island
-0.330526	island
-0.330442	island
-0.330392	island
-0.330342	island
-0.330289	island
-0.330274	island
-0.330247	island
-0.330176	island
-0.330165	island
-0.330038	island
-0.33	island
-0.329926	island
-0.329859	island
-0.329807	island
-0.329754	island
-0.329752	island
-0.329496	island
-0.329185	island
-0.329052	island
-0.329005	island
-0.328935	island
-0.328914	island
-0.328896	island
-0.328805	island
-0.32871	island
-0.328702	island
-0.328697	island
-0.328512	island
-0.328489	island
-0.328462	island
-0.328439	island
-0.328397	island
-0.328372	island
-0.328342	island
-0.328301	island
-0.328261	island
-0.328246	island
-0.328242	island
-0.328236	island
-0.328224	island
-0.328195	island
-0.328153	island
-0.328021	island
-0.327971	island
-0.327953	island
-0.327951	island
-0.327933	island
-0.327918	island
-0.327874	island
-0.327818	island
-0.327773	island
-0.327714	island
-0.327605	island
-0.327583	island
-0.327535	island
-0.327454	island
-0.327356	island
-0.327276	island
-0.327194	island
-0.327172	island
-0.327097	island
-0.327019	island
-0.326952	island
-0.326867	island
-0.326803	island
-0.326726	island
-0.32653	island
-0.326485	island
-0.326452	island
-0.326432	island
-0.326427	island
-0.326367	island
-0.326354	island
-0.326351	island
-0.32601	island
-0.32593	island
-0.325901	island
-0.325841	island
-0.325759	island
-0.325751	island
-0.325663	island
-0.325654	island
-0.325594	island
-0.325584	island
-0.325534	island
-0.32543	island
-0.325422	island
-0.32539	island
-0.325357	island
-0.325357	island
-0.325354	island
-0.325352	island
-0.3253	island
-0.325294	island
-0.325278	island
-0.325243	island
-0.325188	island
-0.325145	island
-0.325124	island
-0.325118	island
-0.324945	island
-0.324936	island
-0.324932	island
-0.324918	island
-0.32491	island
-0.324904	island
-0.324835	island
-0.324821	island
-0.324684	island
-0.324615	island
-0.324597	island
-0.324538	island
-0.324501	island
-0.324425	island
-0.324383	island
-0.324363	island
-0.324263	island
-0.324245	island
-0.32421	island
-0.324198	island
-0.32416	island
-0.324115	island
-0.324038	island
-0.323964	island
-0.323931	island
-0.323869	island
-0.323775	island
-0.323762	island
-0.323741	island
-0.323738	island
-0.323719	island
-0.323656	island
-0.32361	island
-0.323558	island
-0.323552	island
-0.32353	island
-0.323466	island
-0.32338	island
-0.323259	island
-0.32325	island
-0.323162	island
-0.323024	island
-0.322966	island
-0.322921	island
-0.322796	island
-0.322754	island
-0.32275	island
-0.322717	island
-0.322657	island
-0.322595	island
-0.322586	island
-0.322558	island
-0.322548	island
-0.32254	island
-0.322531	island
-0.32223	island
-0.322217	island
-0.322209	island
-0.32218	island
-0.322074	island
-0.32193	island
-0.321872	island
-0.321636	island
-0.321571	island
-0.321555	island
-0.321537	island
-0.321527	island
-0.321486	island
-0.321341	island
-0.321317	island
-0.321278	island
-0.321276	island
-0.321259	island
-0.321155	island
-0.321144	island
-0.32113	island
-0.3211	island
-0.320881	island
-0.320864	island
-0.320848	island
-0.320801	island
-0.320784	island
-0.320778	island
-0.320773	island
-0.320745	island
-0.320716	island
-0.320706	island
-0.320644	island
-0.320609	island
-0.320578	island
-0.320558	island
-0.32055	island
-0.320513	island
-0.32049	island
-0.320415	island
-0.320365	island
-0.320349	island
-0.32034	island
-0.320269	island
-0.320184	island
-0.320016	island
-0.320013	island
-0.320013	island
-0.319981	island
-0.319958	island
-0.319933	island
-0.319923	island
-0.31992	island
-0.319865	island
-0.319823	island
-0.319789	island
-0.319789	island
-0.319757	island
-0.319693	island
-0.319507	island
-0.319387	island
-0.31938	island
-0.319367	island
-0.319322	island
-0.319269	island
-0.31924	island
-0.319215	island
-0.319102	island
-0.319077	island
-0.319042	island
-0.319025	island
-0.319004	island
-0.318997	island
-0.318993	island
-0.318958	island
-0.318921	island
-0.318883	island
-0.318835	island
-0.318804	island
-0.318723	island
-0.318571	island
-0.318536	island
-0.318477	island
-0.318467	island
-0.318416	island
-0.318377	island
-0.31837	island
-0.318333	island
-0.31833	island
-0.318329	island
-0.318319	island
-0.318316	island
-0.318267	island
-0.318225	island
-0.318086	island
-0.318067	island
-0.318002	island
-0.317984	island
-0.317969	island
-0.317965	island
-0.317952	island
-0.317919	island
-0.317908	island
-0.317907	island
-0.31782	island
-0.317806	island
-0.317781	island
-0.317769	island
-0.317768	island
-0.317735	island
-0.317711	island
-0.317507	island
-0.317489	island
-0.31744	island
-0.317439	island
-0.317301	island
-0.317206	island
-0.317092	island
-0.317073	island
-0.317027	island
-0.317022	island
-0.317008	island
-0.317003	island
-0.316911	island
-0.31688	island
-0.316835	island
-0.316774	island
-0.316732	island
-0.316682	island
-0.316667	island
-0.316643	island
-0.316636	island
-0.316581	island
-0.316561	island
-0.316454	island
-0.316445	island
-0.316442	island
-0.316421	island
-0.316397	island
-0.316381	island
-0.316355	island
-0.316139	island
-0.315949	island
-0.315936	island
-0.315745	island
-0.315739	island
-0.315733	island
-0.315436	island
-0.315428	island
-0.315391	island
-0.315343	island
-0.315303	island
-0.315302	island
-0.315212	island
-0.315147	island
-0.315097	island
-0.315082	island
-0.315081	island
-0.315037	island
-0.315025	island
-0.315013	island
-0.31498	island
-0.314918	island
-0.314817	island
-0.314801	island
-0.314606	island
-0.314547	island
-0.314447	island
-0.314429	island
-0.314427	island
-0.314423	island
-0.314423	island
-0.314355	island
-0.314333	island
-0.314221	island
-0.314205	island
-0.314178	island
-0.314141	island
-0.314025	island
-0.313914	island
-0.313865	island
-0.313848	island
-0.313745	island
-0.313671	island
-0.313644	island
-0.313533	island
-0.313479	island
-0.313415	island
-0.313377	island
-0.313376	island
-0.3133	island
-0.313239	island
-0.313168	island
-0.313155	island
-0.313041	island
-0.313037	island
-0.313032	island
-0.312849	island
-0.312848	island
-0.312846	island
-0.312705	island
-0.312637	island
-0.312588	island
-0.312563	island
-0.312559	island
-0.312524	island
-0.312483	island
-0.312435	island
-0.312317	island
-0.312307	island
-0.312275	island
-0.312238	island
-0.312174	island
-0.312162	island
-0.312152	island
-0.312106	island
-0.312093	island
-0.311991	island
-0.311954	island
-0.311941	island
-0.311777	island
-0.311775	island
-0.311766	island
-0.311715	island
-0.311626	island
-0.311561	island
-0.311502	island
-0.31144	island
-0.31139	island
-0.311289	island
-0.311208	island
-0.311199	island
-0.311199	island
-0.311177	island
-0.311159	island
-0.311139	island
-0.311113	island
-0.311089	island
-0.311076	island
-0.311009	island
-0.310997	island
-0.310973	island
-0.310895	island
-0.310734	island
-0.31072	island
-0.310699	island
-0.310635	island
-0.310635	island
-0.310623	island
-0.310576	island
-0.310491	island
-0.310432	island
-0.310424	island
-0.310411	island
-0.310272	island
-0.310258	island
-0.310236	island
-0.310206	island
-0.310201	island
-0.310175	island
-0.310144	island
-0.310123	island
-0.310105	island
-0.310102	island
-0.310093	island
-0.310071	island
-0.309947	island
-0.309893	island
-0.309881	island
-0.309701	island
-0.309642	island
-0.309634	island
-0.30963	island
-0.309571	island
-0.309531	island
-0.309467	island
-0.309453	island
-0.309449	island
-0.309425	island
-0.309412	island
-0.3094	island
-0.309377	island
-0.309333	island
-0.30932	island
-0.3092	island
-0.30916	island
-0.309148	island
-0.309146	island
-0.309133	island
-0.309127	island
-0.309104	island
-0.309051	island
-0.309045	island
-0.309032	island
-0.309028	island
-0.308959	island
-0.308946	island
-0.308926	island
-0.308904	island
-0.308901	island
-0.308895	island
-0.30886	island
-0.308799	island
-0.308798	island
-0.308725	island
-0.308715	island
-0.308683	island
-0.30868	island
-0.308676	island
-0.308627	island
-0.308608	island
-0.308592	island
-0.308515	island
-0.308506	island
-0.3085	island
-0.308449	island
-0.308433	island
-0.308289	island
-0.308259	island
-0.30823	island
-0.308137	island
-0.308097	island
-0.308029	island
-0.307861	island
-0.307839	island
-0.307838	island
-0.307788	island
-0.30778	island
-0.30777	island
-0.307768	island
-0.307764	island
-0.307755	island
-0.307738	island
-0.3077	island
-0.307579	island
-0.307479	island
-0.30731	island
-0.307293	island
-0.307272	island
-0.307193	island
-0.306996	island
-0.306952	island
-0.30693	island
-0.306921	island
-0.306909	island
-0.306878	island
-0.306865	island
-0.306858	island
-0.306841	island
-0.30683	island
-0.306793	island
-0.306791	island
-0.306754	island
-0.306743	island
-0.306737	island
-0.306714	island
-0.306695	island
-0.306638	island
-0.306624	island
-0.306528	island
-0.306472	island
-0.306392	island
-0.306388	island
-0.306328	island
-0.306293	island
-0.306213	island
-0.30616	island
-0.306127	island
-0.306049	island
-0.306026	island
-0.305975	island
-0.305972	island
-0.305917	island
-0.305886	island
-0.305738	island
-0.305732	island
-0.305662	island
-0.305504	island
-0.305392	island
-0.305347	island
-0.305322	island
-0.305277	island
-0.305213	island
-0.305203	island
-0.305176	island
-0.305158	island
-0.305113	island
-0.305096	island
-0.305083	island
-0.305062	island
-0.305044	island
-0.304984	island
-0.304981	island
-0.304974	island
-0.304915	island
-0.304833	island
-0.304777	island
-0.304753	island
-0.304711	island
-0.304562	island
-0.304433	island
-0.304421	island
-0.304362	island
-0.304361	island
-0.304256	island
-0.304216	island
-0.304187	island
-0.3041	island
-0.304089	island
-0.304067	island
-0.30403	island
-0.303973	island
-0.30389	island
-0.303849	island
-0.303819	island
-0.303783	island
-0.303777	island
-0.303755	island
-0.303726	island
-0.303682	island
-0.303675	island
-0.303599	island
-0.30354	island
-0.303505	island
-0.303468	island
-0.30338	island
-0.303367	island
-0.303342	island
-0.303313	island
-0.303234	island
-0.303228	island
-0.303218	island
-0.30321	island
-0.303198	island
-0.303197	island
-0.303189	island
-0.303169	island
-0.30316	island
-0.303107	island
-0.30306	island
-0.303044	island
-0.303008	island
-0.302985	island
-0.30295	island
-0.302878	island
-0.302853	island
-0.302617	island
-0.302541	island
-0.30251	island
-0.302443	island
-0.30243	island
-0.302427	island
-0.302364	island
-0.302326	island
-0.302325	island
-0.302314	island
-0.302312	island
-0.302312	island
-0.302267	island
-0.302217	island
-0.302211	island
-0.302144	island
-0.302125	island
-0.30212	island
-0.302098	island
-0.302002	island
-0.30199	island
-0.301946	island
-0.301924	island
-0.301912	island
-0.301907	island
-0.301899	island
-0.301881	island
-0.30181	island
-0.301797	island
-0.301788	island
-0.301757	island
-0.30173	island
-0.301708	island
-0.301704	island
-0.301603	island
-0.301545	island
-0.301509	island
-0.301507	island
-0.30149	island
-0.301446	island
-0.301431	island
-0.301421	island
-0.301417	island
-0.301355	island
-0.301292	island
-0.301206	island
-0.300985	island
-0.300974	island
-0.300969	island
-0.300888	island
-0.300865	island
-0.300845	island
-0.30079	island
-0.300788	island
-0.300619	island
-0.300593	island
-0.300585	island
-0.300519	island
-0.300434	island
-0.300271	island
-0.300247	island
-0.300218	island
-0.300171	island
-0.300157	island
-0.300145	island
-0.30014	island
-0.300128	island
-0.300112	island
-0.300084	island
-0.300056	island
-0.300038	island
-0.300016	island
-0.299979	island
-0.29997	island
-0.299944	island
-0.299873	island
-0.299856	island
-0.299668	island
-0.299645	island
-0.29963	island
-0.299584	island
-0.299556	island
-0.29944	island
[truncated: 358,535+ more rows]

## Sheet: Figure 4e
comparison	delta		comparison	delta		comparison	delta
SARC DICER1 vs. LGMT DICER1	-0.440791		PIS DICER1 vs. LGMT DICER1	-0.567555		PIS DICER1 vs. SARC DICER1	-0.419674
SARC DICER1 vs. LGMT DICER1	-0.398729		PIS DICER1 vs. LGMT DICER1	-0.557638		PIS DICER1 vs. SARC DICER1	-0.3717
SARC DICER1 vs. LGMT DICER1	-0.386389		PIS DICER1 vs. LGMT DICER1	-0.520698		PIS DICER1 vs. SARC DICER1	-0.34959
SARC DICER1 vs. LGMT DICER1	-0.385123		PIS DICER1 vs. LGMT DICER1	-0.492591		PIS DICER1 vs. SARC DICER1	-0.330977
SARC DICER1 vs. LGMT DICER1	-0.37791		PIS DICER1 vs. LGMT DICER1	-0.488839		PIS DICER1 vs. SARC DICER1	-0.310542
SARC DICER1 vs. LGMT DICER1	-0.375884		PIS DICER1 vs. LGMT DICER1	-0.475379		PIS DICER1 vs. SARC DICER1	-0.308123
SARC DICER1 vs. LGMT DICER1	-0.374775		PIS DICER1 vs. LGMT DICER1	-0.472372		PIS DICER1 vs. SARC DICER1	-0.307602
SARC DICER1 vs. LGMT DICER1	-0.368236		PIS DICER1 vs. LGMT DICER1	-0.466596		PIS DICER1 vs. SARC DICER1	-0.306171
SARC DICER1 vs. LGMT DICER1	-0.366986		PIS DICER1 vs. LGMT DICER1	-0.465648		PIS DICER1 vs. SARC DICER1	-0.302834
SARC DICER1 vs. LGMT DICER1	-0.365618		PIS DICER1 vs. LGMT DICER1	-0.464895		PIS DICER1 vs. SARC DICER1	-0.296038
SARC DICER1 vs. LGMT DICER1	-0.365518		PIS DICER1 vs. LGMT DICER1	-0.461501		PIS DICER1 vs. SARC DICER1	-0.291251
SARC DICER1 vs. LGMT DICER1	-0.364485		PIS DICER1 vs. LGMT DICER1	-0.460429		PIS DICER1 vs. SARC DICER1	-0.287788
SARC DICER1 vs. LGMT DICER1	-0.361945		PIS DICER1 vs. LGMT DICER1	-0.460059		PIS DICER1 vs. SARC DICER1	-0.285322
SARC DICER1 vs. LGMT DICER1	-0.357673		PIS DICER1 vs. LGMT DICER1	-0.451603		PIS DICER1 vs. SARC DICER1	-0.283288
SARC DICER1 vs. LGMT DICER1	-0.355657		PIS DICER1 vs. LGMT DICER1	-0.449763		PIS DICER1 vs. SARC DICER1	-0.278558
SARC DICER1 vs. LGMT DICER1	-0.353354		PIS DICER1 vs. LGMT DICER1	-0.445709		PIS DICER1 vs. SARC DICER1	-0.277962
SARC DICER1 vs. LGMT DICER1	-0.351518		PIS DICER1 vs. LGMT DICER1	-0.438866		PIS DICER1 vs. SARC DICER1	-0.273758
SARC DICER1 vs. LGMT DICER1	-0.351167		PIS DICER1 vs. LGMT DICER1	-0.438078		PIS DICER1 vs. SARC DICER1	-0.269226
SARC DICER1 vs. LGMT DICER1	-0.348557		PIS DICER1 vs. LGMT DICER1	-0.435243		PIS DICER1 vs. SARC DICER1	-0.26861
SARC DICER1 vs. LGMT DICER1	-0.347932		PIS DICER1 vs. LGMT DICER1	-0.427522		PIS DICER1 vs. SARC DICER1	-0.264292
SARC DICER1 vs. LGMT DICER1	-0.347363		PIS DICER1 vs. LGMT DICER1	-0.427391		PIS DICER1 vs. SARC DICER1	-0.262869
SARC DICER1 vs. LGMT DICER1	-0.343355		PIS DICER1 vs. LGMT DICER1	-0.424754		PIS DICER1 vs. SARC DICER1	-0.259634
SARC DICER1 vs. LGMT DICER1	-0.342832		PIS DICER1 vs. LGMT DICER1	-0.42106		PIS DICER1 vs. SARC DICER1	-0.257766
SARC DICER1 vs. LGMT DICER1	-0.34236		PIS DICER1 vs. LGMT DICER1	-0.42044		PIS DICER1 vs. SARC DICER1	-0.257038
SARC DICER1 vs. LGMT DICER1	-0.341851		PIS DICER1 vs. LGMT DICER1	-0.418631		PIS DICER1 vs. SARC DICER1	-0.256971
SARC DICER1 vs. LGMT DICER1	-0.338626		PIS DICER1 vs. LGMT DICER1	-0.417131		PIS DICER1 vs. SARC DICER1	-0.256342
SARC DICER1 vs. LGMT DICER1	-0.337987		PIS DICER1 vs. LGMT DICER1	-0.415339		PIS DICER1 vs. SARC DICER1	-0.253353
SARC DICER1 vs. LGMT DICER1	-0.334657		PIS DICER1 vs. LGMT DICER1	-0.415086		PIS DICER1 vs. SARC DICER1	-0.252836
SARC DICER1 vs. LGMT DICER1	-0.3338		PIS DICER1 vs. LGMT DICER1	-0.414069		PIS DICER1 vs. SARC DICER1	-0.250225
SARC DICER1 vs. LGMT DICER1	-0.33316		PIS DICER1 vs. LGMT DICER1	-0.413228		PIS DICER1 vs. SARC DICER1	-0.248451
SARC DICER1 vs. LGMT DICER1	-0.332954		PIS DICER1 vs. LGMT DICER1	-0.412957		PIS DICER1 vs. SARC DICER1	-0.246142
SARC DICER1 vs. LGMT DICER1	-0.331669		PIS DICER1 vs. LGMT DICER1	-0.407329		PIS DICER1 vs. SARC DICER1	-0.241933
SARC DICER1 vs. LGMT DICER1	-0.329298		PIS DICER1 vs. LGMT DICER1	-0.405172		PIS DICER1 vs. SARC DICER1	-0.240754
SARC DICER1 vs. LGMT DICER1	-0.328337		PIS DICER1 vs. LGMT DICER1	-0.40444		PIS DICER1 vs. SARC DICER1	-0.240569
SARC DICER1 vs. LGMT DICER1	-0.325307		PIS DICER1 vs. LGMT DICER1	-0.404122		PIS DICER1 vs. SARC DICER1	-0.240496
SARC DICER1 vs. LGMT DICER1	-0.322663		PIS DICER1 vs. LGMT DICER1	-0.403748		PIS DICER1 vs. SARC DICER1	-0.239897
SARC DICER1 vs. LGMT DICER1	-0.322223		PIS DICER1 vs. LGMT DICER1	-0.402088		PIS DICER1 vs. SARC DICER1	-0.239275
SARC DICER1 vs. LGMT DICER1	-0.320565		PIS DICER1 vs. LGMT DICER1	-0.401085		PIS DICER1 vs. SARC DICER1	-0.237064
SARC DICER1 vs. LGMT DICER1	-0.318724		PIS DICER1 vs. LGMT DICER1	-0.400724		PIS DICER1 vs. SARC DICER1	-0.236601
SARC DICER1 vs. LGMT DICER1	-0.318549		PIS DICER1 vs. LGMT DICER1	-0.400624		PIS DICER1 vs. SARC DICER1	-0.234562
SARC DICER1 vs. LGMT DICER1	-0.318281		PIS DICER1 vs. LGMT DICER1	-0.398241		PIS DICER1 vs. SARC DICER1	-0.233392
SARC DICER1 vs. LGMT DICER1	-0.318178		PIS DICER1 vs. LGMT DICER1	-0.396583		PIS DICER1 vs. SARC DICER1	-0.232659
SARC DICER1 vs. LGMT DICER1	-0.317764		PIS DICER1 vs. LGMT DICER1	-0.396514		PIS DICER1 vs. SARC DICER1	-0.231644
SARC DICER1 vs. LGMT DICER1	-0.317352		PIS DICER1 vs. LGMT DICER1	-0.395894		PIS DICER1 vs. SARC DICER1	-0.23087
SARC DICER1 vs. LGMT DICER1	-0.317106		PIS DICER1 vs. LGMT DICER1	-0.395597		PIS DICER1 vs. SARC DICER1	-0.228833
SARC DICER1 vs. LGMT DICER1	-0.316899		PIS DICER1 vs. LGMT DICER1	-0.394835		PIS DICER1 vs. SARC DICER1	-0.226643
SARC DICER1 vs. LGMT DICER1	-0.316659		PIS DICER1 vs. LGMT DICER1	-0.392614		PIS DICER1 vs. SARC DICER1	-0.22645
SARC DICER1 vs. LGMT DICER1	-0.314705		PIS DICER1 vs. LGMT DICER1	-0.392043		PIS DICER1 vs. SARC DICER1	-0.223214
SARC DICER1 vs. LGMT DICER1	-0.314005		PIS DICER1 vs. LGMT DICER1	-0.389544		PIS DICER1 vs. SARC DICER1	-0.223001
SARC DICER1 vs. LGMT DICER1	-0.313094		PIS DICER1 vs. LGMT DICER1	-0.388644		PIS DICER1 vs. SARC DICER1	-0.222756
SARC DICER1 vs. LGMT DICER1	-0.311783		PIS DICER1 vs. LGMT DICER1	-0.388466		PIS DICER1 vs. SARC DICER1	-0.221733
SARC DICER1 vs. LGMT DICER1	-0.311413		PIS DICER1 vs. LGMT DICER1	-0.387174		PIS DICER1 vs. SARC DICER1	-0.220587
SARC DICER1 vs. LGMT DICER1	-0.310216		PIS DICER1 vs. LGMT DICER1	-0.386609		PIS DICER1 vs. SARC DICER1	-0.220321
SARC DICER1 vs. LGMT DICER1	-0.308967		PIS DICER1 vs. LGMT DICER1	-0.381925		PIS DICER1 vs. SARC DICER1	-0.22
SARC DICER1 vs. LGMT DICER1	-0.307147		PIS DICER1 vs. LGMT DICER1	-0.380835		PIS DICER1 vs. SARC DICER1	-0.219959
SARC DICER1 vs. LGMT DICER1	-0.305304		PIS DICER1 vs. LGMT DICER1	-0.380449		PIS DICER1 vs. SARC DICER1	-0.219459
SARC DICER1 vs. LGMT DICER1	-0.304785		PIS DICER1 vs. LGMT DICER1	-0.380281		PIS DICER1 vs. SARC DICER1	-0.218177
SARC DICER1 vs. LGMT DICER1	-0.304291		PIS DICER1 vs. LGMT DICER1	-0.37891		PIS DICER1 vs. SARC DICER1	-0.21774
SARC DICER1 vs. LGMT DICER1	-0.303271		PIS DICER1 vs. LGMT DICER1	-0.378276		PIS DICER1 vs. SARC DICER1	-0.216673
SARC DICER1 vs. LGMT DICER1	-0.302392		PIS DICER1 vs. LGMT DICER1	-0.377623		PIS DICER1 vs. SARC DICER1	-0.214284
SARC DICER1 vs. LGMT DICER1	-0.302213		PIS DICER1 vs. LGMT DICER1	-0.376808		PIS DICER1 vs. SARC DICER1	-0.211111
SARC DICER1 vs. LGMT DICER1	-0.301912		PIS DICER1 vs. LGMT DICER1	-0.375784		PIS DICER1 vs. SARC DICER1	-0.209046
SARC DICER1 vs. LGMT DICER1	-0.301845		PIS DICER1 vs. LGMT DICER1	-0.375181		PIS DICER1 vs. SARC DICER1	-0.208845
SARC DICER1 vs. LGMT DICER1	-0.300748		PIS DICER1 vs. LGMT DICER1	-0.370733		PIS DICER1 vs. SARC DICER1	-0.20878
SARC DICER1 vs. LGMT DICER1	-0.300429		PIS DICER1 vs. LGMT DICER1	-0.369621		PIS DICER1 vs. SARC DICER1	-0.208416
SARC DICER1 vs. LGMT DICER1	-0.300143		PIS DICER1 vs. LGMT DICER1	-0.369183		PIS DICER1 vs. SARC DICER1	-0.206478
SARC DICER1 vs. LGMT DICER1	-0.299542		PIS DICER1 vs. LGMT DICER1	-0.368997		PIS DICER1 vs. SARC DICER1	-0.205273
SARC DICER1 vs. LGMT DICER1	-0.298916		PIS DICER1 vs. LGMT DICER1	-0.368262		PIS DICER1 vs. SARC DICER1	-0.20456
SARC DICER1 vs. LGMT DICER1	-0.298552		PIS DICER1 vs. LGMT DICER1	-0.367852		PIS DICER1 vs. SARC DICER1	-0.203864
SARC DICER1 vs. LGMT DICER1	-0.297482		PIS DICER1 vs. LGMT DICER1	-0.365906		PIS DICER1 vs. SARC DICER1	-0.203385
SARC DICER1 vs. LGMT DICER1	-0.296589		PIS DICER1 vs. LGMT DICER1	-0.365129		PIS DICER1 vs. SARC DICER1	-0.202351
SARC DICER1 vs. LGMT DICER1	-0.295289		PIS DICER1 vs. LGMT DICER1	-0.364832		PIS DICER1 vs. SARC DICER1	-0.202243
SARC DICER1 vs. LGMT DICER1	-0.295275		PIS DICER1 vs. LGMT DICER1	-0.363254		PIS DICER1 vs. SARC DICER1	-0.201899
SARC DICER1 vs. LGMT DICER1	-0.294906		PIS DICER1 vs. LGMT DICER1	-0.362434		PIS DICER1 vs. SARC DICER1	-0.200911
SARC DICER1 vs. LGMT DICER1	-0.293379		PIS DICER1 vs. LGMT DICER1	-0.361142		PIS DICER1 vs. SARC DICER1	-0.200313
SARC DICER1 vs. LGMT DICER1	-0.293162		PIS DICER1 vs. LGMT DICER1	-0.358952		PIS DICER1 vs. SARC DICER1	-0.200056
SARC DICER1 vs. LGMT DICER1	-0.292766		PIS DICER1 vs. LGMT DICER1	-0.358679		PIS DICER1 vs. SARC DICER1	-0.199658
SARC DICER1 vs. LGMT DICER1	-0.290821		PIS DICER1 vs. LGMT DICER1	-0.358086		PIS DICER1 vs. SARC DICER1	-0.197002
SARC DICER1 vs. LGMT DICER1	-0.29053		PIS DICER1 vs. LGMT DICER1	-0.356437		PIS DICER1 vs. SARC DICER1	-0.195615
SARC DICER1 vs. LGMT DICER1	-0.290332		PIS DICER1 vs. LGMT DICER1	-0.35625		PIS DICER1 vs. SARC DICER1	-0.195371
SARC DICER1 vs. LGMT DICER1	-0.290259		PIS DICER1 vs. LGMT DICER1	-0.355869		PIS DICER1 vs. SARC DICER1	-0.193234
SARC DICER1 vs. LGMT DICER1	-0.289265		PIS DICER1 vs. LGMT DICER1	-0.355004		PIS DICER1 vs. SARC DICER1	-0.19305
SARC DICER1 vs. LGMT DICER1	-0.288525		PIS DICER1 vs. LGMT DICER1	-0.354582		PIS DICER1 vs. SARC DICER1	-0.192579
SARC DICER1 vs. LGMT DICER1	-0.286953		PIS DICER1 vs. LGMT DICER1	-0.354357		PIS DICER1 vs. SARC DICER1	-0.192282
SARC DICER1 vs. LGMT DICER1	-0.286649		PIS DICER1 vs. LGMT DICER1	-0.35389		PIS DICER1 vs. SARC DICER1	-0.19188
SARC DICER1 vs. LGMT DICER1	-0.28639		PIS DICER1 vs. LGMT DICER1	-0.353355		PIS DICER1 vs. SARC DICER1	-0.191711
SARC DICER1 vs. LGMT DICER1	-0.28527		PIS DICER1 vs. LGMT DICER1	-0.352993		PIS DICER1 vs. SARC DICER1	-0.190869
SARC DICER1 vs. LGMT DICER1	-0.285097		PIS DICER1 vs. LGMT DICER1	-0.352486		PIS DICER1 vs. SARC DICER1	-0.190314
SARC DICER1 vs. LGMT DICER1	-0.283329		PIS DICER1 vs. LGMT DICER1	-0.351984		PIS DICER1 vs. SARC DICER1	-0.189908
SARC DICER1 vs. LGMT DICER1	-0.283034		PIS DICER1 vs. LGMT DICER1	-0.351695		PIS DICER1 vs. SARC DICER1	-0.188529
SARC DICER1 vs. LGMT DICER1	-0.282724		PIS DICER1 vs. LGMT DICER1	-0.351277		PIS DICER1 vs. SARC DICER1	-0.188371
SARC DICER1 vs. LGMT DICER1	-0.2822		PIS DICER1 vs. LGMT DICER1	-0.350215		PIS DICER1 vs. SARC DICER1	-0.188287
SARC DICER1 vs. LGMT DICER1	-0.282055		PIS DICER1 vs. LGMT DICER1	-0.349605		PIS DICER1 vs. SARC DICER1	-0.187726
SARC DICER1 vs. LGMT DICER1	-0.281352		PIS DICER1 vs. LGMT DICER1	-0.348966		PIS DICER1 vs. SARC DICER1	-0.18698
SARC DICER1 vs. LGMT DICER1	-0.280718		PIS DICER1 vs. LGMT DICER1	-0.348285		PIS DICER1 vs. SARC DICER1	-0.186623
SARC DICER1 vs. LGMT DICER1	-0.280207		PIS DICER1 vs. LGMT DICER1	-0.34801		PIS DICER1 vs. SARC DICER1	-0.186274
SARC DICER1 vs. LGMT DICER1	-0.280011		PIS DICER1 vs. LGMT DICER1	-0.347292		PIS DICER1 vs. SARC DICER1	-0.186028
SARC DICER1 vs. LGMT DICER1	-0.278928		PIS DICER1 vs. LGMT DICER1	-0.347253		PIS DICER1 vs. SARC DICER1	-0.185181
SARC DICER1 vs. LGMT DICER1	-0.277245		PIS DICER1 vs. LGMT DICER1	-0.346058		PIS DICER1 vs. SARC DICER1	-0.185109
SARC DICER1 vs. LGMT DICER1	-0.277233		PIS DICER1 vs. LGMT DICER1	-0.345692		PIS DICER1 vs. SARC DICER1	-0.184913
SARC DICER1 vs. LGMT DICER1	-0.277165		PIS DICER1 vs. LGMT DICER1	-0.345284		PIS DICER1 vs. SARC DICER1	-0.184425
SARC DICER1 vs. LGMT DICER1	-0.27679		PIS DICER1 vs. LGMT DICER1	-0.345233		PIS DICER1 vs. SARC DICER1	-0.184344
SARC DICER1 vs. LGMT DICER1	-0.276535		PIS DICER1 vs. LGMT DICER1	-0.344609		PIS DICER1 vs. SARC DICER1	-0.183901
SARC DICER1 vs. LGMT DICER1	-0.276071		PIS DICER1 vs. LGMT DICER1	-0.343997		PIS DICER1 vs. SARC DICER1	-0.183693
SARC DICER1 vs. LGMT DICER1	-0.276025		PIS DICER1 vs. LGMT DICER1	-0.342988		PIS DICER1 vs. SARC DICER1	-0.183415
SARC DICER1 vs. LGMT DICER1	-0.275943		PIS DICER1 vs. LGMT DICER1	-0.342487		PIS DICER1 vs. SARC DICER1	-0.18276
SARC DICER1 vs. LGMT DICER1	-0.275943		PIS DICER1 vs. LGMT DICER1	-0.3421		PIS DICER1 vs. SARC DICER1	-0.181806
SARC DICER1 vs. LGMT DICER1	-0.275084		PIS DICER1 vs. LGMT DICER1	-0.34155		PIS DICER1 vs. SARC DICER1	-0.181728
SARC DICER1 vs. LGMT DICER1	-0.274832		PIS DICER1 vs. LGMT DICER1	-0.34112		PIS DICER1 vs. SARC DICER1	-0.180501
SARC DICER1 vs. LGMT DICER1	-0.27465		PIS DICER1 vs. LGMT DICER1	-0.340573		PIS DICER1 vs. SARC DICER1	-0.180483
SARC DICER1 vs. LGMT DICER1	-0.273593		PIS DICER1 vs. LGMT DICER1	-0.340352		PIS DICER1 vs. SARC DICER1	-0.180352
SARC DICER1 vs. LGMT DICER1	-0.273467		PIS DICER1 vs. LGMT DICER1	-0.339643		PIS DICER1 vs. SARC DICER1	-0.179789
SARC DICER1 vs. LGMT DICER1	-0.27272		PIS DICER1 vs. LGMT DICER1	-0.339585		PIS DICER1 vs. SARC DICER1	-0.179669
SARC DICER1 vs. LGMT DICER1	-0.271948		PIS DICER1 vs. LGMT DICER1	-0.339181		PIS DICER1 vs. SARC DICER1	-0.179497
SARC DICER1 vs. LGMT DICER1	-0.271934		PIS DICER1 vs. LGMT DICER1	-0.337976		PIS DICER1 vs. SARC DICER1	-0.179028
SARC DICER1 vs. LGMT DICER1	-0.270576		PIS DICER1 vs. LGMT DICER1	-0.337434		PIS DICER1 vs. SARC DICER1	-0.178979
SARC DICER1 vs. LGMT DICER1	-0.269975		PIS DICER1 vs. LGMT DICER1	-0.337345		PIS DICER1 vs. SARC DICER1	-0.178603
SARC DICER1 vs. LGMT DICER1	-0.269867		PIS DICER1 vs. LGMT DICER1	-0.336548		PIS DICER1 vs. SARC DICER1	-0.177999
SARC DICER1 vs. LGMT DICER1	-0.269689		PIS DICER1 vs. LGMT DICER1	-0.336163		PIS DICER1 vs. SARC DICER1	-0.177778
SARC DICER1 vs. LGMT DICER1	-0.269008		PIS DICER1 vs. LGMT DICER1	-0.334868		PIS DICER1 vs. SARC DICER1	-0.177704
SARC DICER1 vs. LGMT DICER1	-0.268937		PIS DICER1 vs. LGMT DICER1	-0.332206		PIS DICER1 vs. SARC DICER1	-0.177277
SARC DICER1 vs. LGMT DICER1	-0.267774		PIS DICER1 vs. LGMT DICER1	-0.330944		PIS DICER1 vs. SARC DICER1	-0.177094
SARC DICER1 vs. LGMT DICER1	-0.26738		PIS DICER1 vs. LGMT DICER1	-0.330747		PIS DICER1 vs. SARC DICER1	-0.176893
SARC DICER1 vs. LGMT DICER1	-0.267107		PIS DICER1 vs. LGMT DICER1	-0.33051		PIS DICER1 vs. SARC DICER1	-0.176185
SARC DICER1 vs. LGMT DICER1	-0.266932		PIS DICER1 vs. LGMT DICER1	-0.330458		PIS DICER1 vs. SARC DICER1	-0.175493
SARC DICER1 vs. LGMT DICER1	-0.266548		PIS DICER1 vs. LGMT DICER1	-0.330123		PIS DICER1 vs. SARC DICER1	-0.174738
SARC DICER1 vs. LGMT DICER1	-0.266449		PIS DICER1 vs. LGMT DICER1	-0.329801		PIS DICER1 vs. SARC DICER1	-0.174705
SARC DICER1 vs. LGMT DICER1	-0.266138		PIS DICER1 vs. LGMT DICER1	-0.329682		PIS DICER1 vs. SARC DICER1	-0.174675
SARC DICER1 vs. LGMT DICER1	-0.264515		PIS DICER1 vs. LGMT DICER1	-0.328885		PIS DICER1 vs. SARC DICER1	-0.174522
SARC DICER1 vs. LGMT DICER1	-0.26394		PIS DICER1 vs. LGMT DICER1	-0.328469		PIS DICER1 vs. SARC DICER1	-0.173872
SARC DICER1 vs. LGMT DICER1	-0.263174		PIS DICER1 vs. LGMT DICER1	-0.32801		PIS DICER1 vs. SARC DICER1	-0.173857
SARC DICER1 vs. LGMT DICER1	-0.262997		PIS DICER1 vs. LGMT DICER1	-0.327914		PIS DICER1 vs. SARC DICER1	-0.173809
SARC DICER1 vs. LGMT DICER1	-0.260894		PIS DICER1 vs. LGMT DICER1	-0.327498		PIS DICER1 vs. SARC DICER1	-0.173541
SARC DICER1 vs. LGMT DICER1	-0.260782		PIS DICER1 vs. LGMT DICER1	-0.327335		PIS DICER1 vs. SARC DICER1	-0.173516
SARC DICER1 vs. LGMT DICER1	-0.260765		PIS DICER1 vs. LGMT DICER1	-0.326952		PIS DICER1 vs. SARC DICER1	-0.173215
SARC DICER1 vs. LGMT DICER1	-0.260595		PIS DICER1 vs. LGMT DICER1	-0.326697		PIS DICER1 vs. SARC DICER1	-0.173144
SARC DICER1 vs. LGMT DICER1	-0.259717		PIS DICER1 vs. LGMT DICER1	-0.326511		PIS DICER1 vs. SARC DICER1	-0.172663
SARC DICER1 vs. LGMT DICER1	-0.258713		PIS DICER1 vs. LGMT DICER1	-0.326139		PIS DICER1 vs. SARC DICER1	-0.172645
SARC DICER1 vs. LGMT DICER1	-0.258369		PIS DICER1 vs. LGMT DICER1	-0.325521		PIS DICER1 vs. SARC DICER1	-0.172208
SARC DICER1 vs. LGMT DICER1	-0.257778		PIS DICER1 vs. LGMT DICER1	-0.325137		PIS DICER1 vs. SARC DICER1	-0.172112
SARC DICER1 vs. LGMT DICER1	-0.256783		PIS DICER1 vs. LGMT DICER1	-0.324255		PIS DICER1 vs. SARC DICER1	-0.170694
SARC DICER1 vs. LGMT DICER1	-0.256196		PIS DICER1 vs. LGMT DICER1	-0.323964		PIS DICER1 vs. SARC DICER1	-0.170185
SARC DICER1 vs. LGMT DICER1	-0.256083		PIS DICER1 vs. LGMT DICER1	-0.322947		PIS DICER1 vs. SARC DICER1	-0.169848
SARC DICER1 vs. LGMT DICER1	-0.255011		PIS DICER1 vs. LGMT DICER1	-0.322755		PIS DICER1 vs. SARC DICER1	-0.169045
SARC DICER1 vs. LGMT DICER1	-0.254759		PIS DICER1 vs. LGMT DICER1	-0.321195		PIS DICER1 vs. SARC DICER1	-0.168827
SARC DICER1 vs. LGMT DICER1	-0.254725		PIS DICER1 vs. LGMT DICER1	-0.321022		PIS DICER1 vs. SARC DICER1	-0.168608
SARC DICER1 vs. LGMT DICER1	-0.254344		PIS DICER1 vs. LGMT DICER1	-0.320827		PIS DICER1 vs. SARC DICER1	-0.168222
SARC DICER1 vs. LGMT DICER1	-0.254333		PIS DICER1 vs. LGMT DICER1	-0.320575		PIS DICER1 vs. SARC DICER1	-0.168123
SARC DICER1 vs. LGMT DICER1	-0.254017		PIS DICER1 vs. LGMT DICER1	-0.320046		PIS DICER1 vs. SARC DICER1	-0.167991
SARC DICER1 vs. LGMT DICER1	-0.253436		PIS DICER1 vs. LGMT DICER1	-0.319797		PIS DICER1 vs. SARC DICER1	-0.167485
SARC DICER1 vs. LGMT DICER1	-0.252762		PIS DICER1 vs. LGMT DICER1	-0.31853		PIS DICER1 vs. SARC DICER1	-0.16741
SARC DICER1 vs. LGMT DICER1	-0.251779		PIS DICER1 vs. LGMT DICER1	-0.318208		PIS DICER1 vs. SARC DICER1	-0.167327
SARC DICER1 vs. LGMT DICER1	-0.251702		PIS DICER1 vs. LGMT DICER1	-0.318024		PIS DICER1 vs. SARC DICER1	-0.167052
SARC DICER1 vs. LGMT DICER1	-0.25158		PIS DICER1 vs. LGMT DICER1	-0.317538		PIS DICER1 vs. SARC DICER1	-0.167029
SARC DICER1 vs. LGMT DICER1	-0.251394		PIS DICER1 vs. LGMT DICER1	-0.31751		PIS DICER1 vs. SARC DICER1	-0.166869
SARC DICER1 vs. LGMT DICER1	-0.250896		PIS DICER1 vs. LGMT DICER1	-0.31725		PIS DICER1 vs. SARC DICER1	-0.166793
SARC DICER1 vs. LGMT DICER1	-0.250604		PIS DICER1 vs. LGMT DICER1	-0.316763		PIS DICER1 vs. SARC DICER1	-0.163913
SARC DICER1 vs. LGMT DICER1	-0.250378		PIS DICER1 vs. LGMT DICER1	-0.316507		PIS DICER1 vs. SARC DICER1	-0.163761
SARC DICER1 vs. LGMT DICER1	-0.250063		PIS DICER1 vs. LGMT DICER1	-0.315873		PIS DICER1 vs. SARC DICER1	-0.163663
SARC DICER1 vs. LGMT DICER1	-0.249241		PIS DICER1 vs. LGMT DICER1	-0.315677		PIS DICER1 vs. SARC DICER1	-0.163629
SARC DICER1 vs. LGMT DICER1	-0.24896		PIS DICER1 vs. LGMT DICER1	-0.315489		PIS DICER1 vs. SARC DICER1	-0.16361
SARC DICER1 vs. LGMT DICER1	-0.24887		PIS DICER1 vs. LGMT DICER1	-0.314634		PIS DICER1 vs. SARC DICER1	-0.163223
SARC DICER1 vs. LGMT DICER1	-0.248825		PIS DICER1 vs. LGMT DICER1	-0.314594		PIS DICER1 vs. SARC DICER1	-0.16147
SARC DICER1 vs. LGMT DICER1	-0.248676		PIS DICER1 vs. LGMT DICER1	-0.314329		PIS DICER1 vs. SARC DICER1	-0.161375
SARC DICER1 vs. LGMT DICER1	-0.248121		PIS DICER1 vs. LGMT DICER1	-0.31432		PIS DICER1 vs. SARC DICER1	-0.160937
SARC DICER1 vs. LGMT DICER1	-0.248109		PIS DICER1 vs. LGMT DICER1	-0.313956		PIS DICER1 vs. SARC DICER1	-0.160872
SARC DICER1 vs. LGMT DICER1	-0.248082		PIS DICER1 vs. LGMT DICER1	-0.313832		PIS DICER1 vs. SARC DICER1	-0.160817
SARC DICER1 vs. LGMT DICER1	-0.246727		PIS DICER1 vs. LGMT DICER1	-0.313607		PIS DICER1 vs. SARC DICER1	-0.1603
SARC DICER1 vs. LGMT DICER1	-0.246507		PIS DICER1 vs. LGMT DICER1	-0.312984		PIS DICER1 vs. SARC DICER1	-0.160247
SARC DICER1 vs. LGMT DICER1	-0.246493		PIS DICER1 vs. LGMT DICER1	-0.312698		PIS DICER1 vs. SARC DICER1	-0.158418
SARC DICER1 vs. LGMT DICER1	-0.246394		PIS DICER1 vs. LGMT DICER1	-0.311939		PIS DICER1 vs. SARC DICER1	-0.158145
SARC DICER1 vs. LGMT DICER1	-0.246032		PIS DICER1 vs. LGMT DICER1	-0.311417		PIS DICER1 vs. SARC DICER1	-0.157686
SARC DICER1 vs. LGMT DICER1	-0.245879		PIS DICER1 vs. LGMT DICER1	-0.311375		PIS DICER1 vs. SARC DICER1	-0.157597
SARC DICER1 vs. LGMT DICER1	-0.245872		PIS DICER1 vs. LGMT DICER1	-0.310866		PIS DICER1 vs. SARC DICER1	-0.157158
SARC DICER1 vs. LGMT DICER1	-0.245808		PIS DICER1 vs. LGMT DICER1	-0.31046		PIS DICER1 vs. SARC DICER1	-0.156892
SARC DICER1 vs. LGMT DICER1	-0.245399		PIS DICER1 vs. LGMT DICER1	-0.310362		PIS DICER1 vs. SARC DICER1	-0.155691
SARC DICER1 vs. LGMT DICER1	-0.245318		PIS DICER1 vs. LGMT DICER1	-0.309716		PIS DICER1 vs. SARC DICER1	-0.155067
SARC DICER1 vs. LGMT DICER1	-0.245124		PIS DICER1 vs. LGMT DICER1	-0.309046		PIS DICER1 vs. SARC DICER1	-0.154876
SARC DICER1 vs. LGMT DICER1	-0.244964		PIS DICER1 vs. LGMT DICER1	-0.308683		PIS DICER1 vs. SARC DICER1	-0.154386
SARC DICER1 vs. LGMT DICER1	-0.244271		PIS DICER1 vs. LGMT DICER1	-0.308351		PIS DICER1 vs. SARC DICER1	-0.154155
SARC DICER1 vs. LGMT DICER1	-0.24381		PIS DICER1 vs. LGMT DICER1	-0.308217		PIS DICER1 vs. SARC DICER1	-0.154087
SARC DICER1 vs. LGMT DICER1	-0.243601		PIS DICER1 vs. LGMT DICER1	-0.307698		PIS DICER1 vs. SARC DICER1	-0.152442
SARC DICER1 vs. LGMT DICER1	-0.242811		PIS DICER1 vs. LGMT DICER1	-0.307584		PIS DICER1 vs. SARC DICER1	-0.152173
SARC DICER1 vs. LGMT DICER1	-0.242244		PIS DICER1 vs. LGMT DICER1	-0.307143		PIS DICER1 vs. SARC DICER1	-0.151993
SARC DICER1 vs. LGMT DICER1	-0.241988		PIS DICER1 vs. LGMT DICER1	-0.306551		PIS DICER1 vs. SARC DICER1	-0.151954
[truncated: 1,092 more rows]

[truncated: 12 more sheets: Figure 4f, Figure 4g, Figure S3a, Figure S3b, Figure S3c, Figure S3d, Figure S5a-c, Figure S5d and e, Figure S5f, Figure S5g, Figure S5h, Figure S5i]
